# Supplementary material for: Genomic epidemiology of SARS-CoV-2 reveals multiple lineages and early spread of SARS-CoV-2 infections in Lombardy, Italy
Source: Nat Commun. 2021 Jan 19;12:434. doi: 10.1038/s41467-020-20688-x (PMC7815831; doi:10.1038/s41467-020-20688-x)
Supplement: Supplementary file 4 — Supplementary Data 1 [file 41467_2020_20688_MOESM4_ESM.xlsx]

## Sheet: SupplementaryData1
Sequence name	Lineage	Probability	Most common countries	Number of taxa	Date range	GisaidCode	Location	Location_Header	Date
G4|OC|28|02|2020	B	0.93	UK, China, USA	1955	December-24, June-02	EPI_ISL_413594	Oceania	OC	2020-02-28
G5|OC|28|02|2020	B.4	0.99	Australia, UK, Kazakhstan	362	January-18, May-13	EPI_ISL_413595	Oceania	OC	2020-02-28
G6|OC|28|02|2020	B	0.94	UK, China, USA	1955	December-24, June-02	EPI_ISL_413596	Oceania	OC	2020-02-28
G7|OC|02|03|2020	B.4	0.99	Australia, UK, Kazakhstan	362	January-18, May-13	EPI_ISL_413597	Oceania	OC	2020-03-02
G8|OC|04|03|2020	B.4	0.99	Australia, UK, Kazakhstan	362	January-18, May-13	EPI_ISL_413598	Oceania	OC	2020-03-04
G9|OC|04|03|2020	B.4	0.98	Australia, UK, Kazakhstan	362	January-18, May-13	EPI_ISL_413599	Oceania	OC	2020-03-04
G10|OC|03|03|2020	B.4	0.96	Australia, UK, Kazakhstan	362	January-18, May-13	EPI_ISL_413600	Oceania	OC	2020-03-03
G11|OC|08|03|2020	B.4	0.98	Australia, UK, Kazakhstan	362	January-18, May-13	EPI_ISL_417393	Oceania	OC	2020-03-08
G12|OC|10|03|2020	B.2.1	0.99	UK, Australia, USA	1618	February-09, June-02	EPI_ISL_417394	Oceania	OC	2020-03-10
G13|OC|10|03|2020	A.1	1	USA, Australia, Canada	1504	February-22, May-13	EPI_ISL_417395	Oceania	OC	2020-03-10
G14|OC|10|03|2020	B.6	1	India, Singapore, Australia	629	March-04, June-06	EPI_ISL_417396	Oceania	OC	2020-03-10
G15|OC|11|03|2020	B.1	0.97	USA, UK, Australia	12883	February-03, June-21	EPI_ISL_417397	Oceania	OC	2020-03-11
G16|OC|11|03|2020	B.4	0.98	Australia, UK, Kazakhstan	362	January-18, May-13	EPI_ISL_417398	Oceania	OC	2020-03-11
G17|OC|10|03|2020	B.2.1	0.85	UK, Australia, USA	1618	February-09, June-02	EPI_ISL_417399	Oceania	OC	2020-03-10
G18|OC|10|03|2020	B.6	1	India, Singapore, Australia	629	March-04, June-06	EPI_ISL_417400	Oceania	OC	2020-03-10
G19|OC|13|03|2020	B.6	1	India, Singapore, Australia	629	March-04, June-06	EPI_ISL_417401	Oceania	OC	2020-03-13
G20|OC|13|03|2020	B.1.5	0.94	UK, Spain, USA	1731	January-24, June-22	EPI_ISL_417402	Oceania	OC	2020-03-13
G21|OC|14|03|2020	B.6	1	India, Singapore, Australia	629	March-04, June-06	EPI_ISL_417403	Oceania	OC	2020-03-14
G22|OC|12|03|2020	B.1.1	0.99	UK, USA, Portugal	9643	February-23, June-14	EPI_ISL_417404	Oceania	OC	2020-03-12
G23|OC|11|03|2020	B.2	0.96	UK, USA, Netherlands	1446	January-21, May-28	EPI_ISL_417405	Oceania	OC	2020-03-11
G24|OC|11|03|2020	B.4	0.99	Australia, UK, Kazakhstan	362	January-18, May-13	EPI_ISL_417406	Oceania	OC	2020-03-11
G25|OC|14|03|2020	B.1.1	1	UK, USA, Portugal	9643	February-23, June-14	EPI_ISL_417407	Oceania	OC	2020-03-14
G26|OC|17|03|2020	B.2.2	0.95	UK, Australia, USA	230	February-25, May-24	EPI_ISL_417408	Oceania	OC	2020-03-17
G27|OC|16|03|2020	B.2.1	0.99	UK, Australia, USA	1618	February-09, June-02	EPI_ISL_417409	Oceania	OC	2020-03-16
G28|OC|16|03|2020	B.2.1	0.99	UK, Australia, USA	1618	February-09, June-02	EPI_ISL_417410	Oceania	OC	2020-03-16
G29|OC|17|03|2020	B.1	0.99	USA, UK, Australia	12883	February-03, June-21	EPI_ISL_417411	Oceania	OC	2020-03-17
G30|OC|17|03|2020	B.3	1	UK, Belgium, Denmark	904	February-23, May-27	EPI_ISL_417412	Oceania	OC	2020-03-17
G31|SoEaAs|03|02|2020	A	0.99	China, USA, India	453	January-05, June-08	EPI_ISL_410535	SouthEastAsia	SoEaAs	2020-02-03
G32|SoEaAs|09|03|2020	A	0.99	China, USA, India	453	January-05, June-08	EPI_ISL_420107	SouthEastAsia	SoEaAs	2020-03-09
G33|SoEaAs|02|03|2020	A	0.99	China, USA, India	453	January-05, June-08	EPI_ISL_420100	SouthEastAsia	SoEaAs	2020-03-02
G34|SoEaAs|18|02|2020	A	0.99	China, USA, India	453	January-05, June-08	EPI_ISL_414379	SouthEastAsia	SoEaAs	2020-02-18
G35|SoEaAs|17|02|2020	A	0.99	China, USA, India	453	January-05, June-08	EPI_ISL_414378	SouthEastAsia	SoEaAs	2020-02-17
G36|SoEaAs|13|02|2020	A	0.99	China, USA, India	453	January-05, June-08	EPI_ISL_414380	SouthEastAsia	SoEaAs	2020-02-13
G37|SoEaAs|02|03|2020	A	0.99	China, USA, India	453	January-05, June-08	EPI_ISL_420099	SouthEastAsia	SoEaAs	2020-03-02
G38|EaAs|31|01|2020	A	0.99	China, USA, India	453	January-05, June-08	EPI_ISL_408489	EastAsia	EaAs	2020-01-31
G39|NoAm|24|03|2020	A.1	1	USA, Australia, Canada	1504	February-22, May-13	EPI_ISL_424336	NorthAmerica	NoAm	2020-03-24
G40|EaAs|04|02|2020	A	0.99	China, USA, India	453	January-05, June-08	EPI_ISL_417518	EastAsia	EaAs	2020-02-04
G41|Chi|26|01|2020	A	0.99	China, USA, India	453	January-05, June-08	EPI_ISL_414937	China	Chi	2020-01-26
G42|NoAm|23|03|2020	B.1.2	0.96	USA, Australia, Canada	785	March-08, June-08	EPI_ISL_424278	NorthAmerica	NoAm	2020-03-23
G43|Chi|23|01|2020	A	0.99	China, USA, India	453	January-05, June-08	EPI_ISL_414936	China	Chi	2020-01-23
G44|NoAm|22|03|2020	A.1	1	USA, Australia, Canada	1504	February-22, May-13	EPI_ISL_424288	NorthAmerica	NoAm	2020-03-22
G45|NoAm|05|03|2020	B.1	0.98	USA, UK, Australia	12883	February-03, June-21	EPI_ISL_414594	NorthAmerica	NoAm	2020-03-05
G46|Briti|06|03|2020	B.1.35	0.48	UK, USA	166	March-07, June-06	EPI_ISL_415435	EuBritishIsles	Briti	2020-03-06
G47|NoAm|14|03|2020	A.1	1	USA, Australia, Canada	1504	February-22, May-13	EPI_ISL_418055	NorthAmerica	NoAm	2020-03-14
G48|CeEu|20|03|2020	B	0.99	UK, China, USA	1955	December-24, June-02	EPI_ISL_421459	CentralEurope	CeEu	2020-03-20
G49|CeEu|19|03|2020	B.1.1	1	UK, USA, Portugal	9643	February-23, June-14	EPI_ISL_421465	CentralEurope	CeEu	2020-03-19
G50|CeEu|21|03|2020	B.1.1	1	UK, USA, Portugal	9643	February-23, June-14	EPI_ISL_421468	CentralEurope	CeEu	2020-03-21
G51|CeEu|22|03|2020	B.1.1	1	UK, USA, Portugal	9643	February-23, June-14	EPI_ISL_421485	CentralEurope	CeEu	2020-03-22
G52|CeEu|22|03|2020	B.1.1	1	UK, USA, Portugal	9643	February-23, June-14	EPI_ISL_421487	CentralEurope	CeEu	2020-03-22
G53|CeEu|20|03|2020	B.1.1	1	UK, USA, Portugal	9643	February-23, June-14	EPI_ISL_421489	CentralEurope	CeEu	2020-03-20
G54|CeEu|22|03|2020	B.1.1	1	UK, USA, Portugal	9643	February-23, June-14	EPI_ISL_421490	CentralEurope	CeEu	2020-03-22
G55|CeEu|23|03|2020	B.1.5	0.89	UK, Spain, USA	1731	January-24, June-22	EPI_ISL_421495	CentralEurope	CeEu	2020-03-23
G56|NoAm|24|03|2020	B.1	0.99	USA, UK, Australia	12883	February-03, June-21	EPI_ISL_421284	NorthAmerica	NoAm	2020-03-24
G57|NoAm|01|04|2020	A.1	1	USA, Australia, Canada	1504	February-22, May-13	EPI_ISL_425148	NorthAmerica	NoAm	2020-04-01
G58|NoAm|30|03|2020	B.1.19	0.91	USA	30	March-19, April-17	EPI_ISL_425154	NorthAmerica	NoAm	2020-03-30
G59|Chi|24|01|2020	B.1.5	0.46	UK, Spain, USA	1731	January-24, June-22	EPI_ISL_422425	China	Chi	2020-01-24
G60|NoAm|25|03|2020	B.1	0.99	USA, UK, Australia	12883	February-03, June-21	EPI_ISL_426086	NorthAmerica	NoAm	2020-03-25
G61|Ja|20|02|2020	B	0.92	UK, China, USA	1955	December-24, June-02	EPI_ISL_413459	Japan	Ja	2020-02-20
G62|Ja|17|02|2020	B	0.86	UK, China, USA	1955	December-24, June-02	EPI_ISL_416619	Japan	Ja	2020-02-17
G63|NoAm|19|03|2020	A.1	1	USA, Australia, Canada	1504	February-22, May-13	EPI_ISL_423012	NorthAmerica	NoAm	2020-03-19
G65|NoAm|19|03|2020	A.1	1	USA, Australia, Canada	1504	February-22, May-13	EPI_ISL_423004	NorthAmerica	NoAm	2020-03-19
G66|NoAm|19|03|2020	B.1	0.99	USA, UK, Australia	12883	February-03, June-21	EPI_ISL_422500	NorthAmerica	NoAm	2020-03-19
G67|CeEu|2020|03	B.1	0.99	USA, UK, Australia	12883	February-03, June-21	EPI_ISL_424993	CentralEurope	CeEu
G68|OC|11|03|2020	B	0.99	UK, China, USA	1955	December-24, June-02	EPI_ISL_417211	Oceania	OC	2020-03-11
G69|NoAm|22|03|2020	B.1	0.99	USA, UK, Australia	12883	February-03, June-21	EPI_ISL_424331	NorthAmerica	NoAm	2020-03-22
G70|OC|11|03|2020	B.2.4	0.91	UK, New_Zealand, Australia	116	March-03, May-13	EPI_ISL_417212	Oceania	OC	2020-03-11
G71|NoAm|25|03|2020	B.1	0.96	USA, UK, Australia	12883	February-03, June-21	EPI_ISL_426093	NorthAmerica	NoAm	2020-03-25
G72|NoAm|15|03|2020	A.1	1	USA, Australia, Canada	1504	February-22, May-13	EPI_ISL_418082	NorthAmerica	NoAm	2020-03-15
G73|NoAm|20|03|2020	B.1	0.99	USA, UK, Australia	12883	February-03, June-21	EPI_ISL_421595	NorthAmerica	NoAm	2020-03-20
G74|NoAm|19|03|2020	B.1	0.59	USA, UK, Australia	12883	February-03, June-21	EPI_ISL_421632	NorthAmerica	NoAm	2020-03-19
G75|NoAm|19|03|2020	B.1	0.99	USA, UK, Australia	12883	February-03, June-21	EPI_ISL_422504	NorthAmerica	NoAm	2020-03-19
G76|NoAm|20|03|2020	B.1	0.99	USA, UK, Australia	12883	February-03, June-21	EPI_ISL_422507	NorthAmerica	NoAm	2020-03-20
G77|NoAm|20|03|2020	B.1	0.98	USA, UK, Australia	12883	February-03, June-21	EPI_ISL_422514	NorthAmerica	NoAm	2020-03-20
G78|NoAm|22|03|2020	B.2	0.96	UK, USA, Netherlands	1446	January-21, May-28	EPI_ISL_422522	NorthAmerica	NoAm	2020-03-22
G79|NoAm|22|03|2020	B.1.108	0.77	USA	34	March-14, April-27	EPI_ISL_422530	NorthAmerica	NoAm	2020-03-22
G80|NoAm|19|03|2020	B.1	1	USA, UK, Australia	12883	February-03, June-21	EPI_ISL_422534	NorthAmerica	NoAm	2020-03-19
G81|NoAm|19|03|2020	B.1.104	0.94	UK, USA, Singapore	149	March-02, May-05	EPI_ISL_422537	NorthAmerica	NoAm	2020-03-19
G82|NoAm|21|03|2020	B.1	0.99	USA, UK, Australia	12883	February-03, June-21	EPI_ISL_422556	NorthAmerica	NoAm	2020-03-21
G83|NoAm|22|03|2020	B.1	0.99	USA, UK, Australia	12883	February-03, June-21	EPI_ISL_422560	NorthAmerica	NoAm	2020-03-22
G84|NoAm|21|03|2020	B.1	1	USA, UK, Australia	12883	February-03, June-21	EPI_ISL_421603	NorthAmerica	NoAm	2020-03-21
G85|Chi|08|02|2020	A	0.99	China, USA, India	453	January-05, June-08	EPI_ISL_412983	China	Chi	2020-02-08
G86|NoAm|14|03|2020	B.1	0.99	USA, UK, Australia	12883	February-03, June-21	EPI_ISL_418880	NorthAmerica	NoAm	2020-03-14
G87|NoAm|20|03|2020	B.1	0.98	USA, UK, Australia	12883	February-03, June-21	EPI_ISL_421615	NorthAmerica	NoAm	2020-03-20
G88|NoAm|20|03|2020	B.2	0.97	UK, USA, Netherlands	1446	January-21, May-28	EPI_ISL_421614	NorthAmerica	NoAm	2020-03-20
G89|NoAm|18|03|2020	B.1.2	0.96	USA, Australia, Canada	785	March-08, June-08	EPI_ISL_421627	NorthAmerica	NoAm	2020-03-18
G90|CeEu|18|03|2020	B.1	0.99	USA, UK, Australia	12883	February-03, June-21	EPI_ISL_421447	CentralEurope	CeEu	2020-03-18
G91|CeEu|18|03|2020	B.1.1	1	UK, USA, Portugal	9643	February-23, June-14	EPI_ISL_421448	CentralEurope	CeEu	2020-03-18
G92|CeEu|18|03|2020	B.1.1	1	UK, USA, Portugal	9643	February-23, June-14	EPI_ISL_421452	CentralEurope	CeEu	2020-03-18
G93|CeEu|18|03|2020	B.1.1	1	UK, USA, Portugal	9643	February-23, June-14	EPI_ISL_421453	CentralEurope	CeEu	2020-03-18
G94|CeEu|18|03|2020	B.1.1	0.99	UK, USA, Portugal	9643	February-23, June-14	EPI_ISL_421454	CentralEurope	CeEu	2020-03-18
G95|CeEu|18|03|2020	B.1.1	1	UK, USA, Portugal	9643	February-23, June-14	EPI_ISL_421455	CentralEurope	CeEu	2020-03-18
G96|CeEu|19|03|2020	B.1.1	1	UK, USA, Portugal	9643	February-23, June-14	EPI_ISL_421456	CentralEurope	CeEu	2020-03-19
G97|CeEu|20|03|2020	B.1.1	1	UK, USA, Portugal	9643	February-23, June-14	EPI_ISL_421462	CentralEurope	CeEu	2020-03-20
G98|CeEu|20|03|2020	B.1.22	0.97	Netherlands, Australia, Belgium	236	March-09, May-22	EPI_ISL_421463	CentralEurope	CeEu	2020-03-20
G99|CeEu|21|03|2020	B.1.1	1	UK, USA, Portugal	9643	February-23, June-14	EPI_ISL_421469	CentralEurope	CeEu	2020-03-21
G100|CeEu|21|03|2020	B.1.1	1	UK, USA, Portugal	9643	February-23, June-14	EPI_ISL_421472	CentralEurope	CeEu	2020-03-21
G101|CeEu|18|03|2020	B.1.1	1	UK, USA, Portugal	9643	February-23, June-14	EPI_ISL_421482	CentralEurope	CeEu	2020-03-18
G102|CeEu|18|03|2020	B.1.1	1	UK, USA, Portugal	9643	February-23, June-14	EPI_ISL_421483	CentralEurope	CeEu	2020-03-18
G103|CeEu|19|03|2020	B.1.1	1	UK, USA, Portugal	9643	February-23, June-14	EPI_ISL_421484	CentralEurope	CeEu	2020-03-19
G104|CeEu|22|03|2020	B.1.1	1	UK, USA, Portugal	9643	February-23, June-14	EPI_ISL_421486	CentralEurope	CeEu	2020-03-22
G105|CeEu|22|03|2020	B.1.1	1	UK, USA, Portugal	9643	February-23, June-14	EPI_ISL_421488	CentralEurope	CeEu	2020-03-22
G106|CeEu|22|03|2020	B.1.5	0.97	UK, Spain, USA	1731	January-24, June-22	EPI_ISL_421492	CentralEurope	CeEu	2020-03-22
G107|NoAm|22|03|2020	B.1	0.99	USA, UK, Australia	12883	February-03, June-21	EPI_ISL_422524	NorthAmerica	NoAm	2020-03-22
G108|NoAm|21|03|2020	B.1	0.59	USA, UK, Australia	12883	February-03, June-21	EPI_ISL_422554	NorthAmerica	NoAm	2020-03-21
G109|NoAm|21|03|2020	B.1	0.99	USA, UK, Australia	12883	February-03, June-21	EPI_ISL_421599	NorthAmerica	NoAm	2020-03-21
G110|NoAm|19|03|2020	B.1.5	0.88	UK, Spain, USA	1731	January-24, June-22	EPI_ISL_422491	NorthAmerica	NoAm	2020-03-19
G111|NoAm|19|03|2020	B.1	0.99	USA, UK, Australia	12883	February-03, June-21	EPI_ISL_422501	NorthAmerica	NoAm	2020-03-19
G112|NoAm|19|03|2020	B.1.108	0.79	USA	34	March-14, April-27	EPI_ISL_421387	NorthAmerica	NoAm	2020-03-19
G113|NoAm|19|03|2020	B.1	0.59	USA, UK, Australia	12883	February-03, June-21	EPI_ISL_422502	NorthAmerica	NoAm	2020-03-19
G114|NoAm|20|03|2020	B.1	0.99	USA, UK, Australia	12883	February-03, June-21	EPI_ISL_422511	NorthAmerica	NoAm	2020-03-20
G115|NoAm|09|03|2020	A.1	1	USA, Australia, Canada	1504	February-22, May-13	EPI_ISL_415592	NorthAmerica	NoAm	2020-03-09
G116|NoAm|18|03|2020	A.5	0.9	Spain, UK, Uruguay	238	February-23, May-07	EPI_ISL_421393	NorthAmerica	NoAm	2020-03-18
G117|NoAm|21|03|2020	B.1	0.99	USA, UK, Australia	12883	February-03, June-21	EPI_ISL_421594	NorthAmerica	NoAm	2020-03-21
G118|NoAm|21|03|2020	B.1	1	USA, UK, Australia	12883	February-03, June-21	EPI_ISL_421635	NorthAmerica	NoAm	2020-03-21
G119|NoAm|20|03|2020	B.1	0.99	USA, UK, Australia	12883	February-03, June-21	EPI_ISL_421623	NorthAmerica	NoAm	2020-03-20
G120|NoAm|22|03|2020	B.1	0.97	USA, UK, Australia	12883	February-03, June-21	EPI_ISL_422555	NorthAmerica	NoAm	2020-03-22
G121|NoAm|21|03|2020	B.1	0.54	USA, UK, Australia	12883	February-03, June-21	EPI_ISL_421597	NorthAmerica	NoAm	2020-03-21
G122|NoAm|17|03|2020	B.1	0.99	USA, UK, Australia	12883	February-03, June-21	EPI_ISL_422996	NorthAmerica	NoAm	2020-03-17
G123|NoAm|21|03|2020	B.1	0.99	USA, UK, Australia	12883	February-03, June-21	EPI_ISL_421607	NorthAmerica	NoAm	2020-03-21
G124|NoAm|20|03|2020	B.1	0.99	USA, UK, Australia	12883	February-03, June-21	EPI_ISL_421612	NorthAmerica	NoAm	2020-03-20
G125|NoAm|19|03|2020	B.1	0.55	USA, UK, Australia	12883	February-03, June-21	EPI_ISL_422503	NorthAmerica	NoAm	2020-03-19
G126|NoAm|21|03|2020	B.1	0.57	USA, UK, Australia	12883	February-03, June-21	EPI_ISL_422528	NorthAmerica	NoAm	2020-03-21
G127|NoAm|20|03|2020	B.1	0.99	USA, UK, Australia	12883	February-03, June-21	EPI_ISL_422547	NorthAmerica	NoAm	2020-03-20
G128|NoAm|18|03|2020	B.1	0.99	USA, UK, Australia	12883	February-03, June-21	EPI_ISL_421631	NorthAmerica	NoAm	2020-03-18
G129|NoAm|18|03|2020	B.2	0.96	UK, USA, Netherlands	1446	January-21, May-28	EPI_ISL_421633	NorthAmerica	NoAm	2020-03-18
G130|NoAm|19|03|2020	B.1	0.99	USA, UK, Australia	12883	February-03, June-21	EPI_ISL_422498	NorthAmerica	NoAm	2020-03-19
G131|NoAm|22|03|2020	B.1	1	USA, UK, Australia	12883	February-03, June-21	EPI_ISL_422519	NorthAmerica	NoAm	2020-03-22
G132|NoAm|22|03|2020	B.1	0.99	USA, UK, Australia	12883	February-03, June-21	EPI_ISL_422521	NorthAmerica	NoAm	2020-03-22
G133|NoAm|21|03|2020	B.1	0.72	USA, UK, Australia	12883	February-03, June-21	EPI_ISL_422557	NorthAmerica	NoAm	2020-03-21
G134|NoAm|20|03|2020	B.1	0.99	USA, UK, Australia	12883	February-03, June-21	EPI_ISL_421619	NorthAmerica	NoAm	2020-03-20
G135|NoAm|21|03|2020	B.1	0.99	USA, UK, Australia	12883	February-03, June-21	EPI_ISL_421606	NorthAmerica	NoAm	2020-03-21
G136|NoAm|19|03|2020	B.1	0.99	USA, UK, Australia	12883	February-03, June-21	EPI_ISL_422494	NorthAmerica	NoAm	2020-03-19
G137|NoAm|18|03|2020	B.1	0.99	USA, UK, Australia	12883	February-03, June-21	EPI_ISL_421383	NorthAmerica	NoAm	2020-03-18
G138|NoAm|18|03|2020	B.1	0.99	USA, UK, Australia	12883	February-03, June-21	EPI_ISL_421406	NorthAmerica	NoAm	2020-03-18
G139|NoAm|18|03|2020	B.1	0.64	USA, UK, Australia	12883	February-03, June-21	EPI_ISL_421410	NorthAmerica	NoAm	2020-03-18
G140|NoAm|21|03|2020	B.1	0.99	USA, UK, Australia	12883	February-03, June-21	EPI_ISL_421604	NorthAmerica	NoAm	2020-03-21
G141|NoAm|21|03|2020	A	0.98	China, USA, India	453	January-05, June-08	EPI_ISL_422523	NorthAmerica	NoAm	2020-03-21
G142|NoAm|19|03|2020	B.1	0.99	USA, UK, Australia	12883	February-03, June-21	EPI_ISL_422536	NorthAmerica	NoAm	2020-03-19
G143|NoAm|20|03|2020	B.1	0.99	USA, UK, Australia	12883	February-03, June-21	EPI_ISL_422548	NorthAmerica	NoAm	2020-03-20
G144|Afr|22|03|2020	B.1.1	1	UK, USA, Portugal	9643	February-23, June-14	EPI_ISL_420033	Africa	Afr	2020-03-22
G145|NoAm|17|03|2020	B.1	0.99	USA, UK, Australia	12883	February-03, June-21	EPI_ISL_421394	NorthAmerica	NoAm	2020-03-17
G146|NoAm|18|03|2020	B.1	0.99	USA, UK, Australia	12883	February-03, June-21	EPI_ISL_421412	NorthAmerica	NoAm	2020-03-18
G147|NoAm|20|03|2020	B.1.1	0.99	UK, USA, Portugal	9643	February-23, June-14	EPI_ISL_421621	NorthAmerica	NoAm	2020-03-20
G148|NoAm|17|03|2020	B.1	0.99	USA, UK, Australia	12883	February-03, June-21	EPI_ISL_421398	NorthAmerica	NoAm	2020-03-17
G149|NoAm|19|03|2020	B.1	0.59	USA, UK, Australia	12883	February-03, June-21	EPI_ISL_422499	NorthAmerica	NoAm	2020-03-19
G150|NoAm|18|03|2020	B.1	0.99	USA, UK, Australia	12883	February-03, June-21	EPI_ISL_421390	NorthAmerica	NoAm	2020-03-18
G151|NoAm|18|03|2020	B.1	0.59	USA, UK, Australia	12883	February-03, June-21	EPI_ISL_421424	NorthAmerica	NoAm	2020-03-18
G152|NoAm|21|03|2020	B.1	0.99	USA, UK, Australia	12883	February-03, June-21	EPI_ISL_421611	NorthAmerica	NoAm	2020-03-21
G153|NoAm|20|03|2020	B.1	0.99	USA, UK, Australia	12883	February-03, June-21	EPI_ISL_422508	NorthAmerica	NoAm	2020-03-20
G154|NoAm|19|03|2020	B.1	1	USA, UK, Australia	12883	February-03, June-21	EPI_ISL_422546	NorthAmerica	NoAm	2020-03-19
G155|NoAm|17|03|2020	B.1	0.99	USA, UK, Australia	12883	February-03, June-21	EPI_ISL_421379	NorthAmerica	NoAm	2020-03-17
G156|NoAm|18|03|2020	B.1.108	0.7	USA	34	March-14, April-27	EPI_ISL_421414	NorthAmerica	NoAm	2020-03-18
G157|NoAm|21|03|2020	B.1	0.99	USA, UK, Australia	12883	February-03, June-21	EPI_ISL_421600	NorthAmerica	NoAm	2020-03-21
G158|NoAm|20|03|2020	B.2	0.97	UK, USA, Netherlands	1446	January-21, May-28	EPI_ISL_421613	NorthAmerica	NoAm	2020-03-20
G159|NoAm|22|03|2020	B.1	1	USA, UK, Australia	12883	February-03, June-21	EPI_ISL_422562	NorthAmerica	NoAm	2020-03-22
G160|NoAm|20|03|2020	B.1	0.99	USA, UK, Australia	12883	February-03, June-21	EPI_ISL_421617	NorthAmerica	NoAm	2020-03-20
G161|NoAm|19|03|2020	B.1	0.99	USA, UK, Australia	12883	February-03, June-21	EPI_ISL_421629	NorthAmerica	NoAm	2020-03-19
G162|NoAm|18|03|2020	B.1	1	USA, UK, Australia	12883	February-03, June-21	EPI_ISL_421630	NorthAmerica	NoAm	2020-03-18
G163|NoAm|19|03|2020	B.1.5	0.9	UK, Spain, USA	1731	January-24, June-22	EPI_ISL_422497	NorthAmerica	NoAm	2020-03-19
G164|NoAm|19|03|2020	B.1	1	USA, UK, Australia	12883	February-03, June-21	EPI_ISL_422505	NorthAmerica	NoAm	2020-03-19
G165|NoAm|19|03|2020	B.1	0.99	USA, UK, Australia	12883	February-03, June-21	EPI_ISL_422531	NorthAmerica	NoAm	2020-03-19
G166|NoAm|20|03|2020	B.1	0.99	USA, UK, Australia	12883	February-03, June-21	EPI_ISL_422544	NorthAmerica	NoAm	2020-03-20
G167|NoAm|20|03|2020	B.1	0.5	USA, UK, Australia	12883	February-03, June-21	EPI_ISL_422552	NorthAmerica	NoAm	2020-03-20
G168|NoAm|21|03|2020	B.1	0.99	USA, UK, Australia	12883	February-03, June-21	EPI_ISL_422558	NorthAmerica	NoAm	2020-03-21
G169|NoAm|14|03|2020	B.1.1	0.99	UK, USA, Portugal	9643	February-23, June-14	EPI_ISL_421353	NorthAmerica	NoAm	2020-03-14
G170|NoAm|13|03|2020	B.1	0.99	USA, UK, Australia	12883	February-03, June-21	EPI_ISL_421354	NorthAmerica	NoAm	2020-03-13
G171|NoAm|18|03|2020	B.1	0.97	USA, UK, Australia	12883	February-03, June-21	EPI_ISL_421384	NorthAmerica	NoAm	2020-03-18
G172|NoAm|19|03|2020	B.1	0.99	USA, UK, Australia	12883	February-03, June-21	EPI_ISL_421385	NorthAmerica	NoAm	2020-03-19
G173|NoAm|18|03|2020	B.1.3	0.63	USA, Israel, ISRAEL	374	March-05, May-17	EPI_ISL_421388	NorthAmerica	NoAm	2020-03-18
G174|NoAm|18|03|2020	B.1.3	0.63	USA, Israel, ISRAEL	374	March-05, May-17	EPI_ISL_421389	NorthAmerica	NoAm	2020-03-18
G175|NoAm|18|03|2020	B.1	0.99	USA, UK, Australia	12883	February-03, June-21	EPI_ISL_421391	NorthAmerica	NoAm	2020-03-18
G176|NoAm|17|03|2020	B.1	0.99	USA, UK, Australia	12883	February-03, June-21	EPI_ISL_421395	NorthAmerica	NoAm	2020-03-17
G177|NoAm|18|03|2020	B.1	0.99	USA, UK, Australia	12883	February-03, June-21	EPI_ISL_421396	NorthAmerica	NoAm	2020-03-18
G178|NoAm|17|03|2020	B.1	0.6	USA, UK, Australia	12883	February-03, June-21	EPI_ISL_421397	NorthAmerica	NoAm	2020-03-17
G179|NoAm|17|03|2020	B.1	0.99	USA, UK, Australia	12883	February-03, June-21	EPI_ISL_421399	NorthAmerica	NoAm	2020-03-17
G180|NoAm|17|03|2020	B.1	0.99	USA, UK, Australia	12883	February-03, June-21	EPI_ISL_421400	NorthAmerica	NoAm	2020-03-17
G181|NoAm|17|03|2020	B.1	0.99	USA, UK, Australia	12883	February-03, June-21	EPI_ISL_421401	NorthAmerica	NoAm	2020-03-17
G182|NoAm|18|03|2020	B.1	0.99	USA, UK, Australia	12883	February-03, June-21	EPI_ISL_421402	NorthAmerica	NoAm	2020-03-18
G183|NoAm|17|03|2020	B.1	0.99	USA, UK, Australia	12883	February-03, June-21	EPI_ISL_421403	NorthAmerica	NoAm	2020-03-17
G184|NoAm|17|03|2020	B.1	0.99	USA, UK, Australia	12883	February-03, June-21	EPI_ISL_421405	NorthAmerica	NoAm	2020-03-17
G185|NoAm|18|03|2020	B.1	0.99	USA, UK, Australia	12883	February-03, June-21	EPI_ISL_421411	NorthAmerica	NoAm	2020-03-18
G186|NoAm|18|03|2020	B.1	0.59	USA, UK, Australia	12883	February-03, June-21	EPI_ISL_421416	NorthAmerica	NoAm	2020-03-18
G187|NoAm|17|03|2020	B.1	0.99	USA, UK, Australia	12883	February-03, June-21	EPI_ISL_421417	NorthAmerica	NoAm	2020-03-17
G188|NoAm|18|03|2020	B.1	0.99	USA, UK, Australia	12883	February-03, June-21	EPI_ISL_421419	NorthAmerica	NoAm	2020-03-18
G189|NoAm|17|03|2020	B.1.3	0.63	USA, Israel, ISRAEL	374	March-05, May-17	EPI_ISL_421422	NorthAmerica	NoAm	2020-03-17
G190|NoAm|18|03|2020	B.1	0.59	USA, UK, Australia	12883	February-03, June-21	EPI_ISL_421423	NorthAmerica	NoAm	2020-03-18
G191|NoAm|17|03|2020	A.3	0.99	USA, Australia, UK	305	January-28, May-11	EPI_ISL_421426	NorthAmerica	NoAm	2020-03-17
G192|NoAm|18|03|2020	B.1	0.99	USA, UK, Australia	12883	February-03, June-21	EPI_ISL_421428	NorthAmerica	NoAm	2020-03-18
G193|NoAm|18|03|2020	B.1.1	1	UK, USA, Portugal	9643	February-23, June-14	EPI_ISL_421431	NorthAmerica	NoAm	2020-03-18
G194|NoAm|17|03|2020	B.1	0.99	USA, UK, Australia	12883	February-03, June-21	EPI_ISL_421432	NorthAmerica	NoAm	2020-03-17
G195|NoAm|21|03|2020	B.1	0.99	USA, UK, Australia	12883	February-03, June-21	EPI_ISL_421596	NorthAmerica	NoAm	2020-03-21
G196|NoAm|21|03|2020	B.1	0.57	USA, UK, Australia	12883	February-03, June-21	EPI_ISL_421598	NorthAmerica	NoAm	2020-03-21
G197|NoAm|21|03|2020	B.1	0.59	USA, UK, Australia	12883	February-03, June-21	EPI_ISL_422488	NorthAmerica	NoAm	2020-03-21
G198|NoAm|21|03|2020	B.1	0.59	USA, UK, Australia	12883	February-03, June-21	EPI_ISL_421608	NorthAmerica	NoAm	2020-03-21
G199|NoAm|21|03|2020	B.1	0.99	USA, UK, Australia	12883	February-03, June-21	EPI_ISL_422489	NorthAmerica	NoAm	2020-03-21
G200|NoAm|20|03|2020	B.2	0.97	UK, USA, Netherlands	1446	January-21, May-28	EPI_ISL_421616	NorthAmerica	NoAm	2020-03-20
G201|NoAm|20|03|2020	B.1	0.98	USA, UK, Australia	12883	February-03, June-21	EPI_ISL_421620	NorthAmerica	NoAm	2020-03-20
G202|NoAm|21|03|2020	B.1	0.99	USA, UK, Australia	12883	February-03, June-21	EPI_ISL_421634	NorthAmerica	NoAm	2020-03-21
G203|NoAm|22|03|2020	B.1	0.99	USA, UK, Australia	12883	February-03, June-21	EPI_ISL_422529	NorthAmerica	NoAm	2020-03-22
G204|NoAm|19|03|2020	B.1	0.99	USA, UK, Australia	12883	February-03, June-21	EPI_ISL_422533	NorthAmerica	NoAm	2020-03-19
G205|NoAm|19|03|2020	B.1.1	1	UK, USA, Portugal	9643	February-23, June-14	EPI_ISL_422541	NorthAmerica	NoAm	2020-03-19
G206|NoAm|19|03|2020	B.1	0.59	USA, UK, Australia	12883	February-03, June-21	EPI_ISL_422542	NorthAmerica	NoAm	2020-03-19
G207|NoAm|20|03|2020	B.1	0.99	USA, UK, Australia	12883	February-03, June-21	EPI_ISL_422543	NorthAmerica	NoAm	2020-03-20
G208|NoAm|20|03|2020	B.1	0.98	USA, UK, Australia	12883	February-03, June-21	EPI_ISL_422550	NorthAmerica	NoAm	2020-03-20
G209|NoAm|20|03|2020	B.1.108	0.79	USA	34	March-14, April-27	EPI_ISL_422551	NorthAmerica	NoAm	2020-03-20
G210|NoAm|20|03|2020	B.1	0.95	USA, UK, Australia	12883	February-03, June-21	EPI_ISL_422553	NorthAmerica	NoAm	2020-03-20
G211|NoAm|22|03|2020	B.1.1	0.99	UK, USA, Portugal	9643	February-23, June-14	EPI_ISL_422561	NorthAmerica	NoAm	2020-03-22
G212|NoAm|17|03|2020	B.1	0.98	USA, UK, Australia	12883	February-03, June-21	EPI_ISL_421371	NorthAmerica	NoAm	2020-03-17
G213|NoAm|21|03|2020	B.2	0.99	UK, USA, Netherlands	1446	January-21, May-28	EPI_ISL_424224	NorthAmerica	NoAm	2020-03-21
G214|SoAm|06|03|2020	A.2	0.99	Spain, UK, Australia	863	February-26, June-03	EPI_ISL_415658	SouthAmerica	SoAm	2020-03-06
G215|SoAm|08|03|2020	A.2	0.99	Spain, UK, Australia	863	February-26, June-03	EPI_ISL_415661	SouthAmerica	SoAm	2020-03-08
G216|Afr|21|03|2020	B.1	0.71	USA, UK, Australia	12883	February-03, June-21	EPI_ISL_420030	Africa	Afr	2020-03-21
G217|NoAm|11|03|2020	B.1.1	0.99	UK, USA, Portugal	9643	February-23, June-14	EPI_ISL_421351	NorthAmerica	NoAm	2020-03-11
G218|NoAm|14|03|2020	B.1	0.59	USA, UK, Australia	12883	February-03, June-21	EPI_ISL_421355	NorthAmerica	NoAm	2020-03-14
G219|NoAm|13|03|2020	B.1	0.98	USA, UK, Australia	12883	February-03, June-21	EPI_ISL_421360	NorthAmerica	NoAm	2020-03-13
G220|NoAm|17|03|2020	B.1.26	0.86	USA, New_Zealand, Australia	103	March-15, June-13	EPI_ISL_421363	NorthAmerica	NoAm	2020-03-17
G221|NoAm|17|03|2020	A.1	1	USA, Australia, Canada	1504	February-22, May-13	EPI_ISL_421364	NorthAmerica	NoAm	2020-03-17
G222|NoAm|14|03|2020	A	0.99	China, USA, India	453	January-05, June-08	EPI_ISL_421365	NorthAmerica	NoAm	2020-03-14
G223|NoAm|16|03|2020	B.1	0.57	USA, UK, Australia	12883	February-03, June-21	EPI_ISL_421375	NorthAmerica	NoAm	2020-03-16
G224|NoAm|19|03|2020	B.1	1	USA, UK, Australia	12883	February-03, June-21	EPI_ISL_421386	NorthAmerica	NoAm	2020-03-19
G225|NoAm|17|03|2020	B.1	0.99	USA, UK, Australia	12883	February-03, June-21	EPI_ISL_421404	NorthAmerica	NoAm	2020-03-17
G226|NoAm|18|03|2020	B.1.108	0.79	USA	34	March-14, April-27	EPI_ISL_421407	NorthAmerica	NoAm	2020-03-18
G227|NoAm|18|03|2020	B.1	0.99	USA, UK, Australia	12883	February-03, June-21	EPI_ISL_421408	NorthAmerica	NoAm	2020-03-18
G228|NoAm|18|03|2020	B.1	0.99	USA, UK, Australia	12883	February-03, June-21	EPI_ISL_421409	NorthAmerica	NoAm	2020-03-18
G229|NoAm|18|03|2020	B.1	0.59	USA, UK, Australia	12883	February-03, June-21	EPI_ISL_421413	NorthAmerica	NoAm	2020-03-18
G230|NoAm|13|03|2020	B.1	0.99	USA, UK, Australia	12883	February-03, June-21	EPI_ISL_421415	NorthAmerica	NoAm	2020-03-13
G231|NoAm|18|03|2020	B.1	1	USA, UK, Australia	12883	February-03, June-21	EPI_ISL_421420	NorthAmerica	NoAm	2020-03-18
G232|NoAm|18|03|2020	B.1	0.54	USA, UK, Australia	12883	February-03, June-21	EPI_ISL_421421	NorthAmerica	NoAm	2020-03-18
G233|NoAm|21|03|2020	B.1	0.99	USA, UK, Australia	12883	February-03, June-21	EPI_ISL_421602	NorthAmerica	NoAm	2020-03-21
G234|NoAm|20|03|2020	B.1	0.99	USA, UK, Australia	12883	February-03, June-21	EPI_ISL_421624	NorthAmerica	NoAm	2020-03-20
G235|NoAm|19|03|2020	B.1	0.95	USA, UK, Australia	12883	February-03, June-21	EPI_ISL_422506	NorthAmerica	NoAm	2020-03-19
G236|NoAm|16|03|2020	B.1	0.99	USA, UK, Australia	12883	February-03, June-21	EPI_ISL_421369	NorthAmerica	NoAm	2020-03-16
G237|NoAm|17|03|2020	B.1	0.61	USA, UK, Australia	12883	February-03, June-21	EPI_ISL_421434	NorthAmerica	NoAm	2020-03-17
G238|NoAm|17|03|2020	B.1	0.99	USA, UK, Australia	12883	February-03, June-21	EPI_ISL_421350	NorthAmerica	NoAm	2020-03-17
G239|NoAm|17|03|2020	B.1	0.99	USA, UK, Australia	12883	February-03, June-21	EPI_ISL_421367	NorthAmerica	NoAm	2020-03-17
G240|NoAm|17|03|2020	B.2	0.96	UK, USA, Netherlands	1446	January-21, May-28	EPI_ISL_421425	NorthAmerica	NoAm	2020-03-17
G241|NoAm|17|03|2020	B.1	0.99	USA, UK, Australia	12883	February-03, June-21	EPI_ISL_421429	NorthAmerica	NoAm	2020-03-17
G242|NoAm|17|03|2020	B.1	0.99	USA, UK, Australia	12883	February-03, June-21	EPI_ISL_421430	NorthAmerica	NoAm	2020-03-17
G243|NoAm|20|03|2020	A.2	0.99	Spain, UK, Australia	863	February-26, June-03	EPI_ISL_422517	NorthAmerica	NoAm	2020-03-20
G244|NoAm|17|03|2020	B.1	0.99	USA, UK, Australia	12883	February-03, June-21	EPI_ISL_421427	NorthAmerica	NoAm	2020-03-17
G245|NoAm|17|03|2020	B.2	0.96	UK, USA, Netherlands	1446	January-21, May-28	EPI_ISL_421433	NorthAmerica	NoAm	2020-03-17
G246|NoAm|20|03|2020	B.1	0.99	USA, UK, Australia	12883	February-03, June-21	EPI_ISL_422515	NorthAmerica	NoAm	2020-03-20
G247|NoAm|18|03|2020	B.1	0.99	USA, UK, Australia	12883	February-03, June-21	EPI_ISL_421435	NorthAmerica	NoAm	2020-03-18
G248|NoAm|20|03|2020	B.1	0.99	USA, UK, Australia	12883	February-03, June-21	EPI_ISL_422549	NorthAmerica	NoAm	2020-03-20
G249|SoAm|07|03|2020	A.2	0.99	Spain, UK, Australia	863	February-26, June-03	EPI_ISL_415660	SouthAmerica	SoAm	2020-03-07
G250|NoAm|22|03|2020	B.1	0.59	USA, UK, Australia	12883	February-03, June-21	EPI_ISL_422525	NorthAmerica	NoAm	2020-03-22
G251|NoAm|19|03|2020	B.1	0.99	USA, UK, Australia	12883	February-03, June-21	EPI_ISL_422539	NorthAmerica	NoAm	2020-03-19
G252|NoAm|01|03|2020	A.1	1	USA, Australia, Canada	1504	February-22, May-13	EPI_ISL_413486	NorthAmerica	NoAm	2020-03-01
G253|Afr|28|03|2020	B.1.1.1	0.99	UK, Belgium, Netherlands	1726	March-02, June-13	EPI_ISL_420849	Africa	Afr	2020-03-28
G254|NoAm|24|03|2020	B.1	0.99	USA, UK, Australia	12883	February-03, June-21	EPI_ISL_426087	NorthAmerica	NoAm	2020-03-24
G255|NoAm|10|03|2020	A.1	1	USA, Australia, Canada	1504	February-22, May-13	EPI_ISL_416440	NorthAmerica	NoAm	2020-03-10
G256|NoAm|20|03|2020	B.1	0.99	USA, UK, Australia	12883	February-03, June-21	EPI_ISL_422513	NorthAmerica	NoAm	2020-03-20
G257|Ja|20|03|2020	B.1	0.99	USA, UK, Australia	12883	February-03, June-21	EPI_ISL_419300	Japan	Ja	2020-03-20
G258|Ja|13|03|2020	B.1.1	1	UK, USA, Portugal	9643	February-23, June-14	EPI_ISL_419310	Japan	Ja	2020-03-13
G259|Ja|10|03|2020	B.1	0.99	USA, UK, Australia	12883	February-03, June-21	EPI_ISL_419297	Japan	Ja	2020-03-10
G260|NoAm|19|03|2020	B.1	0.99	USA, UK, Australia	12883	February-03, June-21	EPI_ISL_422495	NorthAmerica	NoAm	2020-03-19
G261|SoAm|23|03|2020	B.1.1.33	0.91	Brazil, USA, Chile	172	March-01, April-28	EPI_ISL_427297	SouthAmerica	SoAm	2020-03-23
G262|OC|22|01|2020	B	0.94	UK, China, USA	1955	December-24, June-02	EPI_ISL_408976	Oceania	OC	2020-01-22
G263|SoAm|13|03|2020	B.1.1.33	0.91	Brazil, USA, Chile	172	March-01, April-28	EPI_ISL_427294	SouthAmerica	SoAm	2020-03-13
G264|SoAm|13|03|2020	B.1.1.33	0.91	Brazil, USA, Chile	172	March-01, April-28	EPI_ISL_427295	SouthAmerica	SoAm	2020-03-13
G265|SoAm|11|03|2020	B.1.1	1	UK, USA, Portugal	9643	February-23, June-14	EPI_ISL_427301	SouthAmerica	SoAm	2020-03-11
G266|OC|13|03|2020	B.1	0.99	USA, UK, Australia	12883	February-03, June-21	EPI_ISL_420532	Oceania	OC	2020-03-13
G267|OC|14|03|2020	B.1	0.99	USA, UK, Australia	12883	February-03, June-21	EPI_ISL_420533	Oceania	OC	2020-03-14
G268|OC|15|03|2020	A.1	1	USA, Australia, Canada	1504	February-22, May-13	EPI_ISL_420536	Oceania	OC	2020-03-15
G269|OC|04|03|2020	B.1	0.99	USA, UK, Australia	12883	February-03, June-21	EPI_ISL_420534	Oceania	OC	2020-03-04
G270|OC|13|03|2020	B.2	1	UK, USA, Netherlands	1446	January-21, May-28	EPI_ISL_420537	Oceania	OC	2020-03-13
G271|OC|14|03|2020	A.1	1	USA, Australia, Canada	1504	February-22, May-13	EPI_ISL_420538	Oceania	OC	2020-03-14
G272|OC|14|03|2020	B.4	0.99	Australia, UK, Kazakhstan	362	January-18, May-13	EPI_ISL_420539	Oceania	OC	2020-03-14
G273|SoAm|22|03|2020	B.1.1.33	0.91	Brazil, USA, Chile	172	March-01, April-28	EPI_ISL_427298	SouthAmerica	SoAm	2020-03-22
G274|Afr|22|03|2020	B.1	0.99	USA, UK, Australia	12883	February-03, June-21	EPI_ISL_420035	Africa	Afr	2020-03-22
G275|SoAm|20|03|2020	B.1.1.33	0.91	Brazil, USA, Chile	172	March-01, April-28	EPI_ISL_427302	SouthAmerica	SoAm	2020-03-20
G276|NoAm|20|03|2020	B.1	0.99	USA, UK, Australia	12883	February-03, June-21	EPI_ISL_422516	NorthAmerica	NoAm	2020-03-20
G277|SoAm|18|03|2020	B.1.1.28	0.84	Brazil, UK, China	54	March-05, May-08	EPI_ISL_427292	SouthAmerica	SoAm	2020-03-18
G278|NoAm|20|03|2020	A.1	1	USA, Australia, Canada	1504	February-22, May-13	EPI_ISL_424198	NorthAmerica	NoAm	2020-03-20
G279|NoAm|23|03|2020	B.1	0.99	USA, UK, Australia	12883	February-03, June-21	EPI_ISL_424281	NorthAmerica	NoAm	2020-03-23
G280|SoAm|05|03|2020	A.2	0.99	Spain, UK, Australia	863	February-26, June-03	EPI_ISL_427299	SouthAmerica	SoAm	2020-03-05
G281|Afr|22|03|2020	B.1	1	USA, UK, Australia	12883	February-03, June-21	EPI_ISL_420032	Africa	Afr	2020-03-22
G282|OC|14|03|2020	B.1	0.99	USA, UK, Australia	12883	February-03, June-21	EPI_ISL_420531	Oceania	OC	2020-03-14
G283|OC|22|02|2020	B.1	0.99	USA, UK, Australia	12883	February-03, June-21	EPI_ISL_420456	Oceania	OC	2020-02-22
G284|SoAm|10|03|2020	B.6	1	India, Singapore, Australia	629	March-04, June-06	EPI_ISL_427305	SouthAmerica	SoAm	2020-03-10
G285|SoAm|10|03|2020	B.1	0.99	USA, UK, Australia	12883	February-03, June-21	EPI_ISL_427306	SouthAmerica	SoAm	2020-03-10
G286|Ja|16|02|2020	B	0.94	UK, China, USA	1955	December-24, June-02	EPI_ISL_416588	Japan	Ja	2020-02-16
G287|NoAm|13|03|2020	B.1.2	0.97	USA, Australia, Canada	785	March-08, June-08	EPI_ISL_418028	NorthAmerica	NoAm	2020-03-13
G288|NoAm|16|03|2020	B.1	1	USA, UK, Australia	12883	February-03, June-21	EPI_ISL_421378	NorthAmerica	NoAm	2020-03-16
G289|EaEu|21|03|2020	B.1.1	1	UK, USA, Portugal	9643	February-23, June-14	EPI_ISL_426356	EastEurope	EaEu	2020-03-21
G290|EaEu|18|03|2020	B.1.1	1	UK, USA, Portugal	9643	February-23, June-14	EPI_ISL_426357	EastEurope	EaEu	2020-03-18
G291|EaEu|19|03|2020	B.1.1	1	UK, USA, Portugal	9643	February-23, June-14	EPI_ISL_426358	EastEurope	EaEu	2020-03-19
G292|EaEu|17|03|2020	B.1.1	1	UK, USA, Portugal	9643	February-23, June-14	EPI_ISL_426359	EastEurope	EaEu	2020-03-17
G293|EaEu|18|03|2020	B.1.1	1	UK, USA, Portugal	9643	February-23, June-14	EPI_ISL_426360	EastEurope	EaEu	2020-03-18
G294|CeEu|25|02|2020	B.1.1	0.99	UK, USA, Portugal	9643	February-23, June-14	EPI_ISL_412912	CentralEurope	CeEu	2020-02-25
G295|NoAm|17|03|2020	B.2	0.99	UK, USA, Netherlands	1446	January-21, May-28	EPI_ISL_421358	NorthAmerica	NoAm	2020-03-17
G296|NoAm|15|03|2020	B.1	0.59	USA, UK, Australia	12883	February-03, June-21	EPI_ISL_421366	NorthAmerica	NoAm	2020-03-15
G297|NoAm|14|03|2020	A.1	1	USA, Australia, Canada	1504	February-22, May-13	EPI_ISL_416712	NorthAmerica	NoAm	2020-03-14
G298|NoAm|13|03|2020	B.1.2	0.99	USA, Australia, Canada	785	March-08, June-08	EPI_ISL_418036	NorthAmerica	NoAm	2020-03-13
G299|SoEaAs|03|02|2020	B.2	0.97	UK, USA, Netherlands	1446	January-21, May-28	EPI_ISL_410714	SouthEastAsia	SoEaAs	2020-02-03
G300|Chi|01|03|2020	B.1	0.97	USA, UK, Australia	12883	February-03, June-21	EPI_ISL_417921	China	Chi	2020-03-01
G301|CeIT|28|02|2020	B.1.1	1	UK, USA, Portugal	9643	February-23, June-14	EPI_ISL_417922	CeIT	Rome	2020-02-28
G302|CeEu|10|03|2020	B	0.99	UK, China, USA	1955	December-24, June-02	EPI_ISL_418000	CentralEurope	CeEu	2020-03-10
G303|CeEu|17|03|2020	B	0.99	UK, China, USA	1955	December-24, June-02	EPI_ISL_418026	CentralEurope	CeEu	2020-03-17
G304|NoAm|04|03|2020	A.2	0.99	Spain, UK, Australia	863	February-26, June-03	EPI_ISL_415151	NorthAmerica	NoAm	2020-03-04
G305|CeEu|12|03|2020	B.1	0.99	USA, UK, Australia	12883	February-03, June-21	EPI_ISL_418229	CentralEurope	CeEu	2020-03-12
G306|CeEu|03|03|2020	B.1.1	0.99	UK, USA, Portugal	9643	February-23, June-14	EPI_ISL_417986	CentralEurope	CeEu	2020-03-03
G307|CeEu|03|03|2020	B.1.74	0.54	Spain, Portugal, Chile	60	March-01, March-31	EPI_ISL_417987	CentralEurope	CeEu	2020-03-03
G308|CeEu|05|03|2020	B.1.74	0.54	Spain, Portugal, Chile	60	March-01, March-31	EPI_ISL_417988	CentralEurope	CeEu	2020-03-05
G309|CeEu|04|03|2020	B.1	1	USA, UK, Australia	12883	February-03, June-21	EPI_ISL_417989	CentralEurope	CeEu	2020-03-04
G310|CeEu|08|03|2020	B.1.74	0.71	Spain, Portugal, Chile	60	March-01, March-31	EPI_ISL_417991	CentralEurope	CeEu	2020-03-08
G311|CeEu|07|03|2020	B.1.1	0.99	UK, USA, Portugal	9643	February-23, June-14	EPI_ISL_417992	CentralEurope	CeEu	2020-03-07
G312|CeEu|08|03|2020	B.1.1	1	UK, USA, Portugal	9643	February-23, June-14	EPI_ISL_417993	CentralEurope	CeEu	2020-03-08
G313|CeEu|08|03|2020	B.1.1	1	UK, USA, Portugal	9643	February-23, June-14	EPI_ISL_417994	CentralEurope	CeEu	2020-03-08
G314|CeEu|08|03|2020	B.1.1	0.99	UK, USA, Portugal	9643	February-23, June-14	EPI_ISL_417995	CentralEurope	CeEu	2020-03-08
G315|CeEu|08|03|2020	B.1.74	0.54	Spain, Portugal, Chile	60	March-01, March-31	EPI_ISL_417996	CentralEurope	CeEu	2020-03-08
G316|CeEu|08|03|2020	B.1	0.97	USA, UK, Australia	12883	February-03, June-21	EPI_ISL_417998	CentralEurope	CeEu	2020-03-08
G317|CeEu|07|03|2020	B.1	0.97	USA, UK, Australia	12883	February-03, June-21	EPI_ISL_417999	CentralEurope	CeEu	2020-03-07
G318|CeEu|10|03|2020	B.1.1	0.99	UK, USA, Portugal	9643	February-23, June-14	EPI_ISL_418001	CentralEurope	CeEu	2020-03-10
G319|CeEu|11|03|2020	B.1.1	1	UK, USA, Portugal	9643	February-23, June-14	EPI_ISL_418002	CentralEurope	CeEu	2020-03-11
G320|CeEu|10|03|2020	B.1	0.97	USA, UK, Australia	12883	February-03, June-21	EPI_ISL_418003	CentralEurope	CeEu	2020-03-10
G321|CeEu|12|03|2020	B.1.1	1	UK, USA, Portugal	9643	February-23, June-14	EPI_ISL_418004	CentralEurope	CeEu	2020-03-12
G322|CeEu|12|03|2020	B.2	0.96	UK, USA, Netherlands	1446	January-21, May-28	EPI_ISL_418005	CentralEurope	CeEu	2020-03-12
G323|CeEu|13|03|2020	B.1	0.99	USA, UK, Australia	12883	February-03, June-21	EPI_ISL_418006	CentralEurope	CeEu	2020-03-13
G324|CeEu|13|03|2020	B.1.1	1	UK, USA, Portugal	9643	February-23, June-14	EPI_ISL_418007	CentralEurope	CeEu	2020-03-13
G325|CeEu|13|03|2020	B.1.1	0.99	UK, USA, Portugal	9643	February-23, June-14	EPI_ISL_418008	CentralEurope	CeEu	2020-03-13
G326|CeEu|15|03|2020	B.1.5	0.96	UK, Spain, USA	1731	January-24, June-22	EPI_ISL_418009	CentralEurope	CeEu	2020-03-15
G327|CeEu|03|03|2020	B.1.74	0.54	Spain, Portugal, Chile	60	March-01, March-31	EPI_ISL_418010	CentralEurope	CeEu	2020-03-03
G328|CeEu|04|03|2020	B.1.1	1	UK, USA, Portugal	9643	February-23, June-14	EPI_ISL_418011	CentralEurope	CeEu	2020-03-04
G329|CeEu|06|03|2020	B.1.74	0.54	Spain, Portugal, Chile	60	March-01, March-31	EPI_ISL_418012	CentralEurope	CeEu	2020-03-06
G330|CeEu|07|03|2020	B.1.1	0.99	UK, USA, Portugal	9643	February-23, June-14	EPI_ISL_418013	CentralEurope	CeEu	2020-03-07
G331|CeEu|09|03|2020	B.1.1	1	UK, USA, Portugal	9643	February-23, June-14	EPI_ISL_418014	CentralEurope	CeEu	2020-03-09
G332|CeEu|09|03|2020	B.1.1	1	UK, USA, Portugal	9643	February-23, June-14	EPI_ISL_418015	CentralEurope	CeEu	2020-03-09
G333|CeEu|10|03|2020	B.1.1	1	UK, USA, Portugal	9643	February-23, June-14	EPI_ISL_418016	CentralEurope	CeEu	2020-03-10
G334|CeEu|16|03|2020	B.1	0.97	USA, UK, Australia	12883	February-03, June-21	EPI_ISL_418017	CentralEurope	CeEu	2020-03-16
G335|CeEu|16|03|2020	B.1.1	1	UK, USA, Portugal	9643	February-23, June-14	EPI_ISL_418018	CentralEurope	CeEu	2020-03-16
G336|CeEu|15|03|2020	B.1.1	1	UK, USA, Portugal	9643	February-23, June-14	EPI_ISL_418019	CentralEurope	CeEu	2020-03-15
G337|CeEu|16|03|2020	B.2.1	0.99	UK, Australia, USA	1618	February-09, June-02	EPI_ISL_418020	CentralEurope	CeEu	2020-03-16
G338|CeEu|16|03|2020	B.2.1	0.99	UK, Australia, USA	1618	February-09, June-02	EPI_ISL_418021	CentralEurope	CeEu	2020-03-16
G339|CeEu|15|03|2020	B.1	0.99	USA, UK, Australia	12883	February-03, June-21	EPI_ISL_418022	CentralEurope	CeEu	2020-03-15
G340|CeEu|17|03|2020	B.1.1	0.99	UK, USA, Portugal	9643	February-23, June-14	EPI_ISL_418023	CentralEurope	CeEu	2020-03-17
G341|CeEu|17|03|2020	B.1	0.99	USA, UK, Australia	12883	February-03, June-21	EPI_ISL_418024	CentralEurope	CeEu	2020-03-17
G342|CeEu|17|03|2020	B.2	0.97	UK, USA, Netherlands	1446	January-21, May-28	EPI_ISL_418025	CentralEurope	CeEu	2020-03-17
G343|CeEu|18|03|2020	B.2.1	0.99	UK, Australia, USA	1618	February-09, June-02	EPI_ISL_421446	CentralEurope	CeEu	2020-03-18
G344|CeEu|18|03|2020	B.1	0.99	USA, UK, Australia	12883	February-03, June-21	EPI_ISL_421449	CentralEurope	CeEu	2020-03-18
G345|CeEu|18|03|2020	B.1.1	1	UK, USA, Portugal	9643	February-23, June-14	EPI_ISL_421450	CentralEurope	CeEu	2020-03-18
G346|CeEu|18|03|2020	B.1.1	1	UK, USA, Portugal	9643	February-23, June-14	EPI_ISL_421451	CentralEurope	CeEu	2020-03-18
G347|CeEu|18|03|2020	B.3	1	UK, Belgium, Denmark	904	February-23, May-27	EPI_ISL_421457	CentralEurope	CeEu	2020-03-18
G348|CeEu|19|03|2020	B.1	0.98	USA, UK, Australia	12883	February-03, June-21	EPI_ISL_421458	CentralEurope	CeEu	2020-03-19
G349|CeEu|20|03|2020	B.1	0.96	USA, UK, Australia	12883	February-03, June-21	EPI_ISL_421460	CentralEurope	CeEu	2020-03-20
G350|CeEu|20|03|2020	B.3	1	UK, Belgium, Denmark	904	February-23, May-27	EPI_ISL_421461	CentralEurope	CeEu	2020-03-20
G351|CeEu|17|03|2020	B.1.1	1	UK, USA, Portugal	9643	February-23, June-14	EPI_ISL_421464	CentralEurope	CeEu	2020-03-17
G352|CeEu|20|03|2020	A.5	0.75	Spain, UK, Uruguay	238	February-23, May-07	EPI_ISL_421466	CentralEurope	CeEu	2020-03-20
G353|CeEu|20|03|2020	A.5	0.8	Spain, UK, Uruguay	238	February-23, May-07	EPI_ISL_421467	CentralEurope	CeEu	2020-03-20
G354|CeEu|21|03|2020	B.1.5	0.89	UK, Spain, USA	1731	January-24, June-22	EPI_ISL_421470	CentralEurope	CeEu	2020-03-21
G355|CeEu|21|03|2020	B.1.1	1	UK, USA, Portugal	9643	February-23, June-14	EPI_ISL_421471	CentralEurope	CeEu	2020-03-21
G356|CeEu|21|03|2020	B.1.1	1	UK, USA, Portugal	9643	February-23, June-14	EPI_ISL_421473	CentralEurope	CeEu	2020-03-21
G357|CeEu|21|03|2020	B.1.1	1	UK, USA, Portugal	9643	February-23, June-14	EPI_ISL_421474	CentralEurope	CeEu	2020-03-21
G358|CeEu|21|03|2020	B.1.1	1	UK, USA, Portugal	9643	February-23, June-14	EPI_ISL_421475	CentralEurope	CeEu	2020-03-21
G359|CeEu|21|03|2020	B.1.1	1	UK, USA, Portugal	9643	February-23, June-14	EPI_ISL_421476	CentralEurope	CeEu	2020-03-21
G360|CeEu|21|03|2020	B.1.1	1	UK, USA, Portugal	9643	February-23, June-14	EPI_ISL_421477	CentralEurope	CeEu	2020-03-21
G361|CeEu|21|03|2020	B.1.1	1	UK, USA, Portugal	9643	February-23, June-14	EPI_ISL_421478	CentralEurope	CeEu	2020-03-21
G362|CeEu|21|03|2020	B.1.1	1	UK, USA, Portugal	9643	February-23, June-14	EPI_ISL_421479	CentralEurope	CeEu	2020-03-21
G363|CeEu|21|03|2020	B.1.1	1	UK, USA, Portugal	9643	February-23, June-14	EPI_ISL_421480	CentralEurope	CeEu	2020-03-21
G364|CeEu|22|03|2020	B.1.5	0.87	UK, Spain, USA	1731	January-24, June-22	EPI_ISL_421491	CentralEurope	CeEu	2020-03-22
G365|CeEu|20|03|2020	B.1.1	1	UK, USA, Portugal	9643	February-23, June-14	EPI_ISL_421494	CentralEurope	CeEu	2020-03-20
G366|CeEu|24|03|2020	B.1.1	1	UK, USA, Portugal	9643	February-23, June-14	EPI_ISL_421496	CentralEurope	CeEu	2020-03-24
G367|CeEu|24|03|2020	B.1.1	1	UK, USA, Portugal	9643	February-23, June-14	EPI_ISL_421497	CentralEurope	CeEu	2020-03-24
G368|CeEu|24|03|2020	B.1.1	1	UK, USA, Portugal	9643	February-23, June-14	EPI_ISL_421498	CentralEurope	CeEu	2020-03-24
G369|CeEu|24|03|2020	B.1.1	1	UK, USA, Portugal	9643	February-23, June-14	EPI_ISL_421499	CentralEurope	CeEu	2020-03-24
G370|EaAs|09|02|2020	B.2	0.97	UK, USA, Netherlands	1446	January-21, May-28	EPI_ISL_414527	EastAsia	EaAs	2020-02-09
G371|EaAs|10|02|2020	B.2	0.96	UK, USA, Netherlands	1446	January-21, May-28	EPI_ISL_414528	EastAsia	EaAs	2020-02-10
G372|EaAs|12|02|2020	B.2	0.96	UK, USA, Netherlands	1446	January-21, May-28	EPI_ISL_414569	EastAsia	EaAs	2020-02-12
G373|EaAs|22|02|2020	B	0.93	UK, China, USA	1955	December-24, June-02	EPI_ISL_414571	EastAsia	EaAs	2020-02-22
G374|EaAs|24|02|2020	B.2.8	0.88	Hong_Kong, Canada	33	January-30, March-08	EPI_ISL_414519	EastAsia	EaAs	2020-02-24
G375|EaAs|25|02|2020	B.2.8	0.88	Hong_Kong, Canada	33	January-30, March-08	EPI_ISL_414517	EastAsia	EaAs	2020-02-25
G376|Ja|15|02|2020	B	0.86	UK, China, USA	1955	December-24, June-02	EPI_ISL_416565	Japan	Ja	2020-02-15
G377|Ja|16|02|2020	B	0.92	UK, China, USA	1955	December-24, June-02	EPI_ISL_416590	Japan	Ja	2020-02-16
G378|Ja|16|02|2020	B	0.92	UK, China, USA	1955	December-24, June-02	EPI_ISL_416600	Japan	Ja	2020-02-16
G379|Ja|17|02|2020	B	0.93	UK, China, USA	1955	December-24, June-02	EPI_ISL_416608	Japan	Ja	2020-02-17
G380|Ja|17|02|2020	B	0.92	UK, China, USA	1955	December-24, June-02	EPI_ISL_416611	Japan	Ja	2020-02-17
G381|Ja|17|02|2020	B	0.83	UK, China, USA	1955	December-24, June-02	EPI_ISL_416613	Japan	Ja	2020-02-17
G382|Ja|17|02|2020	B	0.92	UK, China, USA	1955	December-24, June-02	EPI_ISL_416627	Japan	Ja	2020-02-17
G383|Ja|09|03|2020	B.1	0.99	USA, UK, Australia	12883	February-03, June-21	EPI_ISL_419299	Japan	Ja	2020-03-09
G384|Ja|12|03|2020	B.1.1	1	UK, USA, Portugal	9643	February-23, June-14	EPI_ISL_419302	Japan	Ja	2020-03-12
G385|Ja|18|03|2020	B.1.1	1	UK, USA, Portugal	9643	February-23, June-14	EPI_ISL_419305	Japan	Ja	2020-03-18
G386|Ja|19|03|2020	B.1.1	1	UK, USA, Portugal	9643	February-23, June-14	EPI_ISL_419308	Japan	Ja	2020-03-19
G387|Ja|12|03|2020	B.1.1	1	UK, USA, Portugal	9643	February-23, June-14	EPI_ISL_419309	Japan	Ja	2020-03-12
G388|NoAm|12|03|2020	B.1	0.99	USA, UK, Australia	12883	February-03, June-21	EPI_ISL_416671	NorthAmerica	NoAm	2020-03-12
G389|NoIT|25|03|2020	B.1	0.97	USA, UK, Australia	12883	February-03, June-21	EPI_ISL_422438	IT_Ven	NoIT	2020-03-25
G390|Ja|16|02|2020	B	0.9	UK, China, USA	1955	December-24, June-02	EPI_ISL_416604	Japan	Ja	2020-02-16
G391|Ja|16|02|2020	B	0.93	UK, China, USA	1955	December-24, June-02	EPI_ISL_416605	Japan	Ja	2020-02-16
G392|NoAm|19|03|2020	B.1.1	1	UK, USA, Portugal	9643	February-23, June-14	EPI_ISL_422492	NorthAmerica	NoAm	2020-03-19
G393|Ja|17|02|2020	B	0.92	UK, China, USA	1955	December-24, June-02	EPI_ISL_416630	Japan	Ja	2020-02-17
G394|NoAm|19|03|2020	B.1	0.99	USA, UK, Australia	12883	February-03, June-21	EPI_ISL_422540	NorthAmerica	NoAm	2020-03-19
G395|EuLC|20|03|2020	B	0.99	UK, China, USA	1955	December-24, June-02	EPI_ISL_422638	EuLowCountries	EuLC	2020-03-20
G396|EuLC|10|03|2020	B	1	UK, China, USA	1955	December-24, June-02	EPI_ISL_422641	EuLowCountries	EuLC	2020-03-10
G397|EuLC|18|03|2020	B	0.99	UK, China, USA	1955	December-24, June-02	EPI_ISL_422645	EuLowCountries	EuLC	2020-03-18
G398|EuLC|10|03|2020	B	1	UK, China, USA	1955	December-24, June-02	EPI_ISL_422661	EuLowCountries	EuLC	2020-03-10
G399|EuLC|17|03|2020	B	1	UK, China, USA	1955	December-24, June-02	EPI_ISL_422672	EuLowCountries	EuLC	2020-03-17
G400|EuLC|11|03|2020	B	0.99	UK, China, USA	1955	December-24, June-02	EPI_ISL_422676	EuLowCountries	EuLC	2020-03-11
G401|EuLC|11|03|2020	B	0.99	UK, China, USA	1955	December-24, June-02	EPI_ISL_422677	EuLowCountries	EuLC	2020-03-11
G402|EuLC|19|03|2020	B	0.71	UK, China, USA	1955	December-24, June-02	EPI_ISL_422679	EuLowCountries	EuLC	2020-03-19
G403|EuLC|19|03|2020	B	0.99	UK, China, USA	1955	December-24, June-02	EPI_ISL_422681	EuLowCountries	EuLC	2020-03-19
G404|EuLC|21|03|2020	B	1	UK, China, USA	1955	December-24, June-02	EPI_ISL_422689	EuLowCountries	EuLC	2020-03-21
G405|EuLC|21|03|2020	B	0.74	UK, China, USA	1955	December-24, June-02	EPI_ISL_422690	EuLowCountries	EuLC	2020-03-21
G406|EuLC|23|03|2020	B	1	UK, China, USA	1955	December-24, June-02	EPI_ISL_422715	EuLowCountries	EuLC	2020-03-23
G407|EuLC|22|03|2020	B	0.99	UK, China, USA	1955	December-24, June-02	EPI_ISL_422716	EuLowCountries	EuLC	2020-03-22
G408|EuLC|23|03|2020	B	0.99	UK, China, USA	1955	December-24, June-02	EPI_ISL_422720	EuLowCountries	EuLC	2020-03-23
G409|EuLC|24|03|2020	B	0.99	UK, China, USA	1955	December-24, June-02	EPI_ISL_422728	EuLowCountries	EuLC	2020-03-24
G410|EuLC|24|03|2020	B	0.99	UK, China, USA	1955	December-24, June-02	EPI_ISL_422730	EuLowCountries	EuLC	2020-03-24
G411|EuLC|25|03|2020	B	0.99	UK, China, USA	1955	December-24, June-02	EPI_ISL_422742	EuLowCountries	EuLC	2020-03-25
G412|EuLC|25|03|2020	B	0.99	UK, China, USA	1955	December-24, June-02	EPI_ISL_422746	EuLowCountries	EuLC	2020-03-25
G413|EuLC|27|03|2020	B	0.99	UK, China, USA	1955	December-24, June-02	EPI_ISL_422762	EuLowCountries	EuLC	2020-03-27
G414|EuLC|30|03|2020	B	0.99	UK, China, USA	1955	December-24, June-02	EPI_ISL_422581	EuLowCountries	EuLC	2020-03-30
G415|EuLC|13|03|2020	B	0.99	UK, China, USA	1955	December-24, June-02	EPI_ISL_422801	EuLowCountries	EuLC	2020-03-13
G416|EuLC|13|03|2020	B	1	UK, China, USA	1955	December-24, June-02	EPI_ISL_422802	EuLowCountries	EuLC	2020-03-13
G417|EuLC|08|03|2020	B	1	UK, China, USA	1955	December-24, June-02	EPI_ISL_422805	EuLowCountries	EuLC	2020-03-08
G418|EuLC|08|03|2020	B	1	UK, China, USA	1955	December-24, June-02	EPI_ISL_422811	EuLowCountries	EuLC	2020-03-08
G419|EuLC|08|03|2020	B	1	UK, China, USA	1955	December-24, June-02	EPI_ISL_422819	EuLowCountries	EuLC	2020-03-08
G420|EuLC|09|03|2020	B	0.99	UK, China, USA	1955	December-24, June-02	EPI_ISL_422827	EuLowCountries	EuLC	2020-03-09
G421|EuLC|10|03|2020	B	0.99	UK, China, USA	1955	December-24, June-02	EPI_ISL_422835	EuLowCountries	EuLC	2020-03-10
G422|EuLC|09|03|2020	B	1	UK, China, USA	1955	December-24, June-02	EPI_ISL_422837	EuLowCountries	EuLC	2020-03-09
G423|EuLC|11|03|2020	B	1	UK, China, USA	1955	December-24, June-02	EPI_ISL_422840	EuLowCountries	EuLC	2020-03-11
G424|EuLC|11|03|2020	B	0.99	UK, China, USA	1955	December-24, June-02	EPI_ISL_422842	EuLowCountries	EuLC	2020-03-11
G425|EuLC|11|03|2020	B	1	UK, China, USA	1955	December-24, June-02	EPI_ISL_422843	EuLowCountries	EuLC	2020-03-11
G426|EuLC|16|03|2020	B	0.74	UK, China, USA	1955	December-24, June-02	EPI_ISL_422848	EuLowCountries	EuLC	2020-03-16
G427|EuLC|18|03|2020	B	0.74	UK, China, USA	1955	December-24, June-02	EPI_ISL_422857	EuLowCountries	EuLC	2020-03-18
G428|EuLC|08|03|2020	B	0.99	UK, China, USA	1955	December-24, June-02	EPI_ISL_414536	EuLowCountries	EuLC	2020-03-08
G429|EuLC|08|03|2020	B	0.99	UK, China, USA	1955	December-24, June-02	EPI_ISL_414537	EuLowCountries	EuLC	2020-03-08
G430|EuLC|08|03|2020	B	0.99	UK, China, USA	1955	December-24, June-02	EPI_ISL_414539	EuLowCountries	EuLC	2020-03-08
G431|EuLC|2020|03	B	0.99	UK, China, USA	1955	December-24, June-02	EPI_ISL_414543	EuLowCountries	EuLC
G432|EuLC|09|03|2020	B	1	UK, China, USA	1955	December-24, June-02	EPI_ISL_414544	EuLowCountries	EuLC	2020-03-09
G433|EuLC|13|03|2020	B	1	UK, China, USA	1955	December-24, June-02	EPI_ISL_422868	EuLowCountries	EuLC	2020-03-13
G434|EuLC|09|03|2020	B	1	UK, China, USA	1955	December-24, June-02	EPI_ISL_422871	EuLowCountries	EuLC	2020-03-09
G435|EuLC|11|03|2020	B	0.99	UK, China, USA	1955	December-24, June-02	EPI_ISL_422873	EuLowCountries	EuLC	2020-03-11
G436|EuLC|11|03|2020	B	1	UK, China, USA	1955	December-24, June-02	EPI_ISL_422875	EuLowCountries	EuLC	2020-03-11
G437|EuLC|12|03|2020	B	0.99	UK, China, USA	1955	December-24, June-02	EPI_ISL_422877	EuLowCountries	EuLC	2020-03-12
G438|EuLC|09|03|2020	B	0.99	UK, China, USA	1955	December-24, June-02	EPI_ISL_422881	EuLowCountries	EuLC	2020-03-09
G439|EuLC|2020	B	0.99	UK, China, USA	1955	December-24, June-02	EPI_ISL_422882	EuLowCountries	EuLC
G440|EuLC|17|03|2020	B	0.99	UK, China, USA	1955	December-24, June-02	EPI_ISL_422888	EuLowCountries	EuLC	2020-03-17
G441|EuLC|17|03|2020	B	0.99	UK, China, USA	1955	December-24, June-02	EPI_ISL_422889	EuLowCountries	EuLC	2020-03-17
G442|EuLC|19|03|2020	B	1	UK, China, USA	1955	December-24, June-02	EPI_ISL_422893	EuLowCountries	EuLC	2020-03-19
G443|EuLC|10|03|2020	B	1	UK, China, USA	1955	December-24, June-02	EPI_ISL_422894	EuLowCountries	EuLC	2020-03-10
G444|EuLC|07|03|2020	B	0.99	UK, China, USA	1955	December-24, June-02	EPI_ISL_414551	EuLowCountries	EuLC	2020-03-07
G445|EuLC|03|03|2020	B	0.98	UK, China, USA	1955	December-24, June-02	EPI_ISL_414563	EuLowCountries	EuLC	2020-03-03
G446|EuLC|19|03|2020	B	0.97	UK, China, USA	1955	December-24, June-02	EPI_ISL_422918	EuLowCountries	EuLC	2020-03-19
G447|EuLC|19|03|2020	B	0.99	UK, China, USA	1955	December-24, June-02	EPI_ISL_422919	EuLowCountries	EuLC	2020-03-19
G448|EuLC|31|03|2020	B	0.99	UK, China, USA	1955	December-24, June-02	EPI_ISL_422631	EuLowCountries	EuLC	2020-03-31
G449|NoAm|17|03|2020	B.1	0.99	USA, UK, Australia	12883	February-03, June-21	EPI_ISL_421349	NorthAmerica	NoAm	2020-03-17
G450|NoAm|14|03|2020	B.1.1	0.99	UK, USA, Portugal	9643	February-23, June-14	EPI_ISL_421352	NorthAmerica	NoAm	2020-03-14
G451|NoAm|17|03|2020	B.2	0.99	UK, USA, Netherlands	1446	January-21, May-28	EPI_ISL_421357	NorthAmerica	NoAm	2020-03-17
G452|Briti|11|03|2020	B.1.1	1	UK, USA, Portugal	9643	February-23, June-14	EPI_ISL_425672	EuBritishIsles	Briti	2020-03-11
G453|NoEu|15|03|2020	B	0.97	UK, China, USA	1955	December-24, June-02	EPI_ISL_424703	NorthEurope	NoEu	2020-03-15
G454|SoAm|25|03|2020	B.1.1.33	0.92	Brazil, USA, Chile	172	March-01, April-28	EPI_ISL_427303	SouthAmerica	SoAm	2020-03-25
G455|SoAm|26|03|2020	B.1.1.33	0.93	Brazil, USA, Chile	172	March-01, April-28	EPI_ISL_427304	SouthAmerica	SoAm	2020-03-26
G456|Ja|17|02|2020	B	0.92	UK, China, USA	1955	December-24, June-02	EPI_ISL_416617	Japan	Ja	2020-02-17
G457|SoAm|23|03|2020	B.1.1.33	0.91	Brazil, USA, Chile	172	March-01, April-28	EPI_ISL_427296	SouthAmerica	SoAm	2020-03-23
G458|EuLC|30|03|2020	B.1	0.98	USA, UK, Australia	12883	February-03, June-21	EPI_ISL_422566	EuLowCountries	EuLC	2020-03-30
G459|EuLC|28|03|2020	B.1	0.98	USA, UK, Australia	12883	February-03, June-21	EPI_ISL_422568	EuLowCountries	EuLC	2020-03-28
G460|EuLC|27|03|2020	B.1	0.82	USA, UK, Australia	12883	February-03, June-21	EPI_ISL_422569	EuLowCountries	EuLC	2020-03-27
G461|EuLC|28|03|2020	B.1.5.2	0.92	Netherlands, UK, Belgium	77	March-14, April-21	EPI_ISL_422571	EuLowCountries	EuLC	2020-03-28
G462|EuLC|28|03|2020	B.1.1	0.99	UK, USA, Portugal	9643	February-23, June-14	EPI_ISL_422572	EuLowCountries	EuLC	2020-03-28
G463|EuLC|09|03|2020	B.1	0.97	USA, UK, Australia	12883	February-03, June-21	EPI_ISL_422642	EuLowCountries	EuLC	2020-03-09
G464|EuLC|11|03|2020	B.1	0.99	USA, UK, Australia	12883	February-03, June-21	EPI_ISL_422643	EuLowCountries	EuLC	2020-03-11
G465|EuLC|13|03|2020	B.4	0.97	Australia, UK, Kazakhstan	362	January-18, May-13	EPI_ISL_422644	EuLowCountries	EuLC	2020-03-13
G466|EuLC|19|03|2020	B.1.1	1	UK, USA, Portugal	9643	February-23, June-14	EPI_ISL_422647	EuLowCountries	EuLC	2020-03-19
G467|EuLC|20|03|2020	A.2	0.99	Spain, UK, Australia	863	February-26, June-03	EPI_ISL_422648	EuLowCountries	EuLC	2020-03-20
G468|EuLC|18|03|2020	B.1	0.99	USA, UK, Australia	12883	February-03, June-21	EPI_ISL_422650	EuLowCountries	EuLC	2020-03-18
G469|EuLC|18|03|2020	B.1.1	1	UK, USA, Portugal	9643	February-23, June-14	EPI_ISL_422651	EuLowCountries	EuLC	2020-03-18
G470|EuLC|18|03|2020	B.1	0.99	USA, UK, Australia	12883	February-03, June-21	EPI_ISL_422652	EuLowCountries	EuLC	2020-03-18
G471|EuLC|18|03|2020	B.2	0.98	UK, USA, Netherlands	1446	January-21, May-28	EPI_ISL_422653	EuLowCountries	EuLC	2020-03-18
G472|EuLC|18|03|2020	B.1	0.99	USA, UK, Australia	12883	February-03, June-21	EPI_ISL_422655	EuLowCountries	EuLC	2020-03-18
G473|EuLC|18|03|2020	B.1	0.99	USA, UK, Australia	12883	February-03, June-21	EPI_ISL_422656	EuLowCountries	EuLC	2020-03-18
G474|EuLC|18|03|2020	B.1.1	1	UK, USA, Portugal	9643	February-23, June-14	EPI_ISL_422657	EuLowCountries	EuLC	2020-03-18
G475|EuLC|15|03|2020	B.1.1	0.99	UK, USA, Portugal	9643	February-23, June-14	EPI_ISL_422659	EuLowCountries	EuLC	2020-03-15
G476|EuLC|10|03|2020	B.1.8	0.87	Netherlands, Iceland, Denmark	157	March-04, May-26	EPI_ISL_422662	EuLowCountries	EuLC	2020-03-10
G477|EuLC|16|03|2020	B.1	0.98	USA, UK, Australia	12883	February-03, June-21	EPI_ISL_422664	EuLowCountries	EuLC	2020-03-16
G478|EuLC|16|03|2020	B.1.1	1	UK, USA, Portugal	9643	February-23, June-14	EPI_ISL_422666	EuLowCountries	EuLC	2020-03-16
G479|EuLC|16|03|2020	B.2.1	0.99	UK, Australia, USA	1618	February-09, June-02	EPI_ISL_422667	EuLowCountries	EuLC	2020-03-16
G480|EuLC|17|03|2020	B.1.8	0.88	Netherlands, Iceland, Denmark	157	March-04, May-26	EPI_ISL_422668	EuLowCountries	EuLC	2020-03-17
G481|EuLC|18|03|2020	B.1.8	0.89	Netherlands, Iceland, Denmark	157	March-04, May-26	EPI_ISL_422669	EuLowCountries	EuLC	2020-03-18
G482|EuLC|17|03|2020	B.1.22	0.97	Netherlands, Australia, Belgium	236	March-09, May-22	EPI_ISL_422670	EuLowCountries	EuLC	2020-03-17
G483|EuLC|17|03|2020	B.1.5	0.87	UK, Spain, USA	1731	January-24, June-22	EPI_ISL_422671	EuLowCountries	EuLC	2020-03-17
G484|EuLC|17|03|2020	B.1.1	0.99	UK, USA, Portugal	9643	February-23, June-14	EPI_ISL_422674	EuLowCountries	EuLC	2020-03-17
G485|EuLC|11|03|2020	B.1.8	0.9	Netherlands, Iceland, Denmark	157	March-04, May-26	EPI_ISL_422678	EuLowCountries	EuLC	2020-03-11
G486|EuLC|19|03|2020	B.1	0.99	USA, UK, Australia	12883	February-03, June-21	EPI_ISL_422680	EuLowCountries	EuLC	2020-03-19
G487|EuLC|19|03|2020	B.1.1.1	0.99	UK, Belgium, Netherlands	1726	March-02, June-13	EPI_ISL_422682	EuLowCountries	EuLC	2020-03-19
G488|EuLC|19|03|2020	B.2	0.96	UK, USA, Netherlands	1446	January-21, May-28	EPI_ISL_422684	EuLowCountries	EuLC	2020-03-19
G489|EuLC|19|03|2020	B.2	0.99	UK, USA, Netherlands	1446	January-21, May-28	EPI_ISL_422685	EuLowCountries	EuLC	2020-03-19
G490|EuLC|19|03|2020	B.1	0.99	USA, UK, Australia	12883	February-03, June-21	EPI_ISL_422686	EuLowCountries	EuLC	2020-03-19
G491|EuLC|21|03|2020	B.1.1	1	UK, USA, Portugal	9643	February-23, June-14	EPI_ISL_422687	EuLowCountries	EuLC	2020-03-21
G492|EuLC|20|03|2020	B.1.78	0.96	Netherlands, UK	48	March-16, May-19	EPI_ISL_422688	EuLowCountries	EuLC	2020-03-20
G493|EuLC|21|03|2020	B.1	0.99	USA, UK, Australia	12883	February-03, June-21	EPI_ISL_422691	EuLowCountries	EuLC	2020-03-21
G494|EuLC|21|03|2020	B.1.8	0.87	Netherlands, Iceland, Denmark	157	March-04, May-26	EPI_ISL_422692	EuLowCountries	EuLC	2020-03-21
G495|EuLC|20|03|2020	B.1.8	0.87	Netherlands, Iceland, Denmark	157	March-04, May-26	EPI_ISL_422693	EuLowCountries	EuLC	2020-03-20
G496|EuLC|20|03|2020	B.1	0.99	USA, UK, Australia	12883	February-03, June-21	EPI_ISL_422694	EuLowCountries	EuLC	2020-03-20
G497|EuLC|21|03|2020	B.1	0.99	USA, UK, Australia	12883	February-03, June-21	EPI_ISL_422695	EuLowCountries	EuLC	2020-03-21
G498|EuLC|21|03|2020	B.1	0.99	USA, UK, Australia	12883	February-03, June-21	EPI_ISL_422696	EuLowCountries	EuLC	2020-03-21
G499|EuLC|21|03|2020	B.1.8	0.91	Netherlands, Iceland, Denmark	157	March-04, May-26	EPI_ISL_422697	EuLowCountries	EuLC	2020-03-21
G500|EuLC|21|03|2020	B.1.1	1	UK, USA, Portugal	9643	February-23, June-14	EPI_ISL_422698	EuLowCountries	EuLC	2020-03-21
G501|EuLC|21|03|2020	B.1.1	1	UK, USA, Portugal	9643	February-23, June-14	EPI_ISL_422699	EuLowCountries	EuLC	2020-03-21
G502|EuLC|21|03|2020	B.1	0.97	USA, UK, Australia	12883	February-03, June-21	EPI_ISL_422700	EuLowCountries	EuLC	2020-03-21
G503|EuLC|21|03|2020	B.3	1	UK, Belgium, Denmark	904	February-23, May-27	EPI_ISL_422701	EuLowCountries	EuLC	2020-03-21
G504|EuLC|21|03|2020	B.1.8	0.95	Netherlands, Iceland, Denmark	157	March-04, May-26	EPI_ISL_422702	EuLowCountries	EuLC	2020-03-21
G505|EuLC|16|03|2020	B.1.22	0.98	Netherlands, Australia, Belgium	236	March-09, May-22	EPI_ISL_422703	EuLowCountries	EuLC	2020-03-16
G506|EuLC|16|03|2020	B.1	0.98	USA, UK, Australia	12883	February-03, June-21	EPI_ISL_422704	EuLowCountries	EuLC	2020-03-16
G507|EuLC|16|03|2020	B.1	0.98	USA, UK, Australia	12883	February-03, June-21	EPI_ISL_422705	EuLowCountries	EuLC	2020-03-16
G508|EuLC|22|03|2020	B.1	0.99	USA, UK, Australia	12883	February-03, June-21	EPI_ISL_422706	EuLowCountries	EuLC	2020-03-22
G509|EuLC|22|03|2020	B.1	0.97	USA, UK, Australia	12883	February-03, June-21	EPI_ISL_422707	EuLowCountries	EuLC	2020-03-22
G510|EuLC|22|03|2020	B.1	0.97	USA, UK, Australia	12883	February-03, June-21	EPI_ISL_422708	EuLowCountries	EuLC	2020-03-22
G511|EuLC|22|03|2020	B.1.22	0.97	Netherlands, Australia, Belgium	236	March-09, May-22	EPI_ISL_422709	EuLowCountries	EuLC	2020-03-22
G512|EuLC|22|03|2020	B.1	0.97	USA, UK, Australia	12883	February-03, June-21	EPI_ISL_422711	EuLowCountries	EuLC	2020-03-22
G513|EuLC|22|03|2020	B.1	0.57	USA, UK, Australia	12883	February-03, June-21	EPI_ISL_422712	EuLowCountries	EuLC	2020-03-22
G514|EuLC|23|03|2020	B.1.8	0.88	Netherlands, Iceland, Denmark	157	March-04, May-26	EPI_ISL_422714	EuLowCountries	EuLC	2020-03-23
G515|EuLC|23|03|2020	B.1	0.94	USA, UK, Australia	12883	February-03, June-21	EPI_ISL_422718	EuLowCountries	EuLC	2020-03-23
G516|EuLC|22|03|2020	B.1.5	0.94	UK, Spain, USA	1731	January-24, June-22	EPI_ISL_422719	EuLowCountries	EuLC	2020-03-22
G517|EuLC|23|03|2020	B.1.1	0.99	UK, USA, Portugal	9643	February-23, June-14	EPI_ISL_422721	EuLowCountries	EuLC	2020-03-23
G518|EuLC|23|03|2020	B.1.8	0.87	Netherlands, Iceland, Denmark	157	March-04, May-26	EPI_ISL_422722	EuLowCountries	EuLC	2020-03-23
G519|EuLC|23|03|2020	B.1	0.99	USA, UK, Australia	12883	February-03, June-21	EPI_ISL_422724	EuLowCountries	EuLC	2020-03-23
G520|EuLC|23|03|2020	B.2	0.97	UK, USA, Netherlands	1446	January-21, May-28	EPI_ISL_422725	EuLowCountries	EuLC	2020-03-23
G521|EuLC|23|03|2020	B.2	0.96	UK, USA, Netherlands	1446	January-21, May-28	EPI_ISL_422726	EuLowCountries	EuLC	2020-03-23
G522|EuLC|24|03|2020	B.1.8	0.98	Netherlands, Iceland, Denmark	157	March-04, May-26	EPI_ISL_422727	EuLowCountries	EuLC	2020-03-24
G523|EuLC|23|03|2020	B.1	0.99	USA, UK, Australia	12883	February-03, June-21	EPI_ISL_422729	EuLowCountries	EuLC	2020-03-23
G524|EuLC|25|03|2020	B.1	0.99	USA, UK, Australia	12883	February-03, June-21	EPI_ISL_422732	EuLowCountries	EuLC	2020-03-25
G525|EuLC|25|03|2020	B.1.8	0.88	Netherlands, Iceland, Denmark	157	March-04, May-26	EPI_ISL_422735	EuLowCountries	EuLC	2020-03-25
G526|EuLC|24|03|2020	B.2	0.96	UK, USA, Netherlands	1446	January-21, May-28	EPI_ISL_422736	EuLowCountries	EuLC	2020-03-24
G527|EuLC|25|03|2020	B.1	0.97	USA, UK, Australia	12883	February-03, June-21	EPI_ISL_422737	EuLowCountries	EuLC	2020-03-25
G528|EuLC|25|03|2020	B.1	0.99	USA, UK, Australia	12883	February-03, June-21	EPI_ISL_422738	EuLowCountries	EuLC	2020-03-25
G529|EuLC|25|03|2020	B.1	0.99	USA, UK, Australia	12883	February-03, June-21	EPI_ISL_422741	EuLowCountries	EuLC	2020-03-25
G530|EuLC|25|03|2020	B.1.22	0.96	Netherlands, Australia, Belgium	236	March-09, May-22	EPI_ISL_422745	EuLowCountries	EuLC	2020-03-25
G531|EuLC|24|03|2020	B.1.9	0.94	Belgium, Netherlands, UK	108	March-14, May-14	EPI_ISL_422747	EuLowCountries	EuLC	2020-03-24
G532|EuLC|25|03|2020	B.1.1.1	0.99	UK, Belgium, Netherlands	1726	March-02, June-13	EPI_ISL_422748	EuLowCountries	EuLC	2020-03-25
G533|EuLC|26|03|2020	B.1	0.97	USA, UK, Australia	12883	February-03, June-21	EPI_ISL_422751	EuLowCountries	EuLC	2020-03-26
G534|EuLC|26|03|2020	B.1	0.95	USA, UK, Australia	12883	February-03, June-21	EPI_ISL_422753	EuLowCountries	EuLC	2020-03-26
G535|EuLC|26|03|2020	B.1	0.99	USA, UK, Australia	12883	February-03, June-21	EPI_ISL_422755	EuLowCountries	EuLC	2020-03-26
G536|EuLC|27|03|2020	B.1.5.2	0.9	Netherlands, UK, Belgium	77	March-14, April-21	EPI_ISL_422756	EuLowCountries	EuLC	2020-03-27
G537|EuLC|26|03|2020	B.1	0.99	USA, UK, Australia	12883	February-03, June-21	EPI_ISL_422759	EuLowCountries	EuLC	2020-03-26
G538|EuLC|27|03|2020	B.1	0.99	USA, UK, Australia	12883	February-03, June-21	EPI_ISL_422764	EuLowCountries	EuLC	2020-03-27
G539|EuLC|28|03|2020	B.2	0.96	UK, USA, Netherlands	1446	January-21, May-28	EPI_ISL_422776	EuLowCountries	EuLC	2020-03-28
G540|EuLC|29|03|2020	B.1	0.99	USA, UK, Australia	12883	February-03, June-21	EPI_ISL_422777	EuLowCountries	EuLC	2020-03-29
G541|EuLC|29|03|2020	B.1.9	0.94	Belgium, Netherlands, UK	108	March-14, May-14	EPI_ISL_422778	EuLowCountries	EuLC	2020-03-29
G542|EuLC|30|03|2020	B.1.5.2	0.9	Netherlands, UK, Belgium	77	March-14, April-21	EPI_ISL_422787	EuLowCountries	EuLC	2020-03-30
G543|EuLC|30|03|2020	B.1	0.98	USA, UK, Australia	12883	February-03, June-21	EPI_ISL_422788	EuLowCountries	EuLC	2020-03-30
G544|EuLC|30|03|2020	B.1	1	USA, UK, Australia	12883	February-03, June-21	EPI_ISL_422790	EuLowCountries	EuLC	2020-03-30
G545|EuLC|30|03|2020	B.1.5	0.87	UK, Spain, USA	1731	January-24, June-22	EPI_ISL_422791	EuLowCountries	EuLC	2020-03-30
G546|EuLC|30|03|2020	B.1.22	0.99	Netherlands, Australia, Belgium	236	March-09, May-22	EPI_ISL_422792	EuLowCountries	EuLC	2020-03-30
G547|EuLC|30|03|2020	B.1.1	1	UK, USA, Portugal	9643	February-23, June-14	EPI_ISL_422793	EuLowCountries	EuLC	2020-03-30
G548|EuLC|30|03|2020	B.1	0.97	USA, UK, Australia	12883	February-03, June-21	EPI_ISL_422794	EuLowCountries	EuLC	2020-03-30
G549|EuLC|30|03|2020	B.1.8	0.91	Netherlands, Iceland, Denmark	157	March-04, May-26	EPI_ISL_422795	EuLowCountries	EuLC	2020-03-30
G550|EuLC|30|03|2020	B.1	0.95	USA, UK, Australia	12883	February-03, June-21	EPI_ISL_422796	EuLowCountries	EuLC	2020-03-30
G551|EuLC|30|03|2020	B.1.1	0.99	UK, USA, Portugal	9643	February-23, June-14	EPI_ISL_422576	EuLowCountries	EuLC	2020-03-30
G552|EuLC|30|03|2020	B.1.22	0.94	Netherlands, Australia, Belgium	236	March-09, May-22	EPI_ISL_422577	EuLowCountries	EuLC	2020-03-30
G553|EuLC|30|03|2020	B.1	0.99	USA, UK, Australia	12883	February-03, June-21	EPI_ISL_422578	EuLowCountries	EuLC	2020-03-30
G554|EuLC|30|03|2020	B.1.22	0.97	Netherlands, Australia, Belgium	236	March-09, May-22	EPI_ISL_422579	EuLowCountries	EuLC	2020-03-30
G555|EuLC|30|03|2020	B.2	0.99	UK, USA, Netherlands	1446	January-21, May-28	EPI_ISL_422580	EuLowCountries	EuLC	2020-03-30
G556|EuLC|30|03|2020	B.1.1	0.99	UK, USA, Portugal	9643	February-23, June-14	EPI_ISL_422583	EuLowCountries	EuLC	2020-03-30
G557|EuLC|30|03|2020	B.1.9	0.95	Belgium, Netherlands, UK	108	March-14, May-14	EPI_ISL_422585	EuLowCountries	EuLC	2020-03-30
G558|EuLC|31|03|2020	B.2	0.97	UK, USA, Netherlands	1446	January-21, May-28	EPI_ISL_422587	EuLowCountries	EuLC	2020-03-31
G559|EuLC|31|03|2020	B.1.1	0.99	UK, USA, Portugal	9643	February-23, June-14	EPI_ISL_422588	EuLowCountries	EuLC	2020-03-31
G560|EuLC|31|03|2020	B.1.1	0.99	UK, USA, Portugal	9643	February-23, June-14	EPI_ISL_422591	EuLowCountries	EuLC	2020-03-31
G561|EuLC|31|03|2020	B.1.78	0.95	Netherlands, UK	48	March-16, May-19	EPI_ISL_422592	EuLowCountries	EuLC	2020-03-31
G562|EuLC|31|03|2020	B.1.1	0.99	UK, USA, Portugal	9643	February-23, June-14	EPI_ISL_422593	EuLowCountries	EuLC	2020-03-31
G563|EuLC|31|03|2020	B.1	0.99	USA, UK, Australia	12883	February-03, June-21	EPI_ISL_422594	EuLowCountries	EuLC	2020-03-31
G564|EuLC|31|03|2020	B.1.1	1	UK, USA, Portugal	9643	February-23, June-14	EPI_ISL_422595	EuLowCountries	EuLC	2020-03-31
G565|EuLC|31|03|2020	B.1	0.99	USA, UK, Australia	12883	February-03, June-21	EPI_ISL_422597	EuLowCountries	EuLC	2020-03-31
G566|EuLC|31|03|2020	B.1	1	USA, UK, Australia	12883	February-03, June-21	EPI_ISL_422598	EuLowCountries	EuLC	2020-03-31
G567|EuLC|31|03|2020	B.1	0.99	USA, UK, Australia	12883	February-03, June-21	EPI_ISL_422599	EuLowCountries	EuLC	2020-03-31
G568|EuLC|01|04|2020	B.1.9	0.95	Belgium, Netherlands, UK	108	March-14, May-14	EPI_ISL_422600	EuLowCountries	EuLC	2020-04-01
G569|EuLC|01|04|2020	B.1	0.5	USA, UK, Australia	12883	February-03, June-21	EPI_ISL_422601	EuLowCountries	EuLC	2020-04-01
G570|EuLC|01|04|2020	B.1	0.99	USA, UK, Australia	12883	February-03, June-21	EPI_ISL_422602	EuLowCountries	EuLC	2020-04-01
G571|EuLC|01|04|2020	B.2	0.97	UK, USA, Netherlands	1446	January-21, May-28	EPI_ISL_422603	EuLowCountries	EuLC	2020-04-01
G572|EuLC|01|04|2020	B.2	0.97	UK, USA, Netherlands	1446	January-21, May-28	EPI_ISL_422604	EuLowCountries	EuLC	2020-04-01
G573|EuLC|01|04|2020	B.1.8	0.91	Netherlands, Iceland, Denmark	157	March-04, May-26	EPI_ISL_422605	EuLowCountries	EuLC	2020-04-01
G574|EuLC|01|04|2020	B.2	0.97	UK, USA, Netherlands	1446	January-21, May-28	EPI_ISL_422606	EuLowCountries	EuLC	2020-04-01
G575|EuLC|01|04|2020	B.2	0.97	UK, USA, Netherlands	1446	January-21, May-28	EPI_ISL_422607	EuLowCountries	EuLC	2020-04-01
G576|EuLC|01|04|2020	B.1.1	1	UK, USA, Portugal	9643	February-23, June-14	EPI_ISL_422608	EuLowCountries	EuLC	2020-04-01
G577|EuLC|01|04|2020	B.1	0.99	USA, UK, Australia	12883	February-03, June-21	EPI_ISL_422609	EuLowCountries	EuLC	2020-04-01
G578|EuLC|01|04|2020	B.1.22	0.97	Netherlands, Australia, Belgium	236	March-09, May-22	EPI_ISL_422610	EuLowCountries	EuLC	2020-04-01
G579|EuLC|01|04|2020	B.1	0.99	USA, UK, Australia	12883	February-03, June-21	EPI_ISL_422611	EuLowCountries	EuLC	2020-04-01
G580|EuLC|01|04|2020	B.1	0.99	USA, UK, Australia	12883	February-03, June-21	EPI_ISL_422612	EuLowCountries	EuLC	2020-04-01
G581|EuLC|01|04|2020	B.1.78	0.95	Netherlands, UK	48	March-16, May-19	EPI_ISL_422615	EuLowCountries	EuLC	2020-04-01
G582|EuLC|02|04|2020	B.1.8	0.91	Netherlands, Iceland, Denmark	157	March-04, May-26	EPI_ISL_422616	EuLowCountries	EuLC	2020-04-02
G583|EuLC|02|04|2020	B.1.1	1	UK, USA, Portugal	9643	February-23, June-14	EPI_ISL_422621	EuLowCountries	EuLC	2020-04-02
G584|EuLC|02|04|2020	B.1.78	0.97	Netherlands, UK	48	March-16, May-19	EPI_ISL_422623	EuLowCountries	EuLC	2020-04-02
G585|EuLC|02|04|2020	B.1.8	0.91	Netherlands, Iceland, Denmark	157	March-04, May-26	EPI_ISL_422625	EuLowCountries	EuLC	2020-04-02
G586|EuLC|02|04|2020	B.1	0.99	USA, UK, Australia	12883	February-03, June-21	EPI_ISL_422626	EuLowCountries	EuLC	2020-04-02
G587|EuLC|14|03|2020	B.1.1	0.99	UK, USA, Portugal	9643	February-23, June-14	EPI_ISL_422797	EuLowCountries	EuLC	2020-03-14
G588|EuLC|14|03|2020	B.1.1	0.99	UK, USA, Portugal	9643	February-23, June-14	EPI_ISL_422798	EuLowCountries	EuLC	2020-03-14
G589|EuLC|13|03|2020	B.1.1	0.99	UK, USA, Portugal	9643	February-23, June-14	EPI_ISL_422799	EuLowCountries	EuLC	2020-03-13
G590|EuLC|13|03|2020	A.2	0.99	Spain, UK, Australia	863	February-26, June-03	EPI_ISL_422803	EuLowCountries	EuLC	2020-03-13
G591|EuLC|07|03|2020	B.2	0.97	UK, USA, Netherlands	1446	January-21, May-28	EPI_ISL_422804	EuLowCountries	EuLC	2020-03-07
G592|EuLC|08|03|2020	B.2	0.97	UK, USA, Netherlands	1446	January-21, May-28	EPI_ISL_422807	EuLowCountries	EuLC	2020-03-08
G593|EuLC|08|03|2020	B.2	0.96	UK, USA, Netherlands	1446	January-21, May-28	EPI_ISL_422808	EuLowCountries	EuLC	2020-03-08
G594|EuLC|14|03|2020	B.1.1	0.99	UK, USA, Portugal	9643	February-23, June-14	EPI_ISL_422812	EuLowCountries	EuLC	2020-03-14
G595|EuLC|14|03|2020	B.1.22	0.88	Netherlands, Australia, Belgium	236	March-09, May-22	EPI_ISL_422813	EuLowCountries	EuLC	2020-03-14
G596|EuLC|15|03|2020	B.1.1	1	UK, USA, Portugal	9643	February-23, June-14	EPI_ISL_422815	EuLowCountries	EuLC	2020-03-15
G597|EuLC|15|03|2020	B.2	0.96	UK, USA, Netherlands	1446	January-21, May-28	EPI_ISL_422816	EuLowCountries	EuLC	2020-03-15
G598|EuLC|15|03|2020	B.1.1	1	UK, USA, Portugal	9643	February-23, June-14	EPI_ISL_422817	EuLowCountries	EuLC	2020-03-15
G599|EuLC|08|03|2020	B.2	0.96	UK, USA, Netherlands	1446	January-21, May-28	EPI_ISL_422818	EuLowCountries	EuLC	2020-03-08
G600|EuLC|09|03|2020	B.2	0.96	UK, USA, Netherlands	1446	January-21, May-28	EPI_ISL_422821	EuLowCountries	EuLC	2020-03-09
G601|EuLC|09|03|2020	B.1	0.99	USA, UK, Australia	12883	February-03, June-21	EPI_ISL_422822	EuLowCountries	EuLC	2020-03-09
G602|EuLC|09|03|2020	B.1.1	0.99	UK, USA, Portugal	9643	February-23, June-14	EPI_ISL_422823	EuLowCountries	EuLC	2020-03-09
G603|EuLC|03|03|2020	B.1.1	0.99	UK, USA, Portugal	9643	February-23, June-14	EPI_ISL_422825	EuLowCountries	EuLC	2020-03-03
G604|EuLC|10|03|2020	B.2	0.96	UK, USA, Netherlands	1446	January-21, May-28	EPI_ISL_422834	EuLowCountries	EuLC	2020-03-10
G605|EuLC|10|03|2020	B.2	0.92	UK, USA, Netherlands	1446	January-21, May-28	EPI_ISL_422839	EuLowCountries	EuLC	2020-03-10
G606|EuLC|16|03|2020	B.1	0.88	USA, UK, Australia	12883	February-03, June-21	EPI_ISL_422847	EuLowCountries	EuLC	2020-03-16
G607|EuLC|16|03|2020	B.1.1	1	UK, USA, Portugal	9643	February-23, June-14	EPI_ISL_422849	EuLowCountries	EuLC	2020-03-16
G608|EuLC|16|03|2020	B.1	0.43	USA, UK, Australia	12883	February-03, June-21	EPI_ISL_422850	EuLowCountries	EuLC	2020-03-16
G609|EuLC|16|03|2020	B.1	0.99	USA, UK, Australia	12883	February-03, June-21	EPI_ISL_422851	EuLowCountries	EuLC	2020-03-16
G610|EuLC|16|03|2020	B.1.1	1	UK, USA, Portugal	9643	February-23, June-14	EPI_ISL_422852	EuLowCountries	EuLC	2020-03-16
G611|EuLC|18|03|2020	B.1.8	0.89	Netherlands, Iceland, Denmark	157	March-04, May-26	EPI_ISL_422853	EuLowCountries	EuLC	2020-03-18
G612|EuLC|18|03|2020	B.1.1	1	UK, USA, Portugal	9643	February-23, June-14	EPI_ISL_422854	EuLowCountries	EuLC	2020-03-18
G613|EuLC|17|03|2020	B.1.1	0.99	UK, USA, Portugal	9643	February-23, June-14	EPI_ISL_422855	EuLowCountries	EuLC	2020-03-17
G614|EuLC|18|03|2020	B.1	0.98	USA, UK, Australia	12883	February-03, June-21	EPI_ISL_422856	EuLowCountries	EuLC	2020-03-18
G615|EuLC|17|03|2020	B.1	0.98	USA, UK, Australia	12883	February-03, June-21	EPI_ISL_422858	EuLowCountries	EuLC	2020-03-17
G616|EuLC|20|03|2020	B.1.8	0.87	Netherlands, Iceland, Denmark	157	March-04, May-26	EPI_ISL_422859	EuLowCountries	EuLC	2020-03-20
G617|EuLC|20|03|2020	B.1.8	0.9	Netherlands, Iceland, Denmark	157	March-04, May-26	EPI_ISL_422860	EuLowCountries	EuLC	2020-03-20
G618|EuLC|09|03|2020	B.1.8	0.89	Netherlands, Iceland, Denmark	157	March-04, May-26	EPI_ISL_422862	EuLowCountries	EuLC	2020-03-09
G619|EuLC|09|03|2020	B.1.8	0.87	Netherlands, Iceland, Denmark	157	March-04, May-26	EPI_ISL_422863	EuLowCountries	EuLC	2020-03-09
G620|EuLC|08|03|2020	B.1.8	0.87	Netherlands, Iceland, Denmark	157	March-04, May-26	EPI_ISL_422864	EuLowCountries	EuLC	2020-03-08
G621|EuLC|03|03|2020	B.1.1	0.99	UK, USA, Portugal	9643	February-23, June-14	EPI_ISL_414545	EuLowCountries	EuLC	2020-03-03
G622|EuLC|02|03|2020	B.2	0.82	UK, USA, Netherlands	1446	January-21, May-28	EPI_ISL_422865	EuLowCountries	EuLC	2020-03-02
G623|EuLC|11|03|2020	B.1.8	0.91	Netherlands, Iceland, Denmark	157	March-04, May-26	EPI_ISL_422866	EuLowCountries	EuLC	2020-03-11
G624|EuLC|11|03|2020	B.1.8	0.91	Netherlands, Iceland, Denmark	157	March-04, May-26	EPI_ISL_422867	EuLowCountries	EuLC	2020-03-11
G625|EuLC|13|03|2020	B.2	0.96	UK, USA, Netherlands	1446	January-21, May-28	EPI_ISL_422869	EuLowCountries	EuLC	2020-03-13
G626|EuLC|09|03|2020	B.1.8	0.87	Netherlands, Iceland, Denmark	157	March-04, May-26	EPI_ISL_422870	EuLowCountries	EuLC	2020-03-09
G627|EuLC|09|03|2020	A.2	0.99	Spain, UK, Australia	863	February-26, June-03	EPI_ISL_422872	EuLowCountries	EuLC	2020-03-09
G628|EuLC|11|03|2020	B.1.8	0.87	Netherlands, Iceland, Denmark	157	March-04, May-26	EPI_ISL_422876	EuLowCountries	EuLC	2020-03-11
G629|EuLC|09|03|2020	B.1.8	0.87	Netherlands, Iceland, Denmark	157	March-04, May-26	EPI_ISL_422879	EuLowCountries	EuLC	2020-03-09
G630|EuLC|09|03|2020	B.1	0.98	USA, UK, Australia	12883	February-03, June-21	EPI_ISL_422880	EuLowCountries	EuLC	2020-03-09
G631|EuLC|18|03|2020	B.1.8	0.87	Netherlands, Iceland, Denmark	157	March-04, May-26	EPI_ISL_422890	EuLowCountries	EuLC	2020-03-18
G632|EuLC|19|03|2020	B.1.8	0.87	Netherlands, Iceland, Denmark	157	March-04, May-26	EPI_ISL_422892	EuLowCountries	EuLC	2020-03-19
G633|EuLC|03|03|2020	B.1.1	0.99	UK, USA, Portugal	9643	February-23, June-14	EPI_ISL_414549	EuLowCountries	EuLC	2020-03-03
G634|EuLC|25|03|2020	B.1	0.99	USA, UK, Australia	12883	February-03, June-21	EPI_ISL_422895	EuLowCountries	EuLC	2020-03-25
G635|EuLC|07|03|2020	B.1.1	0.99	UK, USA, Portugal	9643	February-23, June-14	EPI_ISL_414552	EuLowCountries	EuLC	2020-03-07
G636|EuLC|08|03|2020	B.1.1	1	UK, USA, Portugal	9643	February-23, June-14	EPI_ISL_414554	EuLowCountries	EuLC	2020-03-08
G637|EuLC|08|03|2020	A	0.98	China, USA, India	453	January-05, June-08	EPI_ISL_414555	EuLowCountries	EuLC	2020-03-08
G638|EuLC|11|03|2020	B.1.8	0.91	Netherlands, Iceland, Denmark	157	March-04, May-26	EPI_ISL_422897	EuLowCountries	EuLC	2020-03-11
G639|EuLC|03|03|2020	B.1.1	0.99	UK, USA, Portugal	9643	February-23, June-14	EPI_ISL_422898	EuLowCountries	EuLC	2020-03-03
G640|EuLC|31|03|2020	B.1	1	USA, UK, Australia	12883	February-03, June-21	EPI_ISL_422628	EuLowCountries	EuLC	2020-03-31
G641|EuLC|31|03|2020	B.1.8	0.91	Netherlands, Iceland, Denmark	157	March-04, May-26	EPI_ISL_422629	EuLowCountries	EuLC	2020-03-31
G642|EuLC|18|03|2020	B.1.1	1	UK, USA, Portugal	9643	February-23, June-14	EPI_ISL_422901	EuLowCountries	EuLC	2020-03-18
G643|EuLC|27|03|2020	B.1.1	0.99	UK, USA, Portugal	9643	February-23, June-14	EPI_ISL_422902	EuLowCountries	EuLC	2020-03-27
G644|EuLC|08|03|2020	B.1.1	0.99	UK, USA, Portugal	9643	February-23, June-14	EPI_ISL_414557	EuLowCountries	EuLC	2020-03-08
G645|EuLC|06|03|2020	B.4	0.97	Australia, UK, Kazakhstan	362	January-18, May-13	EPI_ISL_414558	EuLowCountries	EuLC	2020-03-06
G646|EuLC|07|03|2020	B.1	0.97	USA, UK, Australia	12883	February-03, June-21	EPI_ISL_414559	EuLowCountries	EuLC	2020-03-07
G647|EuLC|05|03|2020	B.1.1	0.99	UK, USA, Portugal	9643	February-23, June-14	EPI_ISL_414561	EuLowCountries	EuLC	2020-03-05
G648|EuLC|03|03|2020	B.1.1	1	UK, USA, Portugal	9643	February-23, June-14	EPI_ISL_414562	EuLowCountries	EuLC	2020-03-03
G649|EuLC|08|03|2020	B.1.1	0.99	UK, USA, Portugal	9643	February-23, June-14	EPI_ISL_414564	EuLowCountries	EuLC	2020-03-08
G650|EuLC|13|03|2020	B.2	0.96	UK, USA, Netherlands	1446	January-21, May-28	EPI_ISL_422905	EuLowCountries	EuLC	2020-03-13
G651|EuLC|17|03|2020	B.1	0.98	USA, UK, Australia	12883	February-03, June-21	EPI_ISL_422907	EuLowCountries	EuLC	2020-03-17
G652|EuLC|17|03|2020	B.1	0.98	USA, UK, Australia	12883	February-03, June-21	EPI_ISL_422908	EuLowCountries	EuLC	2020-03-17
G653|EuLC|17|03|2020	B.1	0.99	USA, UK, Australia	12883	February-03, June-21	EPI_ISL_422909	EuLowCountries	EuLC	2020-03-17
G654|EuLC|17|03|2020	B.2	0.97	UK, USA, Netherlands	1446	January-21, May-28	EPI_ISL_422910	EuLowCountries	EuLC	2020-03-17
G655|EuLC|17|03|2020	B.1	0.99	USA, UK, Australia	12883	February-03, June-21	EPI_ISL_422911	EuLowCountries	EuLC	2020-03-17
G656|EuLC|17|03|2020	B.1	0.99	USA, UK, Australia	12883	February-03, June-21	EPI_ISL_422912	EuLowCountries	EuLC	2020-03-17
G657|EuLC|18|03|2020	B.1	0.99	USA, UK, Australia	12883	February-03, June-21	EPI_ISL_422913	EuLowCountries	EuLC	2020-03-18
G658|EuLC|19|03|2020	B.1	0.99	USA, UK, Australia	12883	February-03, June-21	EPI_ISL_422914	EuLowCountries	EuLC	2020-03-19
G659|EuLC|19|03|2020	B.1.1	1	UK, USA, Portugal	9643	February-23, June-14	EPI_ISL_422915	EuLowCountries	EuLC	2020-03-19
G660|EuLC|19|03|2020	B.1	0.97	USA, UK, Australia	12883	February-03, June-21	EPI_ISL_422916	EuLowCountries	EuLC	2020-03-19
G661|EuLC|19|03|2020	B.1	0.97	USA, UK, Australia	12883	February-03, June-21	EPI_ISL_422917	EuLowCountries	EuLC	2020-03-19
G662|EuLC|19|03|2020	B.1	0.97	USA, UK, Australia	12883	February-03, June-21	EPI_ISL_422920	EuLowCountries	EuLC	2020-03-19
G663|EuLC|23|03|2020	B.1	0.99	USA, UK, Australia	12883	February-03, June-21	EPI_ISL_422923	EuLowCountries	EuLC	2020-03-23
G664|EuLC|23|03|2020	B.1.22	0.97	Netherlands, Australia, Belgium	236	March-09, May-22	EPI_ISL_422924	EuLowCountries	EuLC	2020-03-23
G665|EuLC|23|03|2020	B.1.8	0.88	Netherlands, Iceland, Denmark	157	March-04, May-26	EPI_ISL_422925	EuLowCountries	EuLC	2020-03-23
G666|EuLC|23|03|2020	B.1	0.96	USA, UK, Australia	12883	February-03, June-21	EPI_ISL_422926	EuLowCountries	EuLC	2020-03-23
G667|EuLC|23|03|2020	B.1	0.98	USA, UK, Australia	12883	February-03, June-21	EPI_ISL_422930	EuLowCountries	EuLC	2020-03-23
G668|EuLC|23|03|2020	B.1.8	0.88	Netherlands, Iceland, Denmark	157	March-04, May-26	EPI_ISL_422934	EuLowCountries	EuLC	2020-03-23
G669|EuLC|23|03|2020	B.1.8	0.87	Netherlands, Iceland, Denmark	157	March-04, May-26	EPI_ISL_422935	EuLowCountries	EuLC	2020-03-23
G670|EuLC|24|03|2020	B.1.5.2	0.9	Netherlands, UK, Belgium	77	March-14, April-21	EPI_ISL_422938	EuLowCountries	EuLC	2020-03-24
G671|EuLC|24|03|2020	B.1.5	0.89	UK, Spain, USA	1731	January-24, June-22	EPI_ISL_422939	EuLowCountries	EuLC	2020-03-24
G672|EuLC|26|03|2020	B.1.8	0.88	Netherlands, Iceland, Denmark	157	March-04, May-26	EPI_ISL_422942	EuLowCountries	EuLC	2020-03-26
G673|EuLC|26|03|2020	B.1.5.2	0.9	Netherlands, UK, Belgium	77	March-14, April-21	EPI_ISL_422943	EuLowCountries	EuLC	2020-03-26
G674|EuLC|26|03|2020	B.1.5	0.97	UK, Spain, USA	1731	January-24, June-22	EPI_ISL_422944	EuLowCountries	EuLC	2020-03-26
G675|EuLC|26|03|2020	B.1	0.99	USA, UK, Australia	12883	February-03, June-21	EPI_ISL_422947	EuLowCountries	EuLC	2020-03-26
G676|EuLC|27|03|2020	B.1.5	0.87	UK, Spain, USA	1731	January-24, June-22	EPI_ISL_422948	EuLowCountries	EuLC	2020-03-27
G677|EuLC|27|03|2020	B.2	0.94	UK, USA, Netherlands	1446	January-21, May-28	EPI_ISL_422949	EuLowCountries	EuLC	2020-03-27
G678|EuLC|27|03|2020	B.1.5.2	0.77	Netherlands, UK, Belgium	77	March-14, April-21	EPI_ISL_422950	EuLowCountries	EuLC	2020-03-27
G679|EuLC|27|03|2020	B.1.1	0.99	UK, USA, Portugal	9643	February-23, June-14	EPI_ISL_422951	EuLowCountries	EuLC	2020-03-27
G680|EuLC|27|03|2020	B.1.8	0.92	Netherlands, Iceland, Denmark	157	March-04, May-26	EPI_ISL_422952	EuLowCountries	EuLC	2020-03-27
G681|EuLC|29|03|2020	B.1.5.2	0.91	Netherlands, UK, Belgium	77	March-14, April-21	EPI_ISL_422957	EuLowCountries	EuLC	2020-03-29
G682|EuLC|30|03|2020	B.1.8	0.91	Netherlands, Iceland, Denmark	157	March-04, May-26	EPI_ISL_422632	EuLowCountries	EuLC	2020-03-30
G683|EuLC|31|03|2020	B.1	0.99	USA, UK, Australia	12883	February-03, June-21	EPI_ISL_422633	EuLowCountries	EuLC	2020-03-31
G684|EuLC|31|03|2020	B.1	0.97	USA, UK, Australia	12883	February-03, June-21	EPI_ISL_422634	EuLowCountries	EuLC	2020-03-31
G685|EuLC|31|03|2020	B.1.8	0.91	Netherlands, Iceland, Denmark	157	March-04, May-26	EPI_ISL_422635	EuLowCountries	EuLC	2020-03-31
G686|NoIT|25|03|2020	B.1.1	1	UK, USA, Portugal	9643	February-23, June-14	EPI_ISL_422437	IT_Ven	NoIT	2020-03-25
G687|NoAm|13|03|2020	B.1	0.99	USA, UK, Australia	12883	February-03, June-21	EPI_ISL_416725	NorthAmerica	NoAm	2020-03-13
G688|CeEu|15|03|2020	B.1	0.99	USA, UK, Australia	12883	February-03, June-21	EPI_ISL_418231	CentralEurope	CeEu	2020-03-15
G689|NoAm|14|03|2020	B.1	0.99	USA, UK, Australia	12883	February-03, June-21	EPI_ISL_416707	NorthAmerica	NoAm	2020-03-14
G690|CeEu|02|03|2020	B	0.72	UK, China, USA	1955	December-24, June-02	EPI_ISL_418244	CentralEurope	CeEu	2020-03-02
G691|NoAm|18|03|2020	A.1	1	USA, Australia, Canada	1504	February-22, May-13	EPI_ISL_422993	NorthAmerica	NoAm	2020-03-18
G692|CeEu|13|03|2020	B.1	0.99	USA, UK, Australia	12883	February-03, June-21	EPI_ISL_418230	CentralEurope	CeEu	2020-03-13
G693|Briti|15|03|2020	B	0.98	UK, China, USA	1955	December-24, June-02	EPI_ISL_425657	EuBritishIsles	Briti	2020-03-15
G694|Briti|16|03|2020	B	0.98	UK, China, USA	1955	December-24, June-02	EPI_ISL_425685	EuBritishIsles	Briti	2020-03-16
G695|Briti|12|03|2020	B	0.98	UK, China, USA	1955	December-24, June-02	EPI_ISL_425699	EuBritishIsles	Briti	2020-03-12
G696|Briti|17|03|2020	B	0.99	UK, China, USA	1955	December-24, June-02	EPI_ISL_425715	EuBritishIsles	Briti	2020-03-17
G697|Briti|17|03|2020	B	0.99	UK, China, USA	1955	December-24, June-02	EPI_ISL_425721	EuBritishIsles	Briti	2020-03-17
G698|Briti|19|03|2020	B.16	0.92	UK	168	March-13, May-26	EPI_ISL_425728	EuBritishIsles	Briti	2020-03-19
G699|Briti|19|03|2020	B	0.99	UK, China, USA	1955	December-24, June-02	EPI_ISL_425733	EuBritishIsles	Briti	2020-03-19
G700|Briti|19|03|2020	B	0.94	UK, China, USA	1955	December-24, June-02	EPI_ISL_425745	EuBritishIsles	Briti	2020-03-19
G701|Briti|06|03|2020	B	0.99	UK, China, USA	1955	December-24, June-02	EPI_ISL_425802	EuBritishIsles	Briti	2020-03-06
G702|Briti|14|03|2020	B.16	0.86	UK	168	March-13, May-26	EPI_ISL_425816	EuBritishIsles	Briti	2020-03-14
G703|NoAm|17|03|2020	B.1	0.98	USA, UK, Australia	12883	February-03, June-21	EPI_ISL_421348	NorthAmerica	NoAm	2020-03-17
G704|EaAs|05|02|2020	A	0.99	China, USA, India	453	January-05, June-08	EPI_ISL_426180	EastAsia	EaAs	2020-02-05
G705|EuLC|11|03|2020	B	1	UK, China, USA	1955	December-24, June-02	EPI_ISL_415506	EuLowCountries	EuLC	2020-03-11
G706|EuLC|09|03|2020	B	1	UK, China, USA	1955	December-24, June-02	EPI_ISL_415508	EuLowCountries	EuLC	2020-03-09
G707|EuLC|09|03|2020	B	0.6	UK, China, USA	1955	December-24, June-02	EPI_ISL_415510	EuLowCountries	EuLC	2020-03-09
G708|EuLC|05|03|2020	B	0.98	UK, China, USA	1955	December-24, June-02	EPI_ISL_414467	EuLowCountries	EuLC	2020-03-05
G709|Chi|23|01|2020	B	0.92	UK, China, USA	1955	December-24, June-02	EPI_ISL_418508	China	Chi	2020-01-23
G710|Chi|23|01|2020	B	0.92	UK, China, USA	1955	December-24, June-02	EPI_ISL_418509	China	Chi	2020-01-23
G711|Chi|23|01|2020	B	0.92	UK, China, USA	1955	December-24, June-02	EPI_ISL_418510	China	Chi	2020-01-23
G712|Chi|24|01|2020	B	0.92	UK, China, USA	1955	December-24, June-02	EPI_ISL_418511	China	Chi	2020-01-24
G713|Chi|21|01|2020	B	0.92	UK, China, USA	1955	December-24, June-02	EPI_ISL_418441	China	Chi	2020-01-21
G714|Chi|25|01|2020	B	0.92	UK, China, USA	1955	December-24, June-02	EPI_ISL_418512	China	Chi	2020-01-25
G715|Chi|21|01|2020	B	0.92	UK, China, USA	1955	December-24, June-02	EPI_ISL_418442	China	Chi	2020-01-21
G716|Chi|25|01|2020	B	0.92	UK, China, USA	1955	December-24, June-02	EPI_ISL_418513	China	Chi	2020-01-25
G717|Chi|25|01|2020	B	0.92	UK, China, USA	1955	December-24, June-02	EPI_ISL_418514	China	Chi	2020-01-25
G718|Chi|22|01|2020	B	0.92	UK, China, USA	1955	December-24, June-02	EPI_ISL_418502	China	Chi	2020-01-22
G719|Chi|22|01|2020	B	0.93	UK, China, USA	1955	December-24, June-02	EPI_ISL_418503	China	Chi	2020-01-22
G720|Chi|25|01|2020	B	0.92	UK, China, USA	1955	December-24, June-02	EPI_ISL_418515	China	Chi	2020-01-25
G721|Chi|21|01|2020	B	0.92	UK, China, USA	1955	December-24, June-02	EPI_ISL_418504	China	Chi	2020-01-21
G722|Chi|21|01|2020	B	0.92	UK, China, USA	1955	December-24, June-02	EPI_ISL_418506	China	Chi	2020-01-21
G723|Chi|21|01|2020	B	0.92	UK, China, USA	1955	December-24, June-02	EPI_ISL_418507	China	Chi	2020-01-21
G724|CeEu|28|02|2020	B.2	0.99	UK, USA, Netherlands	1446	January-21, May-28	EPI_ISL_418243	CentralEurope	CeEu	2020-02-28
G725|CeEu|01|03|2020	A.2	0.99	Spain, UK, Australia	863	February-26, June-03	EPI_ISL_418248	CentralEurope	CeEu	2020-03-01
G726|CeEu|03|03|2020	A.2	0.99	Spain, UK, Australia	863	February-26, June-03	EPI_ISL_418249	CentralEurope	CeEu	2020-03-03
G727|CeEu|04|03|2020	A.2	0.99	Spain, UK, Australia	863	February-26, June-03	EPI_ISL_416994	CentralEurope	CeEu	2020-03-04
G728|CeEu|2020	B.1.1	1	UK, USA, Portugal	9643	February-23, June-14	EPI_ISL_418250	CentralEurope	CeEu
G729|CeEu|2020	B.1.5	0.87	UK, Spain, USA	1731	January-24, June-22	EPI_ISL_419707	CentralEurope	CeEu
G730|CeEu|07|03|2020	B.1.5	0.87	UK, Spain, USA	1731	January-24, June-22	EPI_ISL_417007	CentralEurope	CeEu	2020-03-07
G731|CeEu|25|02|2020	B.1	0.96	USA, UK, Australia	12883	February-03, June-21	EPI_ISL_418251	CentralEurope	CeEu	2020-02-25
G732|CeEu|04|03|2020	B.1.5	0.87	UK, Spain, USA	1731	January-24, June-22	EPI_ISL_417010	CentralEurope	CeEu	2020-03-04
G733|OC|24|01|2020	A	0.99	China, USA, India	453	January-05, June-08	EPI_ISL_407893	Oceania	OC	2020-01-24
G734|OC|25|01|2020	B.2	0.97	UK, USA, Netherlands	1446	January-21, May-28	EPI_ISL_408977	Oceania	OC	2020-01-25
G735|OC|24|01|2020	A	1	China, USA, India	453	January-05, June-08	EPI_ISL_417030	Oceania	OC	2020-01-24
G736|OC|28|02|2020	B.4	0.96	Australia, UK, Kazakhstan	362	January-18, May-13	EPI_ISL_412975	Oceania	OC	2020-02-28
G737|OC|29|02|2020	B.4	0.99	Australia, UK, Kazakhstan	362	January-18, May-13	EPI_ISL_413213	Oceania	OC	2020-02-29
G738|OC|29|02|2020	B.4	0.96	Australia, UK, Kazakhstan	362	January-18, May-13	EPI_ISL_413214	Oceania	OC	2020-02-29
G739|OC|03|03|2020	B.4	0.98	Australia, UK, Kazakhstan	362	January-18, May-13	EPI_ISL_417383	Oceania	OC	2020-03-03
G740|OC|05|03|2020	B.4	0.96	Australia, UK, Kazakhstan	362	January-18, May-13	EPI_ISL_417384	Oceania	OC	2020-03-05
G741|OC|06|03|2020	B.4	0.96	Australia, UK, Kazakhstan	362	January-18, May-13	EPI_ISL_417385	Oceania	OC	2020-03-06
G742|OC|04|03|2020	B.4	0.96	Australia, UK, Kazakhstan	362	January-18, May-13	EPI_ISL_417386	Oceania	OC	2020-03-04
G743|OC|06|03|2020	B.4	0.99	Australia, UK, Kazakhstan	362	January-18, May-13	EPI_ISL_417387	Oceania	OC	2020-03-06
G744|OC|05|03|2020	B.6	1	India, Singapore, Australia	629	March-04, June-06	EPI_ISL_417388	Oceania	OC	2020-03-05
G745|OC|09|03|2020	B.4	0.98	Australia, UK, Kazakhstan	362	January-18, May-13	EPI_ISL_417389	Oceania	OC	2020-03-09
G746|OC|08|03|2020	B.1.1	0.99	UK, USA, Portugal	9643	February-23, June-14	EPI_ISL_417390	Oceania	OC	2020-03-08
G747|OC|08|03|2020	B.4	0.98	Australia, UK, Kazakhstan	362	January-18, May-13	EPI_ISL_417391	Oceania	OC	2020-03-08
G748|EuLC|05|03|2020	B.1.1	1	UK, USA, Portugal	9643	February-23, June-14	EPI_ISL_417004	EuLowCountries	EuLC	2020-03-05
G749|EuLC|07|03|2020	B.2	0.97	UK, USA, Netherlands	1446	January-21, May-28	EPI_ISL_417009	EuLowCountries	EuLC	2020-03-07
G750|EuLC|13|03|2020	B.1.1	0.99	UK, USA, Portugal	9643	February-23, June-14	EPI_ISL_417014	EuLowCountries	EuLC	2020-03-13
G751|EuLC|13|03|2020	B.1.1	1	UK, USA, Portugal	9643	February-23, June-14	EPI_ISL_417015	EuLowCountries	EuLC	2020-03-13
G752|EuLC|14|03|2020	B.2.2	0.93	UK, Australia, USA	230	February-25, May-24	EPI_ISL_417017	EuLowCountries	EuLC	2020-03-14
G753|EuLC|14|03|2020	B.1	0.99	USA, UK, Australia	12883	February-03, June-21	EPI_ISL_418631	EuLowCountries	EuLC	2020-03-14
G754|EuLC|14|03|2020	B.1.9	0.94	Belgium, Netherlands, UK	108	March-14, May-14	EPI_ISL_417018	EuLowCountries	EuLC	2020-03-14
G755|EuLC|14|03|2020	B.3	1	UK, Belgium, Denmark	904	February-23, May-27	EPI_ISL_418625	EuLowCountries	EuLC	2020-03-14
G756|EuLC|14|03|2020	B.3	1	UK, Belgium, Denmark	904	February-23, May-27	EPI_ISL_418627	EuLowCountries	EuLC	2020-03-14
G757|EuLC|14|03|2020	B.1	1	USA, UK, Australia	12883	February-03, June-21	EPI_ISL_417019	EuLowCountries	EuLC	2020-03-14
G758|EuLC|15|03|2020	B.1	0.99	USA, UK, Australia	12883	February-03, June-21	EPI_ISL_417020	EuLowCountries	EuLC	2020-03-15
G759|EuLC|15|03|2020	B.1.1	1	UK, USA, Portugal	9643	February-23, June-14	EPI_ISL_417021	EuLowCountries	EuLC	2020-03-15
G760|EuLC|15|03|2020	B.1.1	1	UK, USA, Portugal	9643	February-23, June-14	EPI_ISL_417022	EuLowCountries	EuLC	2020-03-15
G761|EuLC|15|03|2020	B.1	0.99	USA, UK, Australia	12883	February-03, June-21	EPI_ISL_418624	EuLowCountries	EuLC	2020-03-15
G762|EuLC|15|03|2020	B.2.2	0.93	UK, Australia, USA	230	February-25, May-24	EPI_ISL_417025	EuLowCountries	EuLC	2020-03-15
G763|EuLC|16|03|2020	B.1.1	1	UK, USA, Portugal	9643	February-23, June-14	EPI_ISL_418626	EuLowCountries	EuLC	2020-03-16
G764|EuLC|16|03|2020	B.1	0.99	USA, UK, Australia	12883	February-03, June-21	EPI_ISL_418632	EuLowCountries	EuLC	2020-03-16
G765|EuLC|17|03|2020	B.1	0.71	USA, UK, Australia	12883	February-03, June-21	EPI_ISL_418630	EuLowCountries	EuLC	2020-03-17
G766|EuLC|19|03|2020	B.1	0.99	USA, UK, Australia	12883	February-03, June-21	EPI_ISL_418635	EuLowCountries	EuLC	2020-03-19
G767|EuLC|19|03|2020	B.1	0.99	USA, UK, Australia	12883	February-03, June-21	EPI_ISL_418634	EuLowCountries	EuLC	2020-03-19
G768|EuLC|19|03|2020	B.1.9	0.94	Belgium, Netherlands, UK	108	March-14, May-14	EPI_ISL_418639	EuLowCountries	EuLC	2020-03-19
G769|EuLC|21|03|2020	B.1	1	USA, UK, Australia	12883	February-03, June-21	EPI_ISL_418645	EuLowCountries	EuLC	2020-03-21
G770|EuLC|21|03|2020	B.1	0.99	USA, UK, Australia	12883	February-03, June-21	EPI_ISL_418646	EuLowCountries	EuLC	2020-03-21
G771|EuLC|22|03|2020	B.1.1	1	UK, USA, Portugal	9643	February-23, June-14	EPI_ISL_418651	EuLowCountries	EuLC	2020-03-22
G772|EuLC|22|03|2020	B.1	0.96	USA, UK, Australia	12883	February-03, June-21	EPI_ISL_418653	EuLowCountries	EuLC	2020-03-22
G773|EuLC|22|03|2020	B.1.9	0.94	Belgium, Netherlands, UK	108	March-14, May-14	EPI_ISL_418654	EuLowCountries	EuLC	2020-03-22
G774|EuLC|22|03|2020	B.1.1	1	UK, USA, Portugal	9643	February-23, June-14	EPI_ISL_418655	EuLowCountries	EuLC	2020-03-22
G775|EuLC|22|03|2020	B.1	0.99	USA, UK, Australia	12883	February-03, June-21	EPI_ISL_418657	EuLowCountries	EuLC	2020-03-22
G776|EuLC|22|03|2020	B.1.9	0.94	Belgium, Netherlands, UK	108	March-14, May-14	EPI_ISL_418660	EuLowCountries	EuLC	2020-03-22
G777|EuLC|22|03|2020	B.1.1	1	UK, USA, Portugal	9643	February-23, June-14	EPI_ISL_418661	EuLowCountries	EuLC	2020-03-22
G778|EuLC|22|03|2020	B.1	0.97	USA, UK, Australia	12883	February-03, June-21	EPI_ISL_418663	EuLowCountries	EuLC	2020-03-22
G779|EuLC|22|03|2020	B.1.1	1	UK, USA, Portugal	9643	February-23, June-14	EPI_ISL_418664	EuLowCountries	EuLC	2020-03-22
G780|NoAm|13|03|2020	B.1.1	1	UK, USA, Portugal	9643	February-23, June-14	EPI_ISL_418813	NorthAmerica	NoAm	2020-03-13
G781|NoAm|12|03|2020	A.1	1	USA, Australia, Canada	1504	February-22, May-13	EPI_ISL_418812	NorthAmerica	NoAm	2020-03-12
G782|NoAm|12|03|2020	B.1	0.96	USA, UK, Australia	12883	February-03, June-21	EPI_ISL_418811	NorthAmerica	NoAm	2020-03-12
G783|NoAm|13|03|2020	B.1	0.99	USA, UK, Australia	12883	February-03, June-21	EPI_ISL_418814	NorthAmerica	NoAm	2020-03-13
G784|NoAm|09|03|2020	B.1	0.99	USA, UK, Australia	12883	February-03, June-21	EPI_ISL_418810	NorthAmerica	NoAm	2020-03-09
G785|CeEu|28|01|2020	B	0.58	UK, China, USA	1955	December-24, June-02	EPI_ISL_406862	CentralEurope	CeEu	2020-01-28
G786|EaEu|17|03|2020	B.1.5	0.89	UK, Spain, USA	1731	January-24, June-22	EPI_ISL_418183	EastEurope	EaEu	2020-03-17
G787|EaEu|20|03|2020	B.1.1.5	0.71	UK, Belgium, Iceland	42	March-16, May-14	EPI_ISL_416744	EastEurope	EaEu	2020-03-20
G788|EaEu|17|03|2020	B.1.5	0.94	UK, Spain, USA	1731	January-24, June-22	EPI_ISL_416426	EastEurope	EaEu	2020-03-17
G789|Briti|04|03|2020	B	0.92	UK, China, USA	1955	December-24, June-02	EPI_ISL_414487	EuBritishIsles	Briti	2020-03-04
G790|Ja|08|03|2020	B.1	0.99	USA, UK, Australia	12883	February-03, June-21	EPI_ISL_419296	Japan	Ja	2020-03-08
G791|Ja|10|03|2020	B.1	0.99	USA, UK, Australia	12883	February-03, June-21	EPI_ISL_419298	Japan	Ja	2020-03-10
G792|Briti|14|03|2020	B.2	0.96	UK, USA, Netherlands	1446	January-21, May-28	EPI_ISL_425647	EuBritishIsles	Briti	2020-03-14
G793|Briti|14|03|2020	B.2.1	0.89	UK, Australia, USA	1618	February-09, June-02	EPI_ISL_425648	EuBritishIsles	Briti	2020-03-14
G794|Briti|13|03|2020	B.1	0.41	USA, UK, Australia	12883	February-03, June-21	EPI_ISL_425650	EuBritishIsles	Briti	2020-03-13
G795|Briti|13|03|2020	B.1.69	0.45	UK	18	March-06, March-30	EPI_ISL_425652	EuBritishIsles	Briti	2020-03-13
G796|Briti|13|03|2020	B.1.69	0.5	UK	18	March-06, March-30	EPI_ISL_425653	EuBritishIsles	Briti	2020-03-13
G797|Briti|13|03|2020	B.1.69	0.42	UK	18	March-06, March-30	EPI_ISL_425654	EuBritishIsles	Briti	2020-03-13
G798|Briti|14|03|2020	B.1.1	0.99	UK, USA, Portugal	9643	February-23, June-14	EPI_ISL_425656	EuBritishIsles	Briti	2020-03-14
G799|Briti|15|03|2020	A.3	0.99	USA, Australia, UK	305	January-28, May-11	EPI_ISL_425658	EuBritishIsles	Briti	2020-03-15
G800|Briti|10|03|2020	B.1	0.41	USA, UK, Australia	12883	February-03, June-21	EPI_ISL_425663	EuBritishIsles	Briti	2020-03-10
G801|Briti|14|03|2020	B.2	0.98	UK, USA, Netherlands	1446	January-21, May-28	EPI_ISL_425668	EuBritishIsles	Briti	2020-03-14
G802|Briti|13|03|2020	B.1	0.41	USA, UK, Australia	12883	February-03, June-21	EPI_ISL_425670	EuBritishIsles	Briti	2020-03-13
G803|Briti|13|03|2020	B.1.69	0.45	UK	18	March-06, March-30	EPI_ISL_425671	EuBritishIsles	Briti	2020-03-13
G804|Briti|12|03|2020	B.1	0.97	USA, UK, Australia	12883	February-03, June-21	EPI_ISL_425674	EuBritishIsles	Briti	2020-03-12
G805|Briti|16|03|2020	B.2.1	0.99	UK, Australia, USA	1618	February-09, June-02	EPI_ISL_425675	EuBritishIsles	Briti	2020-03-16
G806|Briti|16|03|2020	B.2	0.96	UK, USA, Netherlands	1446	January-21, May-28	EPI_ISL_425677	EuBritishIsles	Briti	2020-03-16
G807|Briti|16|03|2020	B.2	0.99	UK, USA, Netherlands	1446	January-21, May-28	EPI_ISL_425682	EuBritishIsles	Briti	2020-03-16
G808|Briti|16|03|2020	B.1	0.99	USA, UK, Australia	12883	February-03, June-21	EPI_ISL_425684	EuBritishIsles	Briti	2020-03-16
G809|Briti|12|03|2020	B.1	0.99	USA, UK, Australia	12883	February-03, June-21	EPI_ISL_425692	EuBritishIsles	Briti	2020-03-12
G810|Briti|17|03|2020	B.1	0.99	USA, UK, Australia	12883	February-03, June-21	EPI_ISL_425703	EuBritishIsles	Briti	2020-03-17
G811|Briti|17|03|2020	B.2.6	0.92	UK, Australia, Iceland	53	March-05, May-01	EPI_ISL_425711	EuBritishIsles	Briti	2020-03-17
G812|Briti|17|03|2020	A.2	1	Spain, UK, Australia	863	February-26, June-03	EPI_ISL_425713	EuBritishIsles	Briti	2020-03-17
G813|Briti|17|03|2020	B.1.5	0.9	UK, Spain, USA	1731	January-24, June-22	EPI_ISL_425717	EuBritishIsles	Briti	2020-03-17
G814|Briti|12|03|2020	B.1	0.99	USA, UK, Australia	12883	February-03, June-21	EPI_ISL_425720	EuBritishIsles	Briti	2020-03-12
G815|Briti|18|03|2020	B.1.5	0.93	UK, Spain, USA	1731	January-24, June-22	EPI_ISL_425722	EuBritishIsles	Briti	2020-03-18
G816|Briti|12|03|2020	B.1	0.99	USA, UK, Australia	12883	February-03, June-21	EPI_ISL_425724	EuBritishIsles	Briti	2020-03-12
G817|Briti|18|03|2020	B.2	0.97	UK, USA, Netherlands	1446	January-21, May-28	EPI_ISL_425727	EuBritishIsles	Briti	2020-03-18
G818|Briti|18|03|2020	B.1.5	0.87	UK, Spain, USA	1731	January-24, June-22	EPI_ISL_425729	EuBritishIsles	Briti	2020-03-18
G819|Briti|17|03|2020	B.2.1	0.9	UK, Australia, USA	1618	February-09, June-02	EPI_ISL_425731	EuBritishIsles	Briti	2020-03-17
G820|Briti|18|03|2020	B.2	0.97	UK, USA, Netherlands	1446	January-21, May-28	EPI_ISL_425732	EuBritishIsles	Briti	2020-03-18
G821|Briti|18|03|2020	B.2	0.97	UK, USA, Netherlands	1446	January-21, May-28	EPI_ISL_425734	EuBritishIsles	Briti	2020-03-18
G822|Briti|19|03|2020	A.3	0.99	USA, Australia, UK	305	January-28, May-11	EPI_ISL_425735	EuBritishIsles	Briti	2020-03-19
G823|Briti|16|03|2020	B.2	0.97	UK, USA, Netherlands	1446	January-21, May-28	EPI_ISL_425736	EuBritishIsles	Briti	2020-03-16
G824|Briti|13|03|2020	B.1.1	1	UK, USA, Portugal	9643	February-23, June-14	EPI_ISL_425739	EuBritishIsles	Briti	2020-03-13
G825|Briti|18|03|2020	B.1.5	0.97	UK, Spain, USA	1731	January-24, June-22	EPI_ISL_425741	EuBritishIsles	Briti	2020-03-18
G826|Briti|18|03|2020	B.1	0.72	USA, UK, Australia	12883	February-03, June-21	EPI_ISL_425747	EuBritishIsles	Briti	2020-03-18
G827|Briti|12|03|2020	B.1	0.99	USA, UK, Australia	12883	February-03, June-21	EPI_ISL_425749	EuBritishIsles	Briti	2020-03-12
G828|Briti|12|03|2020	B.1.1	1	UK, USA, Portugal	9643	February-23, June-14	EPI_ISL_425756	EuBritishIsles	Briti	2020-03-12
G829|Briti|12|03|2020	B.1	0.99	USA, UK, Australia	12883	February-03, June-21	EPI_ISL_425757	EuBritishIsles	Briti	2020-03-12
G830|Briti|11|03|2020	B.1	0.99	USA, UK, Australia	12883	February-03, June-21	EPI_ISL_425758	EuBritishIsles	Briti	2020-03-11
G831|Briti|13|03|2020	B.1	0.99	USA, UK, Australia	12883	February-03, June-21	EPI_ISL_425760	EuBritishIsles	Briti	2020-03-13
G832|Briti|13|03|2020	B.1.1.1	0.99	UK, Belgium, Netherlands	1726	March-02, June-13	EPI_ISL_425761	EuBritishIsles	Briti	2020-03-13
G833|Briti|12|03|2020	B.1	0.98	USA, UK, Australia	12883	February-03, June-21	EPI_ISL_425763	EuBritishIsles	Briti	2020-03-12
G834|Briti|13|03|2020	B.2	0.96	UK, USA, Netherlands	1446	January-21, May-28	EPI_ISL_425764	EuBritishIsles	Briti	2020-03-13
G835|Briti|13|03|2020	B.1	0.99	USA, UK, Australia	12883	February-03, June-21	EPI_ISL_425765	EuBritishIsles	Briti	2020-03-13
G836|Briti|13|03|2020	B.2.1	0.99	UK, Australia, USA	1618	February-09, June-02	EPI_ISL_425766	EuBritishIsles	Briti	2020-03-13
G837|Briti|13|03|2020	B.1.1	1	UK, USA, Portugal	9643	February-23, June-14	EPI_ISL_425767	EuBritishIsles	Briti	2020-03-13
G838|Briti|13|03|2020	B.1.1	0.99	UK, USA, Portugal	9643	February-23, June-14	EPI_ISL_425769	EuBritishIsles	Briti	2020-03-13
G839|Briti|13|03|2020	B.2.1	0.99	UK, Australia, USA	1618	February-09, June-02	EPI_ISL_425770	EuBritishIsles	Briti	2020-03-13
G840|Briti|13|03|2020	B.2	0.97	UK, USA, Netherlands	1446	January-21, May-28	EPI_ISL_425772	EuBritishIsles	Briti	2020-03-13
G841|Briti|13|03|2020	B.2	0.97	UK, USA, Netherlands	1446	January-21, May-28	EPI_ISL_425773	EuBritishIsles	Briti	2020-03-13
G842|Briti|13|03|2020	B.2	0.97	UK, USA, Netherlands	1446	January-21, May-28	EPI_ISL_425774	EuBritishIsles	Briti	2020-03-13
G843|Briti|13|03|2020	B.1.1	1	UK, USA, Portugal	9643	February-23, June-14	EPI_ISL_425777	EuBritishIsles	Briti	2020-03-13
G844|Briti|13|03|2020	B.1.5	0.92	UK, Spain, USA	1731	January-24, June-22	EPI_ISL_425779	EuBritishIsles	Briti	2020-03-13
G845|Briti|14|03|2020	B.1.69	0.44	UK	18	March-06, March-30	EPI_ISL_425780	EuBritishIsles	Briti	2020-03-14
G846|Briti|14|03|2020	B.1.69	0.44	UK	18	March-06, March-30	EPI_ISL_425782	EuBritishIsles	Briti	2020-03-14
G847|Briti|13|03|2020	B.1	0.97	USA, UK, Australia	12883	February-03, June-21	EPI_ISL_425783	EuBritishIsles	Briti	2020-03-13
G848|Briti|12|03|2020	B.1	0.97	USA, UK, Australia	12883	February-03, June-21	EPI_ISL_425788	EuBritishIsles	Briti	2020-03-12
G849|Briti|12|03|2020	B.1	0.97	USA, UK, Australia	12883	February-03, June-21	EPI_ISL_425790	EuBritishIsles	Briti	2020-03-12
G850|Briti|13|03|2020	B.1.1	1	UK, USA, Portugal	9643	February-23, June-14	EPI_ISL_425791	EuBritishIsles	Briti	2020-03-13
G851|Briti|06|03|2020	B.1.69	0.5	UK	18	March-06, March-30	EPI_ISL_425797	EuBritishIsles	Briti	2020-03-06
G852|Briti|09|03|2020	B.1	0.99	USA, UK, Australia	12883	February-03, June-21	EPI_ISL_425801	EuBritishIsles	Briti	2020-03-09
G853|Briti|06|03|2020	B.1	0.41	USA, UK, Australia	12883	February-03, June-21	EPI_ISL_425808	EuBritishIsles	Briti	2020-03-06
G854|Briti|12|03|2020	B.2	0.96	UK, USA, Netherlands	1446	January-21, May-28	EPI_ISL_425813	EuBritishIsles	Briti	2020-03-12
G855|Briti|13|03|2020	B.1.1	1	UK, USA, Portugal	9643	February-23, June-14	EPI_ISL_425817	EuBritishIsles	Briti	2020-03-13
G856|CeEu|05|03|2020	B.1.5	0.87	UK, Spain, USA	1731	January-24, June-22	EPI_ISL_421171	CentralEurope	CeEu	2020-03-05
G857|CeEu|08|03|2020	B.1.5	0.89	UK, Spain, USA	1731	January-24, June-22	EPI_ISL_421173	CentralEurope	CeEu	2020-03-08
G858|CeEu|29|03|2020	B.1.5	0.9	UK, Spain, USA	1731	January-24, June-22	EPI_ISL_421174	CentralEurope	CeEu	2020-03-29
G859|CeEu|29|03|2020	B.1.5	0.91	UK, Spain, USA	1731	January-24, June-22	EPI_ISL_421175	CentralEurope	CeEu	2020-03-29
G860|CeEu|27|03|2020	B.1.5	0.87	UK, Spain, USA	1731	January-24, June-22	EPI_ISL_421176	CentralEurope	CeEu	2020-03-27
G861|CeEu|27|03|2020	B.1.5	0.9	UK, Spain, USA	1731	January-24, June-22	EPI_ISL_421177	CentralEurope	CeEu	2020-03-27
G862|CeEu|27|03|2020	B.1.5	0.95	UK, Spain, USA	1731	January-24, June-22	EPI_ISL_421178	CentralEurope	CeEu	2020-03-27
G863|CeEu|27|03|2020	B.1.5	0.9	UK, Spain, USA	1731	January-24, June-22	EPI_ISL_421180	CentralEurope	CeEu	2020-03-27
G864|CeEu|20|03|2020	B.2	0.97	UK, USA, Netherlands	1446	January-21, May-28	EPI_ISL_419675	CentralEurope	CeEu	2020-03-20
G865|CeEu|09|03|2020	A.2	0.99	Spain, UK, Australia	863	February-26, June-03	EPI_ISL_419676	CentralEurope	CeEu	2020-03-09
G866|CeEu|09|03|2020	B.1.5	0.87	UK, Spain, USA	1731	January-24, June-22	EPI_ISL_419677	CentralEurope	CeEu	2020-03-09
G867|CeEu|09|03|2020	A.2	0.99	Spain, UK, Australia	863	February-26, June-03	EPI_ISL_419678	CentralEurope	CeEu	2020-03-09
G868|CeEu|09|03|2020	A.2	0.99	Spain, UK, Australia	863	February-26, June-03	EPI_ISL_420112	CentralEurope	CeEu	2020-03-09
G869|CeEu|09|03|2020	A.2	0.99	Spain, UK, Australia	863	February-26, June-03	EPI_ISL_420117	CentralEurope	CeEu	2020-03-09
G870|CeEu|09|03|2020	A.2	0.99	Spain, UK, Australia	863	February-26, June-03	EPI_ISL_420122	CentralEurope	CeEu	2020-03-09
G871|CeEu|09|03|2020	A.2	0.99	Spain, UK, Australia	863	February-26, June-03	EPI_ISL_420124	CentralEurope	CeEu	2020-03-09
G872|CeEu|11|03|2020	B.1.5	0.51	UK, Spain, USA	1731	January-24, June-22	EPI_ISL_420125	CentralEurope	CeEu	2020-03-11
G873|CeEu|12|03|2020	B.1.5	0.87	UK, Spain, USA	1731	January-24, June-22	EPI_ISL_420126	CentralEurope	CeEu	2020-03-12
G874|CeEu|12|03|2020	B.1.5	0.87	UK, Spain, USA	1731	January-24, June-22	EPI_ISL_420127	CentralEurope	CeEu	2020-03-12
G875|CeEu|12|03|2020	B.1.74	0.54	Spain, Portugal, Chile	60	March-01, March-31	EPI_ISL_420128	CentralEurope	CeEu	2020-03-12
G876|CeEu|13|03|2020	B.1.1	1	UK, USA, Portugal	9643	February-23, June-14	EPI_ISL_420129	CentralEurope	CeEu	2020-03-13
G877|CeEu|18|03|2020	B.1.5	0.88	UK, Spain, USA	1731	January-24, June-22	EPI_ISL_420130	CentralEurope	CeEu	2020-03-18
G878|CeEu|18|03|2020	B.1.5	0.97	UK, Spain, USA	1731	January-24, June-22	EPI_ISL_420131	CentralEurope	CeEu	2020-03-18
G879|CeEu|10|03|2020	A.2	0.99	Spain, UK, Australia	863	February-26, June-03	EPI_ISL_425179	CentralEurope	CeEu	2020-03-10
G880|CeEu|10|03|2020	A.2	0.99	Spain, UK, Australia	863	February-26, June-03	EPI_ISL_425181	CentralEurope	CeEu	2020-03-10
G881|CeEu|10|03|2020	A.2	0.99	Spain, UK, Australia	863	February-26, June-03	EPI_ISL_425182	CentralEurope	CeEu	2020-03-10
G882|CeEu|10|03|2020	A.2	0.99	Spain, UK, Australia	863	February-26, June-03	EPI_ISL_425183	CentralEurope	CeEu	2020-03-10
G883|CeEu|10|03|2020	A.2	0.99	Spain, UK, Australia	863	February-26, June-03	EPI_ISL_425184	CentralEurope	CeEu	2020-03-10
G884|CeEu|10|03|2020	A.2	0.99	Spain, UK, Australia	863	February-26, June-03	EPI_ISL_425185	CentralEurope	CeEu	2020-03-10
G885|CeEu|10|03|2020	A.2	0.99	Spain, UK, Australia	863	February-26, June-03	EPI_ISL_425186	CentralEurope	CeEu	2020-03-10
G886|CeEu|16|03|2020	B.1.5	0.87	UK, Spain, USA	1731	January-24, June-22	EPI_ISL_425187	CentralEurope	CeEu	2020-03-16
G887|CeEu|16|03|2020	B.1.74	0.54	Spain, Portugal, Chile	60	March-01, March-31	EPI_ISL_425188	CentralEurope	CeEu	2020-03-16
G888|CeEu|16|03|2020	B.1.5	0.97	UK, Spain, USA	1731	January-24, June-22	EPI_ISL_425189	CentralEurope	CeEu	2020-03-16
G889|CeEu|19|03|2020	B.1.5	0.89	UK, Spain, USA	1731	January-24, June-22	EPI_ISL_425199	CentralEurope	CeEu	2020-03-19
G890|CeEu|19|03|2020	B.1.74	0.54	Spain, Portugal, Chile	60	March-01, March-31	EPI_ISL_425201	CentralEurope	CeEu	2020-03-19
G891|CeEu|20|03|2020	B.1.5	0.95	UK, Spain, USA	1731	January-24, June-22	EPI_ISL_425203	CentralEurope	CeEu	2020-03-20
G892|CeEu|04|03|2020	A.2	0.99	Spain, UK, Australia	863	February-26, June-03	EPI_ISL_416487	CentralEurope	CeEu	2020-03-04
G893|CeEu|20|03|2020	B.1.1	0.99	UK, USA, Portugal	9643	February-23, June-14	EPI_ISL_425205	CentralEurope	CeEu	2020-03-20
G894|CeEu|25|03|2020	B.1.74	0.54	Spain, Portugal, Chile	60	March-01, March-31	EPI_ISL_425210	CentralEurope	CeEu	2020-03-25
G895|CeEu|11|03|2020	B.1.74	0.54	Spain, Portugal, Chile	60	March-01, March-31	EPI_ISL_425212	CentralEurope	CeEu	2020-03-11
G896|CeEu|11|03|2020	A.2	0.99	Spain, UK, Australia	863	February-26, June-03	EPI_ISL_425213	CentralEurope	CeEu	2020-03-11
G897|CeEu|16|03|2020	A	0.96	China, USA, India	453	January-05, June-08	EPI_ISL_425216	CentralEurope	CeEu	2020-03-16
G898|CeEu|17|03|2020	A.2	0.99	Spain, UK, Australia	863	February-26, June-03	EPI_ISL_425217	CentralEurope	CeEu	2020-03-17
G899|CeEu|17|03|2020	A.5	0.83	Spain, UK, Uruguay	238	February-23, May-07	EPI_ISL_425218	CentralEurope	CeEu	2020-03-17
G900|CeEu|17|03|2020	A.2	0.99	Spain, UK, Australia	863	February-26, June-03	EPI_ISL_425219	CentralEurope	CeEu	2020-03-17
G901|CeEu|17|03|2020	B.1.5	0.88	UK, Spain, USA	1731	January-24, June-22	EPI_ISL_425220	CentralEurope	CeEu	2020-03-17
G902|CeEu|17|03|2020	B.1.74	0.71	Spain, Portugal, Chile	60	March-01, March-31	EPI_ISL_425221	CentralEurope	CeEu	2020-03-17
G903|NoEu|20|03|2020	B.1	0.99	USA, UK, Australia	12883	February-03, June-21	EPI_ISL_428201	NorthEurope	NoEu	2020-03-20
G904|SoEaAs|24|03|2020	B.1	0.98	USA, UK, Australia	12883	February-03, June-21	EPI_ISL_423042	SouthEastAsia	SoEaAs	2020-03-24
G905|SoEaAs|18|03|2020	B.1.1	0.99	UK, USA, Portugal	9643	February-23, June-14	EPI_ISL_423043	SouthEastAsia	SoEaAs	2020-03-18
G906|NoAm|18|03|2020	B.1	0.99	USA, UK, Australia	12883	February-03, June-21	EPI_ISL_416457	NorthAmerica	NoAm	2020-03-18
G907|NoAm|14|03|2020	B.1.1	0.99	UK, USA, Portugal	9643	February-23, June-14	EPI_ISL_419390	NorthAmerica	NoAm	2020-03-14
G908|NoAm|14|03|2020	A.1	1	USA, Australia, Canada	1504	February-22, May-13	EPI_ISL_419391	NorthAmerica	NoAm	2020-03-14
G909|NoAm|15|03|2020	B.1.5	0.96	UK, Spain, USA	1731	January-24, June-22	EPI_ISL_416489	NorthAmerica	NoAm	2020-03-15
G910|NoAm|31|03|2020	B.1.19	0.9	USA	30	March-19, April-17	EPI_ISL_425158	NorthAmerica	NoAm	2020-03-31
G911|NoAm|30|03|2020	B.1	0.99	USA, UK, Australia	12883	February-03, June-21	EPI_ISL_425159	NorthAmerica	NoAm	2020-03-30
G912|NoAm|03|04|2020	B.1.19	0.91	USA	30	March-19, April-17	EPI_ISL_425160	NorthAmerica	NoAm	2020-04-03
G913|NoAm|04|04|2020	B.1	0.99	USA, UK, Australia	12883	February-03, June-21	EPI_ISL_425161	NorthAmerica	NoAm	2020-04-04
G914|NoAm|30|03|2020	B.1	0.99	USA, UK, Australia	12883	February-03, June-21	EPI_ISL_425162	NorthAmerica	NoAm	2020-03-30
G915|NoAm|30|03|2020	B.1	1	USA, UK, Australia	12883	February-03, June-21	EPI_ISL_425163	NorthAmerica	NoAm	2020-03-30
G916|NoAm|31|03|2020	B.1.19	0.91	USA	30	March-19, April-17	EPI_ISL_425164	NorthAmerica	NoAm	2020-03-31
G917|NoAm|30|03|2020	B.1	0.99	USA, UK, Australia	12883	February-03, June-21	EPI_ISL_425165	NorthAmerica	NoAm	2020-03-30
G918|NoAm|30|03|2020	B.1	0.99	USA, UK, Australia	12883	February-03, June-21	EPI_ISL_425166	NorthAmerica	NoAm	2020-03-30
G919|NoAm|31|03|2020	B.1	0.98	USA, UK, Australia	12883	February-03, June-21	EPI_ISL_425167	NorthAmerica	NoAm	2020-03-31
G920|NoAm|31|03|2020	B.1	0.99	USA, UK, Australia	12883	February-03, June-21	EPI_ISL_425168	NorthAmerica	NoAm	2020-03-31
G921|NoAm|30|03|2020	B.1.19	0.94	USA	30	March-19, April-17	EPI_ISL_425169	NorthAmerica	NoAm	2020-03-30
G922|NoAm|31|03|2020	B.1	0.99	USA, UK, Australia	12883	February-03, June-21	EPI_ISL_425170	NorthAmerica	NoAm	2020-03-31
G923|NoAm|30|03|2020	B.1.1.33	0.92	Brazil, USA, Chile	172	March-01, April-28	EPI_ISL_425171	NorthAmerica	NoAm	2020-03-30
G924|NoAm|31|03|2020	B.1	0.99	USA, UK, Australia	12883	February-03, June-21	EPI_ISL_425172	NorthAmerica	NoAm	2020-03-31
G925|NoAm|30|03|2020	A.4	0.91	USA	32	March-11, April-10	EPI_ISL_425173	NorthAmerica	NoAm	2020-03-30
G926|NoAm|30|03|2020	A.4	0.91	USA	32	March-11, April-10	EPI_ISL_425174	NorthAmerica	NoAm	2020-03-30
G927|NoAm|2020|03	B.1.19	0.93	USA	30	March-19, April-17	EPI_ISL_425176	NorthAmerica	NoAm
G928|NoAm|16|03|2020	B.1	0.99	USA, UK, Australia	12883	February-03, June-21	EPI_ISL_417506	NorthAmerica	NoAm	2020-03-16
G929|NoAm|13|04|2020	B.1.19	0.93	USA	30	March-19, April-17	EPI_ISL_427427	NorthAmerica	NoAm	2020-04-13
G930|NoAm|11|04|2020	B.1	0.99	USA, UK, Australia	12883	February-03, June-21	EPI_ISL_427430	NorthAmerica	NoAm	2020-04-11
G931|NoAm|07|04|2020	B.1.19	0.94	USA	30	March-19, April-17	EPI_ISL_427431	NorthAmerica	NoAm	2020-04-07
G932|NoAm|07|04|2020	B.1	0.99	USA, UK, Australia	12883	February-03, June-21	EPI_ISL_427432	NorthAmerica	NoAm	2020-04-07
G933|NoAm|11|04|2020	A.3	0.99	USA, Australia, UK	305	January-28, May-11	EPI_ISL_427433	NorthAmerica	NoAm	2020-04-11
G934|NoAm|07|04|2020	B.1	0.85	USA, UK, Australia	12883	February-03, June-21	EPI_ISL_427434	NorthAmerica	NoAm	2020-04-07
G935|NoAm|07|04|2020	B.1.19	0.93	USA	30	March-19, April-17	EPI_ISL_427435	NorthAmerica	NoAm	2020-04-07
G936|NoAm|15|03|2020	B.1	0.99	USA, UK, Australia	12883	February-03, June-21	EPI_ISL_417516	NorthAmerica	NoAm	2020-03-15
G937|NoAm|13|04|2020	B.1.19	0.94	USA	30	March-19, April-17	EPI_ISL_427437	NorthAmerica	NoAm	2020-04-13
G938|NoAm|10|04|2020	A.4	0.92	USA	32	March-11, April-10	EPI_ISL_427439	NorthAmerica	NoAm	2020-04-10
G939|NoAm|13|04|2020	B.1	0.97	USA, UK, Australia	12883	February-03, June-21	EPI_ISL_427441	NorthAmerica	NoAm	2020-04-13
G940|NoAm|09|04|2020	B.1.19	0.95	USA	30	March-19, April-17	EPI_ISL_427442	NorthAmerica	NoAm	2020-04-09
G941|NoAm|09|04|2020	B.1	0.99	USA, UK, Australia	12883	February-03, June-21	EPI_ISL_427444	NorthAmerica	NoAm	2020-04-09
G942|NoAm|12|04|2020	B.1	0.99	USA, UK, Australia	12883	February-03, June-21	EPI_ISL_427445	NorthAmerica	NoAm	2020-04-12
G943|NoAm|09|04|2020	B.1	0.99	USA, UK, Australia	12883	February-03, June-21	EPI_ISL_427447	NorthAmerica	NoAm	2020-04-09
G944|NoAm|07|04|2020	B.1.19	0.94	USA	30	March-19, April-17	EPI_ISL_427448	NorthAmerica	NoAm	2020-04-07
G945|NoAm|10|04|2020	B.1	0.99	USA, UK, Australia	12883	February-03, June-21	EPI_ISL_427449	NorthAmerica	NoAm	2020-04-10
G946|NoAm|13|04|2020	A.3	0.99	USA, Australia, UK	305	January-28, May-11	EPI_ISL_427450	NorthAmerica	NoAm	2020-04-13
G947|NoAm|06|04|2020	B.1	0.85	USA, UK, Australia	12883	February-03, June-21	EPI_ISL_427451	NorthAmerica	NoAm	2020-04-06
G948|NoAm|10|04|2020	B.1.19	0.93	USA	30	March-19, April-17	EPI_ISL_427452	NorthAmerica	NoAm	2020-04-10
G949|NoAm|10|04|2020	B.1.19	0.94	USA	30	March-19, April-17	EPI_ISL_427454	NorthAmerica	NoAm	2020-04-10
G950|NoAm|07|04|2020	A.4	0.92	USA	32	March-11, April-10	EPI_ISL_427456	NorthAmerica	NoAm	2020-04-07
G951|NoAm|16|03|2020	A.1	1	USA, Australia, Canada	1504	February-22, May-13	EPI_ISL_417504	NorthAmerica	NoAm	2020-03-16
G952|NoAm|08|04|2020	B.1	0.97	USA, UK, Australia	12883	February-03, June-21	EPI_ISL_427458	NorthAmerica	NoAm	2020-04-08
G953|NoAm|06|04|2020	B.1.19	0.95	USA	30	March-19, April-17	EPI_ISL_427459	NorthAmerica	NoAm	2020-04-06
G954|NoAm|09|04|2020	B.1	0.99	USA, UK, Australia	12883	February-03, June-21	EPI_ISL_427460	NorthAmerica	NoAm	2020-04-09
G955|NoAm|12|04|2020	B.1	0.99	USA, UK, Australia	12883	February-03, June-21	EPI_ISL_427461	NorthAmerica	NoAm	2020-04-12
G956|NoAm|14|03|2020	B.1.1	1	UK, USA, Portugal	9643	February-23, June-14	EPI_ISL_417509	NorthAmerica	NoAm	2020-03-14
G957|NoAm|16|03|2020	B.1	0.99	USA, UK, Australia	12883	February-03, June-21	EPI_ISL_417510	NorthAmerica	NoAm	2020-03-16
G958|NoAm|13|03|2020	A.4	0.86	USA	32	March-11, April-10	EPI_ISL_417514	NorthAmerica	NoAm	2020-03-13
G959|NoAm|17|03|2020	A.1	1	USA, Australia, Canada	1504	February-22, May-13	EPI_ISL_417507	NorthAmerica	NoAm	2020-03-17
G960|NoAm|15|03|2020	B.1.1	0.99	UK, USA, Portugal	9643	February-23, June-14	EPI_ISL_417512	NorthAmerica	NoAm	2020-03-15
G961|NoAm|23|03|2020	B.2.1	0.99	UK, Australia, USA	1618	February-09, June-02	EPI_ISL_421283	NorthAmerica	NoAm	2020-03-23
G962|NoAm|24|03|2020	B.1	0.99	USA, UK, Australia	12883	February-03, June-21	EPI_ISL_421287	NorthAmerica	NoAm	2020-03-24
G963|NoAm|26|03|2020	B.1	0.99	USA, UK, Australia	12883	February-03, June-21	EPI_ISL_421288	NorthAmerica	NoAm	2020-03-26
G964|NoAm|25|03|2020	B.1	0.99	USA, UK, Australia	12883	February-03, June-21	EPI_ISL_421289	NorthAmerica	NoAm	2020-03-25
G965|NoAm|24|03|2020	B.1.19	0.93	USA	30	March-19, April-17	EPI_ISL_421290	NorthAmerica	NoAm	2020-03-24
G966|NoAm|23|03|2020	A.3	0.97	USA, Australia, UK	305	January-28, May-11	EPI_ISL_421291	NorthAmerica	NoAm	2020-03-23
G967|NoAm|24|03|2020	B.1.19	0.93	USA	30	March-19, April-17	EPI_ISL_421293	NorthAmerica	NoAm	2020-03-24
G968|NoAm|25|03|2020	B.1	0.99	USA, UK, Australia	12883	February-03, June-21	EPI_ISL_421294	NorthAmerica	NoAm	2020-03-25
G969|NoAm|25|03|2020	A.4	0.91	USA	32	March-11, April-10	EPI_ISL_421296	NorthAmerica	NoAm	2020-03-25
G970|NoAm|22|03|2020	A.1	1	USA, Australia, Canada	1504	February-22, May-13	EPI_ISL_421297	NorthAmerica	NoAm	2020-03-22
G971|NoAm|24|03|2020	B.1.19	0.91	USA	30	March-19, April-17	EPI_ISL_421298	NorthAmerica	NoAm	2020-03-24
G972|NoAm|25|03|2020	B.1	0.99	USA, UK, Australia	12883	February-03, June-21	EPI_ISL_421299	NorthAmerica	NoAm	2020-03-25
G973|NoAm|18|03|2020	B.1	0.97	USA, UK, Australia	12883	February-03, June-21	EPI_ISL_421300	NorthAmerica	NoAm	2020-03-18
G974|NoAm|19|03|2020	B.2	0.9	UK, USA, Netherlands	1446	January-21, May-28	EPI_ISL_421301	NorthAmerica	NoAm	2020-03-19
G975|NoAm|17|03|2020	B.1	0.99	USA, UK, Australia	12883	February-03, June-21	EPI_ISL_421302	NorthAmerica	NoAm	2020-03-17
G976|NoAm|22|03|2020	B.1.19	0.91	USA	30	March-19, April-17	EPI_ISL_421303	NorthAmerica	NoAm	2020-03-22
G977|NoAm|22|03|2020	B.1.19	0.91	USA	30	March-19, April-17	EPI_ISL_421304	NorthAmerica	NoAm	2020-03-22
G978|NoAm|25|03|2020	B.1	0.99	USA, UK, Australia	12883	February-03, June-21	EPI_ISL_421306	NorthAmerica	NoAm	2020-03-25
G979|NoAm|25|03|2020	B.1	0.99	USA, UK, Australia	12883	February-03, June-21	EPI_ISL_421307	NorthAmerica	NoAm	2020-03-25
G980|NoAm|25|03|2020	A.4	0.9	USA	32	March-11, April-10	EPI_ISL_421308	NorthAmerica	NoAm	2020-03-25
G981|NoAm|20|03|2020	A.4	0.9	USA	32	March-11, April-10	EPI_ISL_421309	NorthAmerica	NoAm	2020-03-20
G982|NoAm|18|03|2020	B.1	0.99	USA, UK, Australia	12883	February-03, June-21	EPI_ISL_421310	NorthAmerica	NoAm	2020-03-18
G983|NoAm|18|03|2020	B.1	0.99	USA, UK, Australia	12883	February-03, June-21	EPI_ISL_421311	NorthAmerica	NoAm	2020-03-18
G984|NoAm|20|03|2020	B.1.2	0.99	USA, Australia, Canada	785	March-08, June-08	EPI_ISL_421312	NorthAmerica	NoAm	2020-03-20
G985|NoAm|23|03|2020	B	0.92	UK, China, USA	1955	December-24, June-02	EPI_ISL_421313	NorthAmerica	NoAm	2020-03-23
G986|NoAm|18|03|2020	B.1	0.99	USA, UK, Australia	12883	February-03, June-21	EPI_ISL_421314	NorthAmerica	NoAm	2020-03-18
G987|NoAm|19|03|2020	B.1.19	0.91	USA	30	March-19, April-17	EPI_ISL_421315	NorthAmerica	NoAm	2020-03-19
G988|NoAm|23|03|2020	B.1.2	0.99	USA, Australia, Canada	785	March-08, June-08	EPI_ISL_421316	NorthAmerica	NoAm	2020-03-23
G989|NoAm|24|03|2020	A.1	0.99	USA, Australia, Canada	1504	February-22, May-13	EPI_ISL_421317	NorthAmerica	NoAm	2020-03-24
G990|NoAm|23|03|2020	A.4	0.91	USA	32	March-11, April-10	EPI_ISL_421319	NorthAmerica	NoAm	2020-03-23
G991|NoAm|24|03|2020	B.1	0.99	USA, UK, Australia	12883	February-03, June-21	EPI_ISL_421321	NorthAmerica	NoAm	2020-03-24
G992|NoAm|24|03|2020	B.1.19	0.91	USA	30	March-19, April-17	EPI_ISL_421322	NorthAmerica	NoAm	2020-03-24
G993|NoAm|22|03|2020	B.1.19	0.93	USA	30	March-19, April-17	EPI_ISL_421323	NorthAmerica	NoAm	2020-03-22
G994|NoAm|25|03|2020	A.4	0.86	USA	32	March-11, April-10	EPI_ISL_421325	NorthAmerica	NoAm	2020-03-25
G995|NoAm|24|03|2020	B.1	0.99	USA, UK, Australia	12883	February-03, June-21	EPI_ISL_421326	NorthAmerica	NoAm	2020-03-24
G996|NoAm|19|03|2020	A.4	0.91	USA	32	March-11, April-10	EPI_ISL_421327	NorthAmerica	NoAm	2020-03-19
G997|NoAm|19|03|2020	A.4	0.86	USA	32	March-11, April-10	EPI_ISL_421328	NorthAmerica	NoAm	2020-03-19
G998|NoAm|24|03|2020	A.4	0.86	USA	32	March-11, April-10	EPI_ISL_421329	NorthAmerica	NoAm	2020-03-24
G999|NoAm|25|03|2020	B.1	0.99	USA, UK, Australia	12883	February-03, June-21	EPI_ISL_421330	NorthAmerica	NoAm	2020-03-25
G1000|NoAm|24|03|2020	A.4	0.86	USA	32	March-11, April-10	EPI_ISL_421331	NorthAmerica	NoAm	2020-03-24
G1001|NoAm|20|03|2020	B.1	0.99	USA, UK, Australia	12883	February-03, June-21	EPI_ISL_421332	NorthAmerica	NoAm	2020-03-20
G1002|NoAm|22|03|2020	A.1	1	USA, Australia, Canada	1504	February-22, May-13	EPI_ISL_421334	NorthAmerica	NoAm	2020-03-22
G1003|NoAm|19|03|2020	A.4	0.92	USA	32	March-11, April-10	EPI_ISL_421335	NorthAmerica	NoAm	2020-03-19
G1004|NoAm|24|03|2020	B.1	0.94	USA, UK, Australia	12883	February-03, June-21	EPI_ISL_421336	NorthAmerica	NoAm	2020-03-24
G1005|NoAm|23|03|2020	B.1	0.58	USA, UK, Australia	12883	February-03, June-21	EPI_ISL_421338	NorthAmerica	NoAm	2020-03-23
G1006|NoAm|24|03|2020	B.1	0.99	USA, UK, Australia	12883	February-03, June-21	EPI_ISL_421339	NorthAmerica	NoAm	2020-03-24
G1007|NoAm|25|03|2020	B.1	0.99	USA, UK, Australia	12883	February-03, June-21	EPI_ISL_421340	NorthAmerica	NoAm	2020-03-25
G1008|NoAm|25|03|2020	B.1	0.99	USA, UK, Australia	12883	February-03, June-21	EPI_ISL_421341	NorthAmerica	NoAm	2020-03-25
G1009|NoAm|25|03|2020	B.1	0.99	USA, UK, Australia	12883	February-03, June-21	EPI_ISL_421342	NorthAmerica	NoAm	2020-03-25
G1010|NoAm|24|03|2020	B.1	0.99	USA, UK, Australia	12883	February-03, June-21	EPI_ISL_421343	NorthAmerica	NoAm	2020-03-24
G1011|NoAm|02|04|2020	B.1.19	0.91	USA	30	March-19, April-17	EPI_ISL_425142	NorthAmerica	NoAm	2020-04-02
G1012|NoAm|02|04|2020	B.1	0.99	USA, UK, Australia	12883	February-03, June-21	EPI_ISL_425143	NorthAmerica	NoAm	2020-04-02
G1013|NoAm|02|04|2020	B.1	0.99	USA, UK, Australia	12883	February-03, June-21	EPI_ISL_425144	NorthAmerica	NoAm	2020-04-02
G1014|NoAm|31|03|2020	B.1.2	1	USA, Australia, Canada	785	March-08, June-08	EPI_ISL_425146	NorthAmerica	NoAm	2020-03-31
G1015|NoAm|30|03|2020	B.1	0.99	USA, UK, Australia	12883	February-03, June-21	EPI_ISL_425149	NorthAmerica	NoAm	2020-03-30
G1016|NoAm|04|04|2020	B.1	0.99	USA, UK, Australia	12883	February-03, June-21	EPI_ISL_425150	NorthAmerica	NoAm	2020-04-04
G1017|NoAm|30|03|2020	B.1.19	0.91	USA	30	March-19, April-17	EPI_ISL_425152	NorthAmerica	NoAm	2020-03-30
G1018|NoAm|31|03|2020	B.1	0.99	USA, UK, Australia	12883	February-03, June-21	EPI_ISL_425155	NorthAmerica	NoAm	2020-03-31
G1019|NoAm|02|04|2020	B.1	0.99	USA, UK, Australia	12883	February-03, June-21	EPI_ISL_425156	NorthAmerica	NoAm	2020-04-02
G1020|Briti|27|02|2020	B.1	0.97	USA, UK, Australia	12883	February-03, June-21	EPI_ISL_413555	EuBritishIsles	Briti	2020-02-27
G1021|Briti|12|03|2020	B.3	1	UK, Belgium, Denmark	904	February-23, May-27	EPI_ISL_415920	EuBritishIsles	Briti	2020-03-12
G1022|Briti|11|03|2020	B	0.99	UK, China, USA	1955	December-24, June-02	EPI_ISL_416024	EuBritishIsles	Briti	2020-03-11
G1023|EuLC|02|03|2020	B	0.74	UK, China, USA	1955	December-24, June-02	EPI_ISL_413573	EuLowCountries	EuLC	2020-03-02
G1024|EuLC|02|03|2020	B	0.99	UK, China, USA	1955	December-24, June-02	EPI_ISL_413577	EuLowCountries	EuLC	2020-03-02
G1025|EuLC|08|03|2020	B	0.99	UK, China, USA	1955	December-24, June-02	EPI_ISL_415479	EuLowCountries	EuLC	2020-03-08
G1026|EuLC|13|03|2020	B	0.99	UK, China, USA	1955	December-24, June-02	EPI_ISL_415489	EuLowCountries	EuLC	2020-03-13
G1027|EuLC|06|03|2020	B	0.99	UK, China, USA	1955	December-24, June-02	EPI_ISL_414452	EuLowCountries	EuLC	2020-03-06
G1028|EuLC|10|03|2020	B	1	UK, China, USA	1955	December-24, June-02	EPI_ISL_415500	EuLowCountries	EuLC	2020-03-10
G1029|EuLC|11|03|2020	B	1	UK, China, USA	1955	December-24, June-02	EPI_ISL_415501	EuLowCountries	EuLC	2020-03-11
G1030|EuLC|11|03|2020	B	0.99	UK, China, USA	1955	December-24, June-02	EPI_ISL_415505	EuLowCountries	EuLC	2020-03-11
G1031|EuLC|2020	B	0.99	UK, China, USA	1955	December-24, June-02	EPI_ISL_415507	EuLowCountries	EuLC
G1032|EuLC|2020	B	1	UK, China, USA	1955	December-24, June-02	EPI_ISL_415509	EuLowCountries	EuLC
G1033|EuLC|11|03|2020	B	0.99	UK, China, USA	1955	December-24, June-02	EPI_ISL_415516	EuLowCountries	EuLC	2020-03-11
G1034|EuLC|2020	B	0.74	UK, China, USA	1955	December-24, June-02	EPI_ISL_415517	EuLowCountries	EuLC
G1035|EuLC|2020	B	0.74	UK, China, USA	1955	December-24, June-02	EPI_ISL_415519	EuLowCountries	EuLC
G1036|EuLC|2020	B	1	UK, China, USA	1955	December-24, June-02	EPI_ISL_415521	EuLowCountries	EuLC
G1037|EuLC|12|03|2020	B	1	UK, China, USA	1955	December-24, June-02	EPI_ISL_415524	EuLowCountries	EuLC	2020-03-12
G1038|EuLC|02|03|2020	B	0.98	UK, China, USA	1955	December-24, June-02	EPI_ISL_413580	EuLowCountries	EuLC	2020-03-02
G1039|EuLC|01|03|2020	B	0.98	UK, China, USA	1955	December-24, June-02	EPI_ISL_413582	EuLowCountries	EuLC	2020-03-01
G1040|EuLC|02|03|2020	B	0.99	UK, China, USA	1955	December-24, June-02	EPI_ISL_413583	EuLowCountries	EuLC	2020-03-02
G1041|EuLC|02|03|2020	B	0.98	UK, China, USA	1955	December-24, June-02	EPI_ISL_413590	EuLowCountries	EuLC	2020-03-02
G1042|EuLC|11|03|2020	B.1	1	USA, UK, Australia	12883	February-03, June-21	EPI_ISL_415534	EuLowCountries	EuLC	2020-03-11
G1043|Chi|24|01|2020	A	0.99	China, USA, India	453	January-05, June-08	EPI_ISL_414938	China	Chi	2020-01-24
G1044|NoAm|09|03|2020	A.1	1	USA, Australia, Canada	1504	February-22, May-13	EPI_ISL_414590	NorthAmerica	NoAm	2020-03-09
G1045|Ja|17|02|2020	B	0.92	UK, China, USA	1955	December-24, June-02	EPI_ISL_416620	Japan	Ja	2020-02-17
G1046|CeEu|11|03|2020	B.1.5	0.83	UK, Spain, USA	1731	January-24, June-22	EPI_ISL_417956	CentralEurope	CeEu	2020-03-11
G1047|CeEu|12|03|2020	B.1.5	0.85	UK, Spain, USA	1731	January-24, June-22	EPI_ISL_417957	CentralEurope	CeEu	2020-03-12
G1048|CeEu|12|03|2020	B.1.5	0.85	UK, Spain, USA	1731	January-24, June-22	EPI_ISL_418182	CentralEurope	CeEu	2020-03-12
G1049|OC|10|03|2020	B.4	0.98	Australia, UK, Kazakhstan	362	January-18, May-13	EPI_ISL_417392	Oceania	OC	2020-03-10
G1050|Chi|31|01|2020	B.2	0.97	UK, USA, Netherlands	1446	January-21, May-28	EPI_ISL_410546	China	Chi	2020-01-31
G1051|Ja|17|02|2020	B	0.85	UK, China, USA	1955	December-24, June-02	EPI_ISL_416625	Japan	Ja	2020-02-17
G1052|NoAm|11|03|2020	B.1	0.99	USA, UK, Australia	12883	February-03, June-21	EPI_ISL_416642	NorthAmerica	NoAm	2020-03-11
G1053|NoAm|13|03|2020	A.1	1	USA, Australia, Canada	1504	February-22, May-13	EPI_ISL_416728	NorthAmerica	NoAm	2020-03-13
G1054|Ja|17|02|2020	B	0.92	UK, China, USA	1955	December-24, June-02	EPI_ISL_416633	Japan	Ja	2020-02-17
G1055|EuLC|29|02|2020	B.1.5	0.46	UK, Spain, USA	1731	January-24, June-22	EPI_ISL_413593	EuLowCountries	EuLC	2020-02-29
G1056|EuLC|02|03|2020	B.1	0.97	USA, UK, Australia	12883	February-03, June-21	EPI_ISL_413566	EuLowCountries	EuLC	2020-03-02
G1057|EuLC|09|03|2020	B.1	0.99	USA, UK, Australia	12883	February-03, June-21	EPI_ISL_415460	EuLowCountries	EuLC	2020-03-09
G1058|EuLC|02|03|2020	B.1.1	0.99	UK, USA, Portugal	9643	February-23, June-14	EPI_ISL_414423	EuLowCountries	EuLC	2020-03-02
G1059|EuLC|10|03|2020	A	0.98	China, USA, India	453	January-05, June-08	EPI_ISL_415461	EuLowCountries	EuLC	2020-03-10
G1060|EuLC|09|03|2020	B.1.8	0.87	Netherlands, Iceland, Denmark	157	March-04, May-26	EPI_ISL_415462	EuLowCountries	EuLC	2020-03-09
G1061|EuLC|09|03|2020	B.1.1	0.99	UK, USA, Portugal	9643	February-23, June-14	EPI_ISL_415463	EuLowCountries	EuLC	2020-03-09
G1062|EuLC|01|03|2020	B.1	0.99	USA, UK, Australia	12883	February-03, June-21	EPI_ISL_413572	EuLowCountries	EuLC	2020-03-01
G1063|EuLC|2020	B.3	1	UK, Belgium, Denmark	904	February-23, May-27	EPI_ISL_415464	EuLowCountries	EuLC
G1064|EuLC|10|03|2020	B.1	0.99	USA, UK, Australia	12883	February-03, June-21	EPI_ISL_415465	EuLowCountries	EuLC	2020-03-10
G1065|EuLC|09|03|2020	B.1	0.99	USA, UK, Australia	12883	February-03, June-21	EPI_ISL_415466	EuLowCountries	EuLC	2020-03-09
G1066|EuLC|10|03|2020	B.1.1	1	UK, USA, Portugal	9643	February-23, June-14	EPI_ISL_415467	EuLowCountries	EuLC	2020-03-10
G1067|EuLC|10|03|2020	B.1.1	1	UK, USA, Portugal	9643	February-23, June-14	EPI_ISL_415468	EuLowCountries	EuLC	2020-03-10
G1068|EuLC|10|03|2020	B.1	0.99	USA, UK, Australia	12883	February-03, June-21	EPI_ISL_415469	EuLowCountries	EuLC	2020-03-10
G1069|EuLC|11|03|2020	B.1.1	1	UK, USA, Portugal	9643	February-23, June-14	EPI_ISL_415471	EuLowCountries	EuLC	2020-03-11
G1070|EuLC|11|03|2020	B.1	0.99	USA, UK, Australia	12883	February-03, June-21	EPI_ISL_415472	EuLowCountries	EuLC	2020-03-11
G1071|EuLC|09|03|2020	B.1.22	0.88	Netherlands, Australia, Belgium	236	March-09, May-22	EPI_ISL_415473	EuLowCountries	EuLC	2020-03-09
G1072|EuLC|09|03|2020	B.1.22	0.88	Netherlands, Australia, Belgium	236	March-09, May-22	EPI_ISL_415474	EuLowCountries	EuLC	2020-03-09
G1073|EuLC|12|03|2020	B.1.1	0.99	UK, USA, Portugal	9643	February-23, June-14	EPI_ISL_415475	EuLowCountries	EuLC	2020-03-12
G1074|EuLC|10|03|2020	B.1.1	1	UK, USA, Portugal	9643	February-23, June-14	EPI_ISL_415476	EuLowCountries	EuLC	2020-03-10
G1075|EuLC|08|03|2020	B.2.1	0.99	UK, Australia, USA	1618	February-09, June-02	EPI_ISL_415478	EuLowCountries	EuLC	2020-03-08
G1076|EuLC|09|03|2020	B.1	0.99	USA, UK, Australia	12883	February-03, June-21	EPI_ISL_415480	EuLowCountries	EuLC	2020-03-09
G1077|EuLC|08|03|2020	B.1	0.99	USA, UK, Australia	12883	February-03, June-21	EPI_ISL_415481	EuLowCountries	EuLC	2020-03-08
G1078|EuLC|09|03|2020	B.1.1	1	UK, USA, Portugal	9643	February-23, June-14	EPI_ISL_415482	EuLowCountries	EuLC	2020-03-09
G1079|EuLC|09|03|2020	B.1.1	1	UK, USA, Portugal	9643	February-23, June-14	EPI_ISL_415483	EuLowCountries	EuLC	2020-03-09
G1080|EuLC|12|03|2020	B.1.22	0.9	Netherlands, Australia, Belgium	236	March-09, May-22	EPI_ISL_415485	EuLowCountries	EuLC	2020-03-12
G1081|EuLC|13|03|2020	B.2	0.96	UK, USA, Netherlands	1446	January-21, May-28	EPI_ISL_415486	EuLowCountries	EuLC	2020-03-13
G1082|EuLC|13|03|2020	B.1	0.99	USA, UK, Australia	12883	February-03, June-21	EPI_ISL_415487	EuLowCountries	EuLC	2020-03-13
G1083|EuLC|13|03|2020	B.1.8	0.88	Netherlands, Iceland, Denmark	157	March-04, May-26	EPI_ISL_415488	EuLowCountries	EuLC	2020-03-13
G1084|EuLC|07|03|2020	B.2	0.96	UK, USA, Netherlands	1446	January-21, May-28	EPI_ISL_415491	EuLowCountries	EuLC	2020-03-07
G1085|EuLC|10|03|2020	B.2	0.92	UK, USA, Netherlands	1446	January-21, May-28	EPI_ISL_415492	EuLowCountries	EuLC	2020-03-10
G1086|EuLC|10|03|2020	B.3	1	UK, Belgium, Denmark	904	February-23, May-27	EPI_ISL_415495	EuLowCountries	EuLC	2020-03-10
G1087|EuLC|09|03|2020	B.1.1	0.99	UK, USA, Portugal	9643	February-23, June-14	EPI_ISL_415496	EuLowCountries	EuLC	2020-03-09
G1088|EuLC|09|03|2020	B.1.1	1	UK, USA, Portugal	9643	February-23, June-14	EPI_ISL_415498	EuLowCountries	EuLC	2020-03-09
G1089|EuLC|02|03|2020	B.1	0.97	USA, UK, Australia	12883	February-03, June-21	EPI_ISL_414428	EuLowCountries	EuLC	2020-03-02
G1090|EuLC|06|03|2020	B.1	0.98	USA, UK, Australia	12883	February-03, June-21	EPI_ISL_414457	EuLowCountries	EuLC	2020-03-06
G1091|EuLC|02|03|2020	B.1.1	1	UK, USA, Portugal	9643	February-23, June-14	EPI_ISL_414429	EuLowCountries	EuLC	2020-03-02
G1092|EuLC|2020	B.1.22	0.88	Netherlands, Australia, Belgium	236	March-09, May-22	EPI_ISL_415499	EuLowCountries	EuLC
G1093|EuLC|09|03|2020	B.1.1	0.99	UK, USA, Portugal	9643	February-23, June-14	EPI_ISL_415502	EuLowCountries	EuLC	2020-03-09
G1094|EuLC|11|03|2020	A.2	0.99	Spain, UK, Australia	863	February-26, June-03	EPI_ISL_415503	EuLowCountries	EuLC	2020-03-11
G1095|EuLC|09|03|2020	B.1.1	1	UK, USA, Portugal	9643	February-23, June-14	EPI_ISL_415511	EuLowCountries	EuLC	2020-03-09
G1096|EuLC|09|03|2020	B.2	0.97	UK, USA, Netherlands	1446	January-21, May-28	EPI_ISL_415512	EuLowCountries	EuLC	2020-03-09
G1097|EuLC|11|03|2020	B.1.1	0.99	UK, USA, Portugal	9643	February-23, June-14	EPI_ISL_415514	EuLowCountries	EuLC	2020-03-11
G1098|EuLC|11|03|2020	B.1	0.99	USA, UK, Australia	12883	February-03, June-21	EPI_ISL_415515	EuLowCountries	EuLC	2020-03-11
G1099|EuLC|06|03|2020	B.2	0.96	UK, USA, Netherlands	1446	January-21, May-28	EPI_ISL_414451	EuLowCountries	EuLC	2020-03-06
G1100|EuLC|2020	B.1.8	0.87	Netherlands, Iceland, Denmark	157	March-04, May-26	EPI_ISL_415518	EuLowCountries	EuLC
G1101|EuLC|2020	B.1.8	0.87	Netherlands, Iceland, Denmark	157	March-04, May-26	EPI_ISL_415520	EuLowCountries	EuLC
G1102|EuLC|2020	B.1.1	0.99	UK, USA, Portugal	9643	February-23, June-14	EPI_ISL_415523	EuLowCountries	EuLC
G1103|EuLC|03|03|2020	B.1.1	0.99	UK, USA, Portugal	9643	February-23, June-14	EPI_ISL_414433	EuLowCountries	EuLC	2020-03-03
G1104|EuLC|12|03|2020	B.1	1	USA, UK, Australia	12883	February-03, June-21	EPI_ISL_415525	EuLowCountries	EuLC	2020-03-12
G1105|EuLC|03|03|2020	B.1.1	1	UK, USA, Portugal	9643	February-23, June-14	EPI_ISL_413579	EuLowCountries	EuLC	2020-03-03
G1106|EuLC|03|03|2020	B.1.1	0.99	UK, USA, Portugal	9643	February-23, June-14	EPI_ISL_413584	EuLowCountries	EuLC	2020-03-03
G1107|EuLC|03|03|2020	B.1.1	1	UK, USA, Portugal	9643	February-23, June-14	EPI_ISL_413587	EuLowCountries	EuLC	2020-03-03
G1108|EuLC|03|03|2020	B.1.1	0.99	UK, USA, Portugal	9643	February-23, June-14	EPI_ISL_414435	EuLowCountries	EuLC	2020-03-03
G1109|EuLC|03|03|2020	B.1	0.97	USA, UK, Australia	12883	February-03, June-21	EPI_ISL_414443	EuLowCountries	EuLC	2020-03-03
G1110|EuLC|01|03|2020	B.1	0.99	USA, UK, Australia	12883	February-03, June-21	EPI_ISL_413589	EuLowCountries	EuLC	2020-03-01
G1111|EuLC|10|03|2020	A	0.98	China, USA, India	453	January-05, June-08	EPI_ISL_415526	EuLowCountries	EuLC	2020-03-10
G1112|EuLC|12|03|2020	B.2	0.96	UK, USA, Netherlands	1446	January-21, May-28	EPI_ISL_415527	EuLowCountries	EuLC	2020-03-12
G1113|EuLC|02|03|2020	B.1.1	0.99	UK, USA, Portugal	9643	February-23, June-14	EPI_ISL_414439	EuLowCountries	EuLC	2020-03-02
G1114|EuLC|02|03|2020	B.1	0.97	USA, UK, Australia	12883	February-03, June-21	EPI_ISL_413591	EuLowCountries	EuLC	2020-03-02
G1115|EuLC|03|03|2020	B.1.1	0.99	UK, USA, Portugal	9643	February-23, June-14	EPI_ISL_414446	EuLowCountries	EuLC	2020-03-03
G1116|EuLC|06|03|2020	B.1.1	1	UK, USA, Portugal	9643	February-23, June-14	EPI_ISL_414470	EuLowCountries	EuLC	2020-03-06
G1117|EuLC|09|03|2020	B.1.1	0.99	UK, USA, Portugal	9643	February-23, June-14	EPI_ISL_415529	EuLowCountries	EuLC	2020-03-09
G1118|EuLC|09|03|2020	B.1.1	1	UK, USA, Portugal	9643	February-23, June-14	EPI_ISL_415530	EuLowCountries	EuLC	2020-03-09
G1119|EuLC|09|03|2020	B.3	1	UK, Belgium, Denmark	904	February-23, May-27	EPI_ISL_415531	EuLowCountries	EuLC	2020-03-09
G1120|EuLC|09|03|2020	B.1.1	1	UK, USA, Portugal	9643	February-23, June-14	EPI_ISL_415532	EuLowCountries	EuLC	2020-03-09
G1121|EuLC|09|03|2020	B.1.1	0.99	UK, USA, Portugal	9643	February-23, June-14	EPI_ISL_415533	EuLowCountries	EuLC	2020-03-09
G1122|EuLC|12|03|2020	B.1.8	0.97	Netherlands, Iceland, Denmark	157	March-04, May-26	EPI_ISL_415535	EuLowCountries	EuLC	2020-03-12
G1123|EuLC|06|03|2020	B.2	0.96	UK, USA, Netherlands	1446	January-21, May-28	EPI_ISL_414468	EuLowCountries	EuLC	2020-03-06
G1124|EuLC|03|03|2020	B.1	0.99	USA, UK, Australia	12883	February-03, June-21	EPI_ISL_414445	EuLowCountries	EuLC	2020-03-03
G1125|Ja|17|02|2020	B	0.92	UK, China, USA	1955	December-24, June-02	EPI_ISL_416609	Japan	Ja	2020-02-17
G1126|CeEu|04|03|2020	A.2	0.92	Spain, UK, Australia	863	February-26, June-03	EPI_ISL_419709	CentralEurope	CeEu	2020-03-04
G1127|CeEu|03|03|2020	A.2	0.99	Spain, UK, Australia	863	February-26, June-03	EPI_ISL_419240	CentralEurope	CeEu	2020-03-03
G1128|CeEu|18|03|2020	B.1.1	1	UK, USA, Portugal	9643	February-23, June-14	EPI_ISL_419387	CentralEurope	CeEu	2020-03-18
G1129|CeEu|29|02|2020	B.1.1	0.99	UK, USA, Portugal	9643	February-23, June-14	EPI_ISL_413023	CentralEurope	CeEu	2020-02-29
G1130|NoAm|14|03|2020	A.1	1	USA, Australia, Canada	1504	February-22, May-13	EPI_ISL_416686	NorthAmerica	NoAm	2020-03-14
G1131|NoAm|13|03|2020	B.6	1	India, Singapore, Australia	629	March-04, June-06	EPI_ISL_416706	NorthAmerica	NoAm	2020-03-13
G1132|NoAm|13|03|2020	A.1	1	USA, Australia, Canada	1504	February-22, May-13	EPI_ISL_416710	NorthAmerica	NoAm	2020-03-13
G1133|NoAm|13|03|2020	B.1	0.99	USA, UK, Australia	12883	February-03, June-21	EPI_ISL_416724	NorthAmerica	NoAm	2020-03-13
G1134|SoAm|16|03|2020	A.2	0.99	Spain, UK, Australia	863	February-26, June-03	EPI_ISL_417034	SouthAmerica	SoAm	2020-03-16
G1135|SoAm|04|03|2020	A.5	0.93	Spain, UK, Uruguay	238	February-23, May-07	EPI_ISL_414578	SouthAmerica	SoAm	2020-03-04
G1136|Afr|26|03|2020	B.1	0.97	USA, UK, Australia	12883	February-03, June-21	EPI_ISL_420847	Africa	Afr	2020-03-26
G1137|Ja|16|02|2020	B	0.9	UK, China, USA	1955	December-24, June-02	EPI_ISL_416587	Japan	Ja	2020-02-16
G1138|Ja|16|02|2020	B	0.92	UK, China, USA	1955	December-24, June-02	EPI_ISL_416594	Japan	Ja	2020-02-16
G1139|Ja|16|02|2020	B	0.92	UK, China, USA	1955	December-24, June-02	EPI_ISL_416596	Japan	Ja	2020-02-16
G1140|EaAs|30|01|2020	A	0.99	China, USA, India	453	January-05, June-08	EPI_ISL_412869	EastAsia	EaAs	2020-01-30
G1141|EaAs|30|01|2020	A	0.99	China, USA, India	453	January-05, June-08	EPI_ISL_412870	EastAsia	EaAs	2020-01-30
G1142|EaAs|31|01|2020	A	0.99	China, USA, India	453	January-05, June-08	EPI_ISL_412871	EastAsia	EaAs	2020-01-31
G1143|EaAs|01|02|2020	B	0.92	UK, China, USA	1955	December-24, June-02	EPI_ISL_412872	EastAsia	EaAs	2020-02-01
G1144|EaAs|06|02|2020	A	0.99	China, USA, India	453	January-05, June-08	EPI_ISL_412873	EastAsia	EaAs	2020-02-06
G1145|SoAm|03|03|2020	A.2	0.99	Spain, UK, Australia	863	February-26, June-03	EPI_ISL_414579	SouthAmerica	SoAm	2020-03-03
G1146|Ja|15|02|2020	B	0.92	UK, China, USA	1955	December-24, June-02	EPI_ISL_416570	Japan	Ja	2020-02-15
G1147|Ja|16|02|2020	B	0.92	UK, China, USA	1955	December-24, June-02	EPI_ISL_416593	Japan	Ja	2020-02-16
G1148|NoAm|14|03|2020	A.3	0.99	USA, Australia, UK	305	January-28, May-11	EPI_ISL_418045	NorthAmerica	NoAm	2020-03-14
G1149|NoAm|16|03|2020	A.1	1	USA, Australia, Canada	1504	February-22, May-13	EPI_ISL_418921	NorthAmerica	NoAm	2020-03-16
G1150|NoAm|11|03|2020	B.1	0.99	USA, UK, Australia	12883	February-03, June-21	EPI_ISL_416678	NorthAmerica	NoAm	2020-03-11
G1151|NoAm|14|03|2020	A.1	1	USA, Australia, Canada	1504	February-22, May-13	EPI_ISL_416688	NorthAmerica	NoAm	2020-03-14
G1152|NoAm|13|03|2020	A.1	1	USA, Australia, Canada	1504	February-22, May-13	EPI_ISL_416705	NorthAmerica	NoAm	2020-03-13
G1153|NoAm|13|03|2020	A.1	1	USA, Australia, Canada	1504	February-22, May-13	EPI_ISL_416727	NorthAmerica	NoAm	2020-03-13
G1154|CeIT|04|03|2020	B.1.5	0.87	UK, Spain, USA	1731	January-24, June-22	EPI_ISL_417923	IT_Center	CeIT	2020-03-04
G1155|CeEu|04|03|2020	A.5	0.79	Spain, UK, Uruguay	238	February-23, May-07	EPI_ISL_418252	CentralEurope	CeEu	2020-03-04
G1156|Ja|20|03|2020	B.1.1	1	UK, USA, Portugal	9643	February-23, June-14	EPI_ISL_419306	Japan	Ja	2020-03-20
G1157|NoAm|23|03|2020	A.1	1	USA, Australia, Canada	1504	February-22, May-13	EPI_ISL_424284	NorthAmerica	NoAm	2020-03-23
G1158|EaAs|30|01|2020	B.2	0.96	UK, USA, Netherlands	1446	January-21, May-28	EPI_ISL_412029	EastAsia	EaAs	2020-01-30
G1159|NoAm|16|03|2020	B.1	0.99	USA, UK, Australia	12883	February-03, June-21	EPI_ISL_421370	NorthAmerica	NoAm	2020-03-16
G1160|NoAm|12|03|2020	B.1	0.99	USA, UK, Australia	12883	February-03, June-21	EPI_ISL_416693	NorthAmerica	NoAm	2020-03-12
G1161|CeEu|26|02|2020	B.1	0.96	USA, UK, Australia	12883	February-03, June-21	EPI_ISL_418247	CentralEurope	CeEu	2020-02-26
G1162|CeEu|09|03|2020	A.2	0.99	Spain, UK, Australia	863	February-26, June-03	EPI_ISL_420113	CentralEurope	CeEu	2020-03-09
G1163|CeEu|09|03|2020	A.2	0.99	Spain, UK, Australia	863	February-26, June-03	EPI_ISL_420116	CentralEurope	CeEu	2020-03-09
G1164|CeEu|09|03|2020	A.2	0.99	Spain, UK, Australia	863	February-26, June-03	EPI_ISL_420118	CentralEurope	CeEu	2020-03-09
G1165|CeEu|09|03|2020	A.2	0.99	Spain, UK, Australia	863	February-26, June-03	EPI_ISL_420123	CentralEurope	CeEu	2020-03-09
G1166|NoAm|20|03|2020	A.1	1	USA, Australia, Canada	1504	February-22, May-13	EPI_ISL_424210	NorthAmerica	NoAm	2020-03-20
G1167|SoAm|05|03|2020	B.1.1	1	UK, USA, Portugal	9643	February-23, June-14	EPI_ISL_414580	SouthAmerica	SoAm	2020-03-05
G1168|NoAm|10|03|2020	A.1	1	USA, Australia, Canada	1504	February-22, May-13	EPI_ISL_416444	NorthAmerica	NoAm	2020-03-10
G1169|CeEu|09|03|2020	A.2	0.99	Spain, UK, Australia	863	February-26, June-03	EPI_ISL_420115	CentralEurope	CeEu	2020-03-09
G1170|CeEu|18|03|2020	B.2.1	0.99	UK, Australia, USA	1618	February-09, June-02	EPI_ISL_419386	CentralEurope	CeEu	2020-03-18
G1171|CeIT|03|03|2020	B.1	0.99	USA, UK, Australia	12883	February-03, June-21	EPI_ISL_417491	IT_Center	CeIT	2020-03-03
G1173|NoAm|15|03|2020	A.1	1	USA, Australia, Canada	1504	February-22, May-13	EPI_ISL_418944	NorthAmerica	NoAm	2020-03-15
G1174|Ja|17|03|2020	B.1.1	1	UK, USA, Portugal	9643	February-23, June-14	EPI_ISL_419304	Japan	Ja	2020-03-17
G1175|Chi|22|01|2020	B	0.96	UK, China, USA	1955	December-24, June-02	EPI_ISL_406536	China	Chi	2020-01-22
G1176|CeEu|09|03|2020	B.2	0.97	UK, USA, Netherlands	1446	January-21, May-28	EPI_ISL_417952	CentralEurope	CeEu	2020-03-09
G1178|NoAm|08|03|2020	B.1	0.99	USA, UK, Australia	12883	February-03, June-21	EPI_ISL_426291	NorthAmerica	NoAm	2020-03-08
G1179|NoAm|08|03|2020	B.1	0.99	USA, UK, Australia	12883	February-03, June-21	EPI_ISL_426290	NorthAmerica	NoAm	2020-03-08
G1180|CeEu|18|03|2020	B.1.5	0.88	UK, Spain, USA	1731	January-24, June-22	EPI_ISL_420132	CentralEurope	CeEu	2020-03-18
G1181|NoEu|03|03|2020	B.1	0.97	USA, UK, Australia	12883	February-03, June-21	EPI_ISL_413602	NorthEurope	NoEu	2020-03-03
G1182|Chi|22|01|2020	B	0.95	UK, China, USA	1955	December-24, June-02	EPI_ISL_406531	China	Chi	2020-01-22
G1183|EaAs|22|01|2020	A	1	China, USA, India	453	January-05, June-08	EPI_ISL_417443	EastAsia	EaAs	2020-01-22
G1184|NoAm|22|03|2020	A.1	1	USA, Australia, Canada	1504	February-22, May-13	EPI_ISL_424268	NorthAmerica	NoAm	2020-03-22
G1185|NoAm|13|03|2020	B.1	0.99	USA, UK, Australia	12883	February-03, June-21	EPI_ISL_416729	NorthAmerica	NoAm	2020-03-13
G1186|CeEu|23|01|2020	B.2	0.97	UK, USA, Netherlands	1446	January-21, May-28	EPI_ISL_406597	CentralEurope	CeEu	2020-01-23
G1187|Ja|15|02|2020	B	0.93	UK, China, USA	1955	December-24, June-02	EPI_ISL_416567	Japan	Ja	2020-02-15
G1188|CeEu|15|03|2020	B.1	0.99	USA, UK, Australia	12883	February-03, June-21	EPI_ISL_418233	CentralEurope	CeEu	2020-03-15
G1189|Ja|16|02|2020	B	0.92	UK, China, USA	1955	December-24, June-02	EPI_ISL_416589	Japan	Ja	2020-02-16
G1190|EaAs|09|02|2020	A	0.98	China, USA, India	453	January-05, June-08	EPI_ISL_426182	EastAsia	EaAs	2020-02-09
G1191|SoAs|13|01|2020	B	0.94	UK, China, USA	1955	December-24, June-02	EPI_ISL_410301	SouthAsia	SoAs	2020-01-13
G1192|EaEu|24|03|2020	B.1	0.95	USA, UK, Australia	12883	February-03, June-21	EPI_ISL_420295	EastEurope	EaEu	2020-03-24
G1193|NoAm|11|03|2020	B.1.1	1	UK, USA, Portugal	9643	February-23, June-14	EPI_ISL_416676	NorthAmerica	NoAm	2020-03-11
G1194|Ja|15|02|2020	B	0.92	UK, China, USA	1955	December-24, June-02	EPI_ISL_416583	Japan	Ja	2020-02-15
G1195|Ja|17|02|2020	B	0.92	UK, China, USA	1955	December-24, June-02	EPI_ISL_416628	Japan	Ja	2020-02-17
G1196|Chi|28|01|2020	A	1	China, USA, India	453	January-05, June-08	EPI_ISL_416318	China	Chi	2020-01-28
G1197|Chi|01|02|2020	B	0.92	UK, China, USA	1955	December-24, June-02	EPI_ISL_416367	China	Chi	2020-02-01
G1198|Chi|31|01|2020	B	0.96	UK, China, USA	1955	December-24, June-02	EPI_ISL_416390	China	Chi	2020-01-31
G1199|WeAs|10|03|2020	B.2	0.97	UK, USA, Netherlands	1446	January-21, May-28	EPI_ISL_415643	WestAsia	WeAs	2020-03-10
G1200|NoAm|16|03|2020	A.1	1	USA, Australia, Canada	1504	February-22, May-13	EPI_ISL_418046	NorthAmerica	NoAm	2020-03-16
G1201|NoAm|10|03|2020	A.1	1	USA, Australia, Canada	1504	February-22, May-13	EPI_ISL_416436	NorthAmerica	NoAm	2020-03-10
G1202|NoAm|10|03|2020	A.1	1	USA, Australia, Canada	1504	February-22, May-13	EPI_ISL_416447	NorthAmerica	NoAm	2020-03-10
G1203|NoAm|20|03|2020	B.1.38	0.84	USA	20	March-17, April-27	EPI_ISL_424186	NorthAmerica	NoAm	2020-03-20
G1204|NoAm|25|03|2020	B.1	0.99	USA, UK, Australia	12883	February-03, June-21	EPI_ISL_426116	NorthAmerica	NoAm	2020-03-25
G1205|NoAm|16|03|2020	B.1.5	0.87	UK, Spain, USA	1731	January-24, June-22	EPI_ISL_420305	NorthAmerica	NoAm	2020-03-16
G1206|NoAm|15|03|2020	A.1	1	USA, Australia, Canada	1504	February-22, May-13	EPI_ISL_416715	NorthAmerica	NoAm	2020-03-15
G1207|NoAm|16|03|2020	A.1	1	USA, Australia, Canada	1504	February-22, May-13	EPI_ISL_418903	NorthAmerica	NoAm	2020-03-16
G1208|EuLC|02|03|2020	B.1.1	1	UK, USA, Portugal	9643	February-23, June-14	EPI_ISL_417428	EuLowCountries	EuLC	2020-03-02
G1209|EuLC|03|03|2020	B.1.1	0.99	UK, USA, Portugal	9643	February-23, June-14	EPI_ISL_417429	EuLowCountries	EuLC	2020-03-03
G1210|EuLC|03|03|2020	B.1	0.97	USA, UK, Australia	12883	February-03, June-21	EPI_ISL_417430	EuLowCountries	EuLC	2020-03-03
G1211|EuLC|04|03|2020	B.1.1	0.99	UK, USA, Portugal	9643	February-23, June-14	EPI_ISL_417426	EuLowCountries	EuLC	2020-03-04
G1212|EuLC|04|03|2020	B.1.1	1	UK, USA, Portugal	9643	February-23, June-14	EPI_ISL_417422	EuLowCountries	EuLC	2020-03-04
G1213|EuLC|04|03|2020	B.1	0.99	USA, UK, Australia	12883	February-03, June-21	EPI_ISL_417424	EuLowCountries	EuLC	2020-03-04
G1214|EuLC|06|03|2020	B.1.1	1	UK, USA, Portugal	9643	February-23, June-14	EPI_ISL_417425	EuLowCountries	EuLC	2020-03-06
G1215|EuLC|02|03|2020	B.1.1	0.99	UK, USA, Portugal	9643	February-23, June-14	EPI_ISL_417427	EuLowCountries	EuLC	2020-03-02
G1216|Ja|17|02|2020	B	0.92	UK, China, USA	1955	December-24, June-02	EPI_ISL_416621	Japan	Ja	2020-02-17
G1217|NoAm|21|03|2020	A.1	1	USA, Australia, Canada	1504	February-22, May-13	EPI_ISL_424223	NorthAmerica	NoAm	2020-03-21
G1218|NoAm|13|03|2020	A.1	1	USA, Australia, Canada	1504	February-22, May-13	EPI_ISL_416700	NorthAmerica	NoAm	2020-03-13
G1219|EaAs|25|01|2020	A	0.99	China, USA, India	453	January-05, June-08	EPI_ISL_407193	EastAsia	EaAs	2020-01-25
G1220|CeEu|12|03|2020	A.2	0.99	Spain, UK, Australia	863	February-26, June-03	EPI_ISL_417961	CentralEurope	CeEu	2020-03-12
G1221|NoAm|04|03|2020	B.2.1	0.99	UK, Australia, USA	1618	February-09, June-02	EPI_ISL_426027	NorthAmerica	NoAm	2020-03-04
G1222|NoAm|13|03|2020	A.1	1	USA, Australia, Canada	1504	February-22, May-13	EPI_ISL_417356	NorthAmerica	NoAm	2020-03-13
G1223|CeEu|12|03|2020	B.1.5	0.87	UK, Spain, USA	1731	January-24, June-22	EPI_ISL_417963	CentralEurope	CeEu	2020-03-12
G1224|CeEu|12|03|2020	B.1.5	0.96	UK, Spain, USA	1731	January-24, June-22	EPI_ISL_417967	CentralEurope	CeEu	2020-03-12
G1225|CeEu|12|03|2020	B.1.5	0.87	UK, Spain, USA	1731	January-24, June-22	EPI_ISL_417954	CentralEurope	CeEu	2020-03-12
G1226|CeEu|09|03|2020	B	0.77	UK, China, USA	1955	December-24, June-02	EPI_ISL_417969	CentralEurope	CeEu	2020-03-09
G1227|CeEu|09|03|2020	B.1	0.97	USA, UK, Australia	12883	February-03, June-21	EPI_ISL_417972	CentralEurope	CeEu	2020-03-09
G1228|CeEu|09|03|2020	B.2	0.96	UK, USA, Netherlands	1446	January-21, May-28	EPI_ISL_417975	CentralEurope	CeEu	2020-03-09
G1229|CeEu|09|03|2020	B.1	0.64	USA, UK, Australia	12883	February-03, June-21	EPI_ISL_417978	CentralEurope	CeEu	2020-03-09
G1230|CeEu|02|03|2020	A	0.52	China, USA, India	453	January-05, June-08	EPI_ISL_417981	CentralEurope	CeEu	2020-03-02
G1231|CeEu|03|03|2020	A	0.99	China, USA, India	453	January-05, June-08	EPI_ISL_417979	CentralEurope	CeEu	2020-03-03
G1232|CeEu|03|03|2020	A.5	0.86	Spain, UK, Uruguay	238	February-23, May-07	EPI_ISL_417980	CentralEurope	CeEu	2020-03-03
G1233|NoAm|26|03|2020	B	1	UK, China, USA	1955	December-24, June-02	EPI_ISL_426307	NorthAmerica	NoAm	2020-03-26
G1234|NoAm|21|03|2020	A.1	1	USA, Australia, Canada	1504	February-22, May-13	EPI_ISL_424285	NorthAmerica	NoAm	2020-03-21
G1235|Chi|28|01|2020	A	0.99	China, USA, India	453	January-05, June-08	EPI_ISL_424357	China	Chi	2020-01-28
G1236|Afr|19|03|2020	B.1	0.99	USA, UK, Australia	12883	February-03, June-21	EPI_ISL_417947	Africa	Afr	2020-03-19
G1237|NoAm|13|03|2020	B.1.2	1	USA, Australia, Canada	785	March-08, June-08	EPI_ISL_418042	NorthAmerica	NoAm	2020-03-13
G1238|NoAm|31|03|2020	B.1	0.98	USA, UK, Australia	12883	February-03, June-21	EPI_ISL_427259	NorthAmerica	NoAm	2020-03-31
G1239|NoAm|10|03|2020	B.1	0.99	USA, UK, Australia	12883	February-03, June-21	EPI_ISL_416434	NorthAmerica	NoAm	2020-03-10
G1240|EuLC|04|03|2020	B.1.1	0.99	UK, USA, Portugal	9643	February-23, June-14	EPI_ISL_418270	EuLowCountries	EuLC	2020-03-04
G1241|SoAm|11|03|2020	B.1.1	1	UK, USA, Portugal	9643	February-23, June-14	EPI_ISL_427300	SouthAmerica	SoAm	2020-03-11
G1242|CeEu|12|03|2020	B.1	1	USA, UK, Australia	12883	February-03, June-21	EPI_ISL_418227	CentralEurope	CeEu	2020-03-12
G1243|NoAm|03|03|2020	B.1	0.99	USA, UK, Australia	12883	February-03, June-21	EPI_ISL_425224	NorthAmerica	NoAm	2020-03-03
G1244|NoAm|03|03|2020	B.1	0.99	USA, UK, Australia	12883	February-03, June-21	EPI_ISL_426025	NorthAmerica	NoAm	2020-03-03
G1245|NoAm|03|03|2020	B.1	0.99	USA, UK, Australia	12883	February-03, June-21	EPI_ISL_426026	NorthAmerica	NoAm	2020-03-03
G1246|NoAm|04|03|2020	B.1	0.99	USA, UK, Australia	12883	February-03, June-21	EPI_ISL_426028	NorthAmerica	NoAm	2020-03-04
G1247|NoAm|04|03|2020	B.1	0.99	USA, UK, Australia	12883	February-03, June-21	EPI_ISL_426029	NorthAmerica	NoAm	2020-03-04
G1248|NoAm|04|03|2020	B.1	0.99	USA, UK, Australia	12883	February-03, June-21	EPI_ISL_426030	NorthAmerica	NoAm	2020-03-04
G1249|NoAm|04|03|2020	B.1	0.99	USA, UK, Australia	12883	February-03, June-21	EPI_ISL_426031	NorthAmerica	NoAm	2020-03-04
G1250|NoAm|04|03|2020	B.1	0.99	USA, UK, Australia	12883	February-03, June-21	EPI_ISL_426032	NorthAmerica	NoAm	2020-03-04
G1251|NoAm|04|03|2020	B.1	0.99	USA, UK, Australia	12883	February-03, June-21	EPI_ISL_426033	NorthAmerica	NoAm	2020-03-04
G1252|NoAm|04|03|2020	B.1	0.99	USA, UK, Australia	12883	February-03, June-21	EPI_ISL_426034	NorthAmerica	NoAm	2020-03-04
G1253|NoAm|04|03|2020	B.1	0.99	USA, UK, Australia	12883	February-03, June-21	EPI_ISL_426035	NorthAmerica	NoAm	2020-03-04
G1254|NoAm|04|03|2020	B.1	0.99	USA, UK, Australia	12883	February-03, June-21	EPI_ISL_426036	NorthAmerica	NoAm	2020-03-04
G1255|NoAm|05|03|2020	B.1	0.99	USA, UK, Australia	12883	February-03, June-21	EPI_ISL_426037	NorthAmerica	NoAm	2020-03-05
G1256|NoAm|05|03|2020	B.2.1	0.99	UK, Australia, USA	1618	February-09, June-02	EPI_ISL_426038	NorthAmerica	NoAm	2020-03-05
G1257|NoAm|05|03|2020	B.1	0.99	USA, UK, Australia	12883	February-03, June-21	EPI_ISL_426039	NorthAmerica	NoAm	2020-03-05
G1258|NoAm|05|03|2020	B.1	0.99	USA, UK, Australia	12883	February-03, June-21	EPI_ISL_426040	NorthAmerica	NoAm	2020-03-05
G1259|NoAm|06|03|2020	B.1	0.99	USA, UK, Australia	12883	February-03, June-21	EPI_ISL_426041	NorthAmerica	NoAm	2020-03-06
G1260|NoAm|06|03|2020	B.1	0.99	USA, UK, Australia	12883	February-03, June-21	EPI_ISL_426042	NorthAmerica	NoAm	2020-03-06
G1261|NoAm|06|03|2020	B.1	0.99	USA, UK, Australia	12883	February-03, June-21	EPI_ISL_426292	NorthAmerica	NoAm	2020-03-06
G1262|NoAm|06|03|2020	B.1	0.99	USA, UK, Australia	12883	February-03, June-21	EPI_ISL_426043	NorthAmerica	NoAm	2020-03-06
G1263|NoAm|06|03|2020	B.1	0.99	USA, UK, Australia	12883	February-03, June-21	EPI_ISL_426044	NorthAmerica	NoAm	2020-03-06
G1264|NoAm|06|03|2020	B.1	0.99	USA, UK, Australia	12883	February-03, June-21	EPI_ISL_426045	NorthAmerica	NoAm	2020-03-06
G1265|NoAm|06|03|2020	B.1	0.99	USA, UK, Australia	12883	February-03, June-21	EPI_ISL_426046	NorthAmerica	NoAm	2020-03-06
G1266|NoAm|06|03|2020	B.1	0.99	USA, UK, Australia	12883	February-03, June-21	EPI_ISL_426047	NorthAmerica	NoAm	2020-03-06
G1267|NoAm|06|03|2020	B.1	0.99	USA, UK, Australia	12883	February-03, June-21	EPI_ISL_426048	NorthAmerica	NoAm	2020-03-06
G1268|NoAm|06|03|2020	B.1	0.99	USA, UK, Australia	12883	February-03, June-21	EPI_ISL_426049	NorthAmerica	NoAm	2020-03-06
G1269|NoAm|08|03|2020	B.1	0.99	USA, UK, Australia	12883	February-03, June-21	EPI_ISL_426050	NorthAmerica	NoAm	2020-03-08
G1270|NoAm|08|03|2020	B.1	0.99	USA, UK, Australia	12883	February-03, June-21	EPI_ISL_426311	NorthAmerica	NoAm	2020-03-08
G1271|NoAm|10|03|2020	B.1	0.59	USA, UK, Australia	12883	February-03, June-21	EPI_ISL_426293	NorthAmerica	NoAm	2020-03-10
G1272|NoAm|11|03|2020	B.1	0.99	USA, UK, Australia	12883	February-03, June-21	EPI_ISL_426294	NorthAmerica	NoAm	2020-03-11
G1273|NoAm|12|03|2020	B.2.1	0.99	UK, Australia, USA	1618	February-09, June-02	EPI_ISL_426322	NorthAmerica	NoAm	2020-03-12
G1274|NoAm|14|03|2020	B.1	0.99	USA, UK, Australia	12883	February-03, June-21	EPI_ISL_426310	NorthAmerica	NoAm	2020-03-14
G1275|NoAm|15|03|2020	B.1	0.99	USA, UK, Australia	12883	February-03, June-21	EPI_ISL_426306	NorthAmerica	NoAm	2020-03-15
G1276|NoAm|14|03|2020	B.1.5	0.97	UK, Spain, USA	1731	January-24, June-22	EPI_ISL_426296	NorthAmerica	NoAm	2020-03-14
G1277|NoAm|15|03|2020	B.1	0.99	USA, UK, Australia	12883	February-03, June-21	EPI_ISL_426319	NorthAmerica	NoAm	2020-03-15
G1278|NoAm|15|03|2020	B.1	1	USA, UK, Australia	12883	February-03, June-21	EPI_ISL_426317	NorthAmerica	NoAm	2020-03-15
G1279|NoAm|16|03|2020	B.1	0.99	USA, UK, Australia	12883	February-03, June-21	EPI_ISL_426323	NorthAmerica	NoAm	2020-03-16
G1280|NoAm|15|03|2020	B.1	0.99	USA, UK, Australia	12883	February-03, June-21	EPI_ISL_426316	NorthAmerica	NoAm	2020-03-15
G1281|NoAm|19|03|2020	B.1	0.99	USA, UK, Australia	12883	February-03, June-21	EPI_ISL_426313	NorthAmerica	NoAm	2020-03-19
G1282|NoAm|19|03|2020	B.1	1	USA, UK, Australia	12883	February-03, June-21	EPI_ISL_426315	NorthAmerica	NoAm	2020-03-19
G1283|NoAm|20|03|2020	B.1	0.99	USA, UK, Australia	12883	February-03, June-21	EPI_ISL_426320	NorthAmerica	NoAm	2020-03-20
G1284|NoAm|21|03|2020	B.1	0.99	USA, UK, Australia	12883	February-03, June-21	EPI_ISL_426300	NorthAmerica	NoAm	2020-03-21
G1285|NoAm|22|03|2020	B.1	0.99	USA, UK, Australia	12883	February-03, June-21	EPI_ISL_426318	NorthAmerica	NoAm	2020-03-22
G1286|NoAm|21|03|2020	A	0.99	China, USA, India	453	January-05, June-08	EPI_ISL_426302	NorthAmerica	NoAm	2020-03-21
G1287|NoAm|22|03|2020	B.1	0.99	USA, UK, Australia	12883	February-03, June-21	EPI_ISL_426295	NorthAmerica	NoAm	2020-03-22
G1288|NoAm|23|03|2020	B.1	0.99	USA, UK, Australia	12883	February-03, June-21	EPI_ISL_426304	NorthAmerica	NoAm	2020-03-23
G1289|NoAm|16|03|2020	B.1	0.99	USA, UK, Australia	12883	February-03, June-21	EPI_ISL_426297	NorthAmerica	NoAm	2020-03-16
G1290|NoAm|25|03|2020	B.1	0.59	USA, UK, Australia	12883	February-03, June-21	EPI_ISL_426314	NorthAmerica	NoAm	2020-03-25
G1291|NoAm|26|03|2020	B.1	0.59	USA, UK, Australia	12883	February-03, June-21	EPI_ISL_426308	NorthAmerica	NoAm	2020-03-26
G1292|NoAm|27|03|2020	B.1	0.99	USA, UK, Australia	12883	February-03, June-21	EPI_ISL_426312	NorthAmerica	NoAm	2020-03-27
G1293|NoAm|27|03|2020	B.1	0.99	USA, UK, Australia	12883	February-03, June-21	EPI_ISL_426301	NorthAmerica	NoAm	2020-03-27
G1294|NoAm|27|03|2020	B.1	0.99	USA, UK, Australia	12883	February-03, June-21	EPI_ISL_426303	NorthAmerica	NoAm	2020-03-27
G1295|NoAm|27|03|2020	B.1	0.99	USA, UK, Australia	12883	February-03, June-21	EPI_ISL_426298	NorthAmerica	NoAm	2020-03-27
G1296|NoAm|27|03|2020	B.1	0.99	USA, UK, Australia	12883	February-03, June-21	EPI_ISL_426321	NorthAmerica	NoAm	2020-03-27
G1297|NoAm|28|03|2020	B.1	0.99	USA, UK, Australia	12883	February-03, June-21	EPI_ISL_426305	NorthAmerica	NoAm	2020-03-28
G1298|NoAm|28|03|2020	B.1	0.99	USA, UK, Australia	12883	February-03, June-21	EPI_ISL_426309	NorthAmerica	NoAm	2020-03-28
G1299|NoAm|28|03|2020	B.1	0.99	USA, UK, Australia	12883	February-03, June-21	EPI_ISL_426299	NorthAmerica	NoAm	2020-03-28
G1300|NoAm|11|03|2020	B.2.2	0.92	UK, Australia, USA	230	February-25, May-24	EPI_ISL_416646	NorthAmerica	NoAm	2020-03-11
G1301|SoAm|06|03|2020	B.1.1	0.99	UK, USA, Portugal	9643	February-23, June-14	EPI_ISL_427293	SouthAmerica	SoAm	2020-03-06
G1302|NoAm|24|03|2020	A.1	1	USA, Australia, Canada	1504	February-22, May-13	EPI_ISL_424338	NorthAmerica	NoAm	2020-03-24
G1303|NoAm|31|03|2020	B.1	0.99	USA, UK, Australia	12883	February-03, June-21	EPI_ISL_427223	NorthAmerica	NoAm	2020-03-31
G1304|NoAm|10|03|2020	B.1	0.99	USA, UK, Australia	12883	February-03, June-21	EPI_ISL_416660	NorthAmerica	NoAm	2020-03-10
G1305|WeAs|10|03|2020	B.1	0.97	USA, UK, Australia	12883	February-03, June-21	EPI_ISL_415642	WestAsia	WeAs	2020-03-10
G1306|Ja|16|02|2020	B	0.93	UK, China, USA	1955	December-24, June-02	EPI_ISL_416599	Japan	Ja	2020-02-16
G1308|NoAm|28|03|2020	B.1.2	1	USA, Australia, Canada	785	March-08, June-08	EPI_ISL_426067	NorthAmerica	NoAm	2020-03-28
G1309|NoAm|11|03|2020	A.1	1	USA, Australia, Canada	1504	February-22, May-13	EPI_ISL_416448	NorthAmerica	NoAm	2020-03-11
G1310|Chi|30|12|2019	B	0.94	UK, China, USA	1955	December-24, June-02	EPI_ISL_402127	China	Chi	2019-12-30
G1311|Ja|17|02|2020	B	0.92	UK, China, USA	1955	December-24, June-02	EPI_ISL_416631	Japan	Ja	2020-02-17
G1312|CeEu|09|03|2020	A.2	0.99	Spain, UK, Australia	863	February-26, June-03	EPI_ISL_420121	CentralEurope	CeEu	2020-03-09
G1313|EaAs|23|02|2020	B.2	0.97	UK, USA, Netherlands	1446	January-21, May-28	EPI_ISL_425117	EastAsia	EaAs	2020-02-23
G1314|NoAm|22|03|2020	B.1.1	0.99	UK, USA, Portugal	9643	February-23, June-14	EPI_ISL_424332	NorthAmerica	NoAm	2020-03-22
G1315|Chi|25|01|2020	A	0.99	China, USA, India	453	January-05, June-08	EPI_ISL_424356	China	Chi	2020-01-25
G1316|NoAm|30|03|2020	B.1.2	1	USA, Australia, Canada	785	March-08, June-08	EPI_ISL_427169	NorthAmerica	NoAm	2020-03-30
G1317|NoAm|29|03|2020	A.1	1	USA, Australia, Canada	1504	February-22, May-13	EPI_ISL_427226	NorthAmerica	NoAm	2020-03-29
G1318|NoAm|23|01|2020	B	0.93	UK, China, USA	1955	December-24, June-02	EPI_ISL_425177	NorthAmerica	NoAm	2020-01-23
G1319|Ja|11|03|2020	B.1.1	1	UK, USA, Portugal	9643	February-23, June-14	EPI_ISL_419301	Japan	Ja	2020-03-11
G1320|Ja|12|03|2020	B.1.1	1	UK, USA, Portugal	9643	February-23, June-14	EPI_ISL_419303	Japan	Ja	2020-03-12
G1321|SoEaAs|09|02|2020	B	0.94	UK, China, USA	1955	December-24, June-02	EPI_ISL_410537	SouthEastAsia	SoEaAs	2020-02-09
G1322|NoAm|17|03|2020	A.1	1	USA, Australia, Canada	1504	February-22, May-13	EPI_ISL_422995	NorthAmerica	NoAm	2020-03-17
G1323|NoAm|31|03|2020	B.1.1	1	UK, USA, Portugal	9643	February-23, June-14	EPI_ISL_427251	NorthAmerica	NoAm	2020-03-31
G1324|NoAm|11|03|2020	A.1	1	USA, Australia, Canada	1504	February-22, May-13	EPI_ISL_416652	NorthAmerica	NoAm	2020-03-11
G1325|NoAm|09|03|2020	A.1	1	USA, Australia, Canada	1504	February-22, May-13	EPI_ISL_415622	NorthAmerica	NoAm	2020-03-09
G1326|NoAm|09|03|2020	A.1	1	USA, Australia, Canada	1504	February-22, May-13	EPI_ISL_415596	NorthAmerica	NoAm	2020-03-09
G1327|CeEu|15|03|2020	B.1	0.99	USA, UK, Australia	12883	February-03, June-21	EPI_ISL_418232	CentralEurope	CeEu	2020-03-15
G1328|Ja|15|02|2020	B	0.92	UK, China, USA	1955	December-24, June-02	EPI_ISL_416582	Japan	Ja	2020-02-15
G1329|Ja|16|02|2020	B	0.92	UK, China, USA	1955	December-24, June-02	EPI_ISL_416597	Japan	Ja	2020-02-16
G1330|Ja|16|02|2020	B	0.92	UK, China, USA	1955	December-24, June-02	EPI_ISL_416598	Japan	Ja	2020-02-16
G1331|Ja|20|03|2020	B.1.1	1	UK, USA, Portugal	9643	February-23, June-14	EPI_ISL_419307	Japan	Ja	2020-03-20
G1332|NoAm|13|03|2020	A.1	1	USA, Australia, Canada	1504	February-22, May-13	EPI_ISL_418901	NorthAmerica	NoAm	2020-03-13
G1333|NoAm|01|04|2020	B.1	1	USA, UK, Australia	12883	February-03, June-21	EPI_ISL_421675	NorthAmerica	NoAm	2020-04-01
G1334|NoAm|22|03|2020	B.1	0.99	USA, UK, Australia	12883	February-03, June-21	EPI_ISL_424244	NorthAmerica	NoAm	2020-03-22
G1335|NoAm|24|03|2020	B.1.26	0.87	USA, New_Zealand, Australia	103	March-15, June-13	EPI_ISL_424304	NorthAmerica	NoAm	2020-03-24
G1336|NoAm|16|03|2020	A.1	1	USA, Australia, Canada	1504	February-22, May-13	EPI_ISL_418911	NorthAmerica	NoAm	2020-03-16
G1337|OC|28|02|2020	B	0.97	UK, China, USA	1955	December-24, June-02	EPI_ISL_418799	Oceania	OC	2020-02-28
G1338|Afr|18|03|2020	B.1	0.99	USA, UK, Australia	12883	February-03, June-21	EPI_ISL_417946	Africa	Afr	2020-03-18
G1339|Ja|15|02|2020	B	0.93	UK, China, USA	1955	December-24, June-02	EPI_ISL_416566	Japan	Ja	2020-02-15
G1340|Ja|16|02|2020	B	0.86	UK, China, USA	1955	December-24, June-02	EPI_ISL_416603	Japan	Ja	2020-02-16
G1341|Ja|17|02|2020	B	0.93	UK, China, USA	1955	December-24, June-02	EPI_ISL_416607	Japan	Ja	2020-02-17
G1342|SoEaAs|16|02|2020	B	0.94	UK, China, USA	1955	December-24, June-02	EPI_ISL_422429	SouthEastAsia	SoEaAs	2020-02-16
G1343|CeEu|03|03|2020	A.2	0.99	Spain, UK, Australia	863	February-26, June-03	EPI_ISL_419234	CentralEurope	CeEu	2020-03-03
G1344|NoAm|30|03|2020	B.1	0.99	USA, UK, Australia	12883	February-03, June-21	EPI_ISL_426056	NorthAmerica	NoAm	2020-03-30
G1345|NoAm|23|03|2020	B.1.2	1	USA, Australia, Canada	785	March-08, June-08	EPI_ISL_426063	NorthAmerica	NoAm	2020-03-23
G1346|NoAm|26|03|2020	A.1	1	USA, Australia, Canada	1504	February-22, May-13	EPI_ISL_427177	NorthAmerica	NoAm	2020-03-26
G1347|NoAm|26|03|2020	B.1	0.99	USA, UK, Australia	12883	February-03, June-21	EPI_ISL_427181	NorthAmerica	NoAm	2020-03-26
G1348|NoAm|31|03|2020	B.1	0.99	USA, UK, Australia	12883	February-03, June-21	EPI_ISL_427246	NorthAmerica	NoAm	2020-03-31
G1349|NoAm|31|03|2020	A.1	1	USA, Australia, Canada	1504	February-22, May-13	EPI_ISL_427249	NorthAmerica	NoAm	2020-03-31
G1350|NoEu|02|03|2020	B.1.1.1	0.99	UK, Belgium, Netherlands	1726	March-02, June-13	EPI_ISL_416140	NorthEurope	NoEu	2020-03-02
G1351|Ja|15|02|2020	B	0.92	UK, China, USA	1955	December-24, June-02	EPI_ISL_416569	Japan	Ja	2020-02-15
G1352|Ja|15|02|2020	B	0.92	UK, China, USA	1955	December-24, June-02	EPI_ISL_416571	Japan	Ja	2020-02-15
G1353|Ja|15|02|2020	B	0.92	UK, China, USA	1955	December-24, June-02	EPI_ISL_416572	Japan	Ja	2020-02-15
G1354|Ja|15|02|2020	B	0.92	UK, China, USA	1955	December-24, June-02	EPI_ISL_416573	Japan	Ja	2020-02-15
G1355|Ja|15|02|2020	B	0.92	UK, China, USA	1955	December-24, June-02	EPI_ISL_416575	Japan	Ja	2020-02-15
G1356|Ja|15|02|2020	B	0.92	UK, China, USA	1955	December-24, June-02	EPI_ISL_416576	Japan	Ja	2020-02-15
G1357|Ja|15|02|2020	B	0.93	UK, China, USA	1955	December-24, June-02	EPI_ISL_416578	Japan	Ja	2020-02-15
G1358|Ja|15|02|2020	B	0.93	UK, China, USA	1955	December-24, June-02	EPI_ISL_416579	Japan	Ja	2020-02-15
G1359|Ja|15|02|2020	B	0.92	UK, China, USA	1955	December-24, June-02	EPI_ISL_416580	Japan	Ja	2020-02-15
G1360|Ja|15|02|2020	B	0.92	UK, China, USA	1955	December-24, June-02	EPI_ISL_416581	Japan	Ja	2020-02-15
G1361|Ja|16|02|2020	B	0.93	UK, China, USA	1955	December-24, June-02	EPI_ISL_416601	Japan	Ja	2020-02-16
G1362|Ja|17|02|2020	B	0.92	UK, China, USA	1955	December-24, June-02	EPI_ISL_416629	Japan	Ja	2020-02-17
G1363|Ja|13|03|2020	B.1.1	1	UK, USA, Portugal	9643	February-23, June-14	EPI_ISL_419311	Japan	Ja	2020-03-13
G1364|Chi|02|02|2020	A	0.99	China, USA, India	453	January-05, June-08	EPI_ISL_416330	China	Chi	2020-02-02
G1365|SoEaAs|06|03|2020	B	0.92	UK, China, USA	1955	December-24, June-02	EPI_ISL_420105	SouthEastAsia	SoEaAs	2020-03-06
G1366|NoAm|20|03|2020	B.1	0.99	USA, UK, Australia	12883	February-03, June-21	EPI_ISL_424208	NorthAmerica	NoAm	2020-03-20
G1367|NoAm|27|03|2020	A.1	1	USA, Australia, Canada	1504	February-22, May-13	EPI_ISL_427178	NorthAmerica	NoAm	2020-03-27
G1368|NoAm|25|03|2020	B.1	0.99	USA, UK, Australia	12883	February-03, June-21	EPI_ISL_427183	NorthAmerica	NoAm	2020-03-25
G1369|NoAm|30|03|2020	B.1	1	USA, UK, Australia	12883	February-03, June-21	EPI_ISL_427268	NorthAmerica	NoAm	2020-03-30
G1370|NoAm|15|03|2020	A.1	1	USA, Australia, Canada	1504	February-22, May-13	EPI_ISL_416683	NorthAmerica	NoAm	2020-03-15
G1371|NoAm|16|03|2020	A.1	1	USA, Australia, Canada	1504	February-22, May-13	EPI_ISL_418950	NorthAmerica	NoAm	2020-03-16
G1372|NoAm|10|03|2020	A.1	1	USA, Australia, Canada	1504	February-22, May-13	EPI_ISL_416435	NorthAmerica	NoAm	2020-03-10
G1373|EuLC|23|03|2020	B.1.1	1	UK, USA, Portugal	9643	February-23, June-14	EPI_ISL_420411	EuLowCountries	EuLC	2020-03-23
G1374|EuLC|24|03|2020	B.1	0.99	USA, UK, Australia	12883	February-03, June-21	EPI_ISL_420406	EuLowCountries	EuLC	2020-03-24
G1375|EuLC|24|03|2020	B	0.33	UK, China, USA	1955	December-24, June-02	EPI_ISL_420412	EuLowCountries	EuLC	2020-03-24
G1376|EuLC|24|03|2020	B.1	0.71	USA, UK, Australia	12883	February-03, June-21	EPI_ISL_420407	EuLowCountries	EuLC	2020-03-24
G1377|EuLC|23|03|2020	B.1	0.99	USA, UK, Australia	12883	February-03, June-21	EPI_ISL_420397	EuLowCountries	EuLC	2020-03-23
G1378|EuLC|25|03|2020	B.1	0.7	USA, UK, Australia	12883	February-03, June-21	EPI_ISL_420415	EuLowCountries	EuLC	2020-03-25
G1379|EuLC|25|03|2020	B.1	0.99	USA, UK, Australia	12883	February-03, June-21	EPI_ISL_420413	EuLowCountries	EuLC	2020-03-25
G1380|EuLC|25|03|2020	B.1	0.98	USA, UK, Australia	12883	February-03, June-21	EPI_ISL_420414	EuLowCountries	EuLC	2020-03-25
G1381|EuLC|25|03|2020	B.2	0.98	UK, USA, Netherlands	1446	January-21, May-28	EPI_ISL_420403	EuLowCountries	EuLC	2020-03-25
G1382|EuLC|23|03|2020	B.1.1	1	UK, USA, Portugal	9643	February-23, June-14	EPI_ISL_420416	EuLowCountries	EuLC	2020-03-23
G1383|EuLC|25|03|2020	B.1.1	0.92	UK, USA, Portugal	9643	February-23, June-14	EPI_ISL_420402	EuLowCountries	EuLC	2020-03-25
G1384|EuLC|23|03|2020	B.1	0.99	USA, UK, Australia	12883	February-03, June-21	EPI_ISL_420396	EuLowCountries	EuLC	2020-03-23
G1385|EuLC|24|03|2020	B.1.1	0.92	UK, USA, Portugal	9643	February-23, June-14	EPI_ISL_420408	EuLowCountries	EuLC	2020-03-24
G1386|EuLC|25|03|2020	B.1.1.5	0.48	UK, Belgium, Iceland	42	March-16, May-14	EPI_ISL_420405	EuLowCountries	EuLC	2020-03-25
G1387|EuLC|24|03|2020	B.1.1	0.99	UK, USA, Portugal	9643	February-23, June-14	EPI_ISL_420399	EuLowCountries	EuLC	2020-03-24
G1388|EuLC|23|03|2020	B.1	0.71	USA, UK, Australia	12883	February-03, June-21	EPI_ISL_420398	EuLowCountries	EuLC	2020-03-23
G1389|EuLC|25|03|2020	B.1	0.68	USA, UK, Australia	12883	February-03, June-21	EPI_ISL_420394	EuLowCountries	EuLC	2020-03-25
G1390|EuLC|25|03|2020	B.1.1	0.99	UK, USA, Portugal	9643	February-23, June-14	EPI_ISL_420404	EuLowCountries	EuLC	2020-03-25
G1391|EuLC|24|03|2020	B.1	0.99	USA, UK, Australia	12883	February-03, June-21	EPI_ISL_420401	EuLowCountries	EuLC	2020-03-24
G1392|EuLC|24|03|2020	B.1	0.97	USA, UK, Australia	12883	February-03, June-21	EPI_ISL_420395	EuLowCountries	EuLC	2020-03-24
G1393|EuLC|25|03|2020	B.1.1.5	0.48	UK, Belgium, Iceland	42	March-16, May-14	EPI_ISL_420410	EuLowCountries	EuLC	2020-03-25
G1394|EuLC|25|03|2020	B.1.1	0.92	UK, USA, Portugal	9643	February-23, June-14	EPI_ISL_420400	EuLowCountries	EuLC	2020-03-25
G1395|EuLC|24|03|2020	B.1.1	0.92	UK, USA, Portugal	9643	February-23, June-14	EPI_ISL_420393	EuLowCountries	EuLC	2020-03-24
G1396|EuLC|25|03|2020	B.1	0.99	USA, UK, Australia	12883	February-03, June-21	EPI_ISL_420409	EuLowCountries	EuLC	2020-03-25
G1397|WeAs|01|04|2020	B.1.1	1	UK, USA, Portugal	9643	February-23, June-14	EPI_ISL_420144	WestAsia	WeAs	2020-04-01
G1398|WeAs|14|03|2020	B.1	0.99	USA, UK, Australia	12883	February-03, June-21	EPI_ISL_416478	WestAsia	WeAs	2020-03-14
G1399|WeAs|13|03|2020	B.1	0.97	USA, UK, Australia	12883	February-03, June-21	EPI_ISL_416482	WestAsia	WeAs	2020-03-13
G1400|Chi|20|01|2020	B	0.92	UK, China, USA	1955	December-24, June-02	EPI_ISL_406970	China	Chi	2020-01-20
G1401|Ja|16|02|2020	B	0.92	UK, China, USA	1955	December-24, June-02	EPI_ISL_416586	Japan	Ja	2020-02-16
G1402|Ja|16|02|2020	B	0.92	UK, China, USA	1955	December-24, June-02	EPI_ISL_416595	Japan	Ja	2020-02-16
G1403|Ja|16|02|2020	B	0.92	UK, China, USA	1955	December-24, June-02	EPI_ISL_416606	Japan	Ja	2020-02-16
G1404|Ja|17|02|2020	B	0.92	UK, China, USA	1955	December-24, June-02	EPI_ISL_416610	Japan	Ja	2020-02-17
G1405|Ja|17|02|2020	B	0.92	UK, China, USA	1955	December-24, June-02	EPI_ISL_416614	Japan	Ja	2020-02-17
G1406|Ja|17|02|2020	B	0.92	UK, China, USA	1955	December-24, June-02	EPI_ISL_416634	Japan	Ja	2020-02-17
G1407|Chi|01|02|2020	B	0.93	UK, China, USA	1955	December-24, June-02	EPI_ISL_416336	China	Chi	2020-02-01
G1408|SoEaAs|05|03|2020	B	0.94	UK, China, USA	1955	December-24, June-02	EPI_ISL_420103	SouthEastAsia	SoEaAs	2020-03-05
G1409|SoEaAs|10|03|2020	B	0.92	UK, China, USA	1955	December-24, June-02	EPI_ISL_420108	SouthEastAsia	SoEaAs	2020-03-10
G1410|SoEaAs|11|03|2020	B	0.93	UK, China, USA	1955	December-24, June-02	EPI_ISL_420110	SouthEastAsia	SoEaAs	2020-03-11
G1411|SoEaAs|12|03|2020	B.2	0.8	UK, USA, Netherlands	1446	January-21, May-28	EPI_ISL_420111	SouthEastAsia	SoEaAs	2020-03-12
G1412|NoAm|13|03|2020	B.1.2	0.98	USA, Australia, Canada	785	March-08, June-08	EPI_ISL_418049	NorthAmerica	NoAm	2020-03-13
G1413|NoAm|31|03|2020	A.3	0.99	USA, Australia, UK	305	January-28, May-11	EPI_ISL_427288	NorthAmerica	NoAm	2020-03-31
G1414|NoAm|19|03|2020	B.1	0.99	USA, UK, Australia	12883	February-03, June-21	EPI_ISL_423011	NorthAmerica	NoAm	2020-03-19
G1415|NoAm|22|03|2020	B.1.1	1	UK, USA, Portugal	9643	February-23, June-14	EPI_ISL_424257	NorthAmerica	NoAm	2020-03-22
G1416|NoAm|23|03|2020	B.1	0.99	USA, UK, Australia	12883	February-03, June-21	EPI_ISL_424330	NorthAmerica	NoAm	2020-03-23
G1417|NoAm|26|03|2020	B.1	0.99	USA, UK, Australia	12883	February-03, June-21	EPI_ISL_427189	NorthAmerica	NoAm	2020-03-26
G1418|NoAm|26|03|2020	B.1	1	USA, UK, Australia	12883	February-03, June-21	EPI_ISL_427198	NorthAmerica	NoAm	2020-03-26
G1419|NoAm|27|03|2020	B.1	0.99	USA, UK, Australia	12883	February-03, June-21	EPI_ISL_427205	NorthAmerica	NoAm	2020-03-27
G1420|NoAm|27|03|2020	A.1	1	USA, Australia, Canada	1504	February-22, May-13	EPI_ISL_427218	NorthAmerica	NoAm	2020-03-27
G1421|NoAm|31|03|2020	B.1	0.99	USA, UK, Australia	12883	February-03, June-21	EPI_ISL_426137	NorthAmerica	NoAm	2020-03-31
G1422|NoAm|14|03|2020	A.1	1	USA, Australia, Canada	1504	February-22, May-13	EPI_ISL_416689	NorthAmerica	NoAm	2020-03-14
G1423|NoAm|13|03|2020	B.1	0.96	USA, UK, Australia	12883	February-03, June-21	EPI_ISL_416691	NorthAmerica	NoAm	2020-03-13
G1424|WeAs|08|03|2020	A.2	0.99	Spain, UK, Australia	863	February-26, June-03	EPI_ISL_416477	WestAsia	WeAs	2020-03-08
G1425|WeAs|11|03|2020	B.2	0.97	UK, USA, Netherlands	1446	January-21, May-28	EPI_ISL_416480	WestAsia	WeAs	2020-03-11
G1426|WeAs|16|03|2020	B.1.5	0.87	UK, Spain, USA	1731	January-24, June-22	EPI_ISL_416481	WestAsia	WeAs	2020-03-16
G1427|EaAs|21|01|2020	B.2	0.7	UK, USA, Netherlands	1446	January-21, May-28	EPI_ISL_417064	EastAsia	EaAs	2020-01-21
G1428|CeIT|04|03|2020	B.1	0.97	USA, UK, Australia	12883	February-03, June-21	EPI_ISL_424344	IT_Center	CeIT	2020-03-04
G1429|CeIT|23|03|2020	B.1	0.97	USA, UK, Australia	12883	February-03, June-21	EPI_ISL_419254	IT_Center	CeIT	2020-03-23
G1430|CeIT|07|03|2020	B.1.5	0.46	UK, Spain, USA	1731	January-24, June-22	EPI_ISL_424342	IT_Center	CeIT	2020-03-07
G1431|Ja|17|02|2020	B	0.92	UK, China, USA	1955	December-24, June-02	EPI_ISL_416632	Japan	Ja	2020-02-17
G1432|SoEaAs|11|03|2020	B	0.92	UK, China, USA	1955	December-24, June-02	EPI_ISL_420109	SouthEastAsia	SoEaAs	2020-03-11
G1433|NoAm|26|03|2020	B.2	0.98	UK, USA, Netherlands	1446	January-21, May-28	EPI_ISL_427167	NorthAmerica	NoAm	2020-03-26
G1434|NoAm|02|04|2020	B.1	0.99	USA, UK, Australia	12883	February-03, June-21	EPI_ISL_424353	NorthAmerica	NoAm	2020-04-02
G1435|NoAm|2020|04	A.3	0.99	USA, Australia, UK	305	January-28, May-11	EPI_ISL_424987	NorthAmerica	NoAm
G1436|NoAm|2020|04	B.1	0.99	USA, UK, Australia	12883	February-03, June-21	EPI_ISL_424983	NorthAmerica	NoAm
G1437|NoAm|24|03|2020	B.1	0.99	USA, UK, Australia	12883	February-03, June-21	EPI_ISL_424317	NorthAmerica	NoAm	2020-03-24
G1438|NoAm|26|03|2020	A.1	1	USA, Australia, Canada	1504	February-22, May-13	EPI_ISL_427182	NorthAmerica	NoAm	2020-03-26
G1439|OC|14|03|2020	B.1	0.99	USA, UK, Australia	12883	February-03, June-21	EPI_ISL_418801	Oceania	OC	2020-03-14
G1440|NoEu|03|03|2020	B.1	0.97	USA, UK, Australia	12883	February-03, June-21	EPI_ISL_416141	NorthEurope	NoEu	2020-03-03
G1441|NoEu|03|03|2020	B.2	0.97	UK, USA, Netherlands	1446	January-21, May-28	EPI_ISL_413603	NorthEurope	NoEu	2020-03-03
G1442|Ja|16|02|2020	B	0.92	UK, China, USA	1955	December-24, June-02	EPI_ISL_416592	Japan	Ja	2020-02-16
G1443|Chi|28|01|2020	B	0.97	UK, China, USA	1955	December-24, June-02	EPI_ISL_416320	China	Chi	2020-01-28
G1444|Chi|28|01|2020	B	0.96	UK, China, USA	1955	December-24, June-02	EPI_ISL_416321	China	Chi	2020-01-28
G1445|Chi|29|01|2020	A	0.99	China, USA, India	453	January-05, June-08	EPI_ISL_416323	China	Chi	2020-01-29
G1446|Chi|01|02|2020	A	0.99	China, USA, India	453	January-05, June-08	EPI_ISL_416341	China	Chi	2020-02-01
G1447|Chi|01|02|2020	B	0.97	UK, China, USA	1955	December-24, June-02	EPI_ISL_416361	China	Chi	2020-02-01
G1448|Chi|08|02|2020	B	0.97	UK, China, USA	1955	December-24, June-02	EPI_ISL_416363	China	Chi	2020-02-08
G1449|Chi|07|02|2020	B.4	0.95	Australia, UK, Kazakhstan	362	January-18, May-13	EPI_ISL_416373	China	Chi	2020-02-07
G1450|Chi|05|02|2020	B	0.92	UK, China, USA	1955	December-24, June-02	EPI_ISL_416376	China	Chi	2020-02-05
G1451|Chi|08|02|2020	B.4	0.97	Australia, UK, Kazakhstan	362	January-18, May-13	EPI_ISL_416382	China	Chi	2020-02-08
G1452|Chi|02|02|2020	B	0.96	UK, China, USA	1955	December-24, June-02	EPI_ISL_416397	China	Chi	2020-02-02
G1453|Chi|02|02|2020	B	0.96	UK, China, USA	1955	December-24, June-02	EPI_ISL_416398	China	Chi	2020-02-02
G1454|CeEu|04|03|2020	A.2	0.99	Spain, UK, Australia	863	February-26, June-03	EPI_ISL_419233	CentralEurope	CeEu	2020-03-04
G1455|NoAm|05|03|2020	A.1	1	USA, Australia, Canada	1504	February-22, May-13	EPI_ISL_414588	NorthAmerica	NoAm	2020-03-05
G1456|NoAm|03|04|2020	B.1.1	1	UK, USA, Portugal	9643	February-23, June-14	EPI_ISL_426474	NorthAmerica	NoAm	2020-04-03
G1457|NoAm|27|03|2020	B.1	0.99	USA, UK, Australia	12883	February-03, June-21	EPI_ISL_427191	NorthAmerica	NoAm	2020-03-27
G1458|NoAm|31|03|2020	B.1	0.99	USA, UK, Australia	12883	February-03, June-21	EPI_ISL_427222	NorthAmerica	NoAm	2020-03-31
G1459|NoAm|31|03|2020	B.1	0.99	USA, UK, Australia	12883	February-03, June-21	EPI_ISL_427260	NorthAmerica	NoAm	2020-03-31
G1460|NoAm|30|03|2020	B.1	0.99	USA, UK, Australia	12883	February-03, June-21	EPI_ISL_426135	NorthAmerica	NoAm	2020-03-30
G1461|NoAm|11|03|2020	B.1	0.99	USA, UK, Australia	12883	February-03, June-21	EPI_ISL_416674	NorthAmerica	NoAm	2020-03-11
G1462|EuLC|09|03|2020	B.1.1	0.99	UK, USA, Portugal	9643	February-23, June-14	EPI_ISL_420320	EuLowCountries	EuLC	2020-03-09
G1463|EuLC|06|03|2020	B.1.1	0.99	UK, USA, Portugal	9643	February-23, June-14	EPI_ISL_420350	EuLowCountries	EuLC	2020-03-06
G1464|EuLC|04|03|2020	B.1.12	0.83	Luxembourg, Belgium, UK	61	March-04, June-01	EPI_ISL_420442	EuLowCountries	EuLC	2020-03-04
G1465|EuLC|05|03|2020	B.1.1	0.99	UK, USA, Portugal	9643	February-23, June-14	EPI_ISL_420354	EuLowCountries	EuLC	2020-03-05
G1466|EuLC|24|03|2020	B.1	1	USA, UK, Australia	12883	February-03, June-21	EPI_ISL_420376	EuLowCountries	EuLC	2020-03-24
G1467|EuLC|06|03|2020	B	0.9	UK, China, USA	1955	December-24, June-02	EPI_ISL_420347	EuLowCountries	EuLC	2020-03-06
G1468|EuLC|18|03|2020	B	0.31	UK, China, USA	1955	December-24, June-02	EPI_ISL_420362	EuLowCountries	EuLC	2020-03-18
G1469|EuLC|06|03|2020	B.1.1	0.99	UK, USA, Portugal	9643	February-23, June-14	EPI_ISL_420446	EuLowCountries	EuLC	2020-03-06
G1470|EuLC|07|03|2020	B	0.54	UK, China, USA	1955	December-24, June-02	EPI_ISL_420352	EuLowCountries	EuLC	2020-03-07
G1471|EuLC|05|03|2020	B.1.1	1	UK, USA, Portugal	9643	February-23, June-14	EPI_ISL_420349	EuLowCountries	EuLC	2020-03-05
G1472|EuLC|04|03|2020	B.1.1	0.98	UK, USA, Portugal	9643	February-23, June-14	EPI_ISL_420447	EuLowCountries	EuLC	2020-03-04
G1473|EuLC|24|03|2020	B.2	0.97	UK, USA, Netherlands	1446	January-21, May-28	EPI_ISL_420392	EuLowCountries	EuLC	2020-03-24
G1474|EuLC|25|03|2020	B.1	0.99	USA, UK, Australia	12883	February-03, June-21	EPI_ISL_420380	EuLowCountries	EuLC	2020-03-25
G1475|EuLC|24|03|2020	B.2.1	0.82	UK, Australia, USA	1618	February-09, June-02	EPI_ISL_420374	EuLowCountries	EuLC	2020-03-24
G1476|EuLC|23|03|2020	B.1	0.99	USA, UK, Australia	12883	February-03, June-21	EPI_ISL_420373	EuLowCountries	EuLC	2020-03-23
G1477|EuLC|25|03|2020	B.1.6	0.78	Belgium, DRC, UK	34	March-11, April-18	EPI_ISL_420385	EuLowCountries	EuLC	2020-03-25
G1478|EuLC|09|03|2020	B.1	0.9	USA, UK, Australia	12883	February-03, June-21	EPI_ISL_420445	EuLowCountries	EuLC	2020-03-09
G1479|EuLC|24|03|2020	B.1	0.99	USA, UK, Australia	12883	February-03, June-21	EPI_ISL_420381	EuLowCountries	EuLC	2020-03-24
G1480|EuLC|05|03|2020	B.1.1	1	UK, USA, Portugal	9643	February-23, June-14	EPI_ISL_420348	EuLowCountries	EuLC	2020-03-05
G1481|EuLC|17|03|2020	B	0.42	UK, China, USA	1955	December-24, June-02	EPI_ISL_420361	EuLowCountries	EuLC	2020-03-17
G1482|EuLC|24|03|2020	B.1	0.99	USA, UK, Australia	12883	February-03, June-21	EPI_ISL_420389	EuLowCountries	EuLC	2020-03-24
G1483|EuLC|04|03|2020	B.1.1	0.99	UK, USA, Portugal	9643	February-23, June-14	EPI_ISL_420448	EuLowCountries	EuLC	2020-03-04
G1484|EuLC|07|03|2020	B.1	1	USA, UK, Australia	12883	February-03, June-21	EPI_ISL_420451	EuLowCountries	EuLC	2020-03-07
G1485|EuLC|19|03|2020	B	0.56	UK, China, USA	1955	December-24, June-02	EPI_ISL_420364	EuLowCountries	EuLC	2020-03-19
G1486|EuLC|20|03|2020	B.1.125	0.31	South_Africa	23	March-29, April-09	EPI_ISL_420357	EuLowCountries	EuLC	2020-03-20
G1487|EuLC|19|03|2020	B	0.58	UK, China, USA	1955	December-24, June-02	EPI_ISL_420366	EuLowCountries	EuLC	2020-03-19
G1488|EuLC|07|03|2020	B.1.1	0.97	UK, USA, Portugal	9643	February-23, June-14	EPI_ISL_420450	EuLowCountries	EuLC	2020-03-07
G1489|EuLC|05|03|2020	B.1.1	1	UK, USA, Portugal	9643	February-23, June-14	EPI_ISL_420353	EuLowCountries	EuLC	2020-03-05
G1490|EuLC|23|03|2020	B.1	1	USA, UK, Australia	12883	February-03, June-21	EPI_ISL_420372	EuLowCountries	EuLC	2020-03-23
G1491|EuLC|24|03|2020	B.1	0.99	USA, UK, Australia	12883	February-03, June-21	EPI_ISL_420390	EuLowCountries	EuLC	2020-03-24
G1492|EuLC|06|03|2020	B.1.1	1	UK, USA, Portugal	9643	February-23, June-14	EPI_ISL_420345	EuLowCountries	EuLC	2020-03-06
G1493|EuLC|23|03|2020	B.1	1	USA, UK, Australia	12883	February-03, June-21	EPI_ISL_420386	EuLowCountries	EuLC	2020-03-23
G1494|EuLC|05|03|2020	B.1.1	0.99	UK, USA, Portugal	9643	February-23, June-14	EPI_ISL_420444	EuLowCountries	EuLC	2020-03-05
G1495|EuLC|06|03|2020	B.3	1	UK, Belgium, Denmark	904	February-23, May-27	EPI_ISL_420356	EuLowCountries	EuLC	2020-03-06
G1496|EuLC|24|03|2020	B.2	0.97	UK, USA, Netherlands	1446	January-21, May-28	EPI_ISL_420387	EuLowCountries	EuLC	2020-03-24
G1497|EuLC|24|03|2020	B.1	0.99	USA, UK, Australia	12883	February-03, June-21	EPI_ISL_420391	EuLowCountries	EuLC	2020-03-24
G1498|EuLC|24|03|2020	B	0.98	UK, China, USA	1955	December-24, June-02	EPI_ISL_420378	EuLowCountries	EuLC	2020-03-24
G1499|EuLC|24|03|2020	B.1	0.98	USA, UK, Australia	12883	February-03, June-21	EPI_ISL_420388	EuLowCountries	EuLC	2020-03-24
G1500|EuLC|24|03|2020	B.1	1	USA, UK, Australia	12883	February-03, June-21	EPI_ISL_420383	EuLowCountries	EuLC	2020-03-24
G1501|EuLC|25|03|2020	B.1	0.99	USA, UK, Australia	12883	February-03, June-21	EPI_ISL_420384	EuLowCountries	EuLC	2020-03-25
G1502|EuLC|19|03|2020	B	0.59	UK, China, USA	1955	December-24, June-02	EPI_ISL_420365	EuLowCountries	EuLC	2020-03-19
G1503|EuLC|04|03|2020	B.1	0.92	USA, UK, Australia	12883	February-03, June-21	EPI_ISL_420443	EuLowCountries	EuLC	2020-03-04
G1504|EuLC|06|03|2020	B.1.1	0.96	UK, USA, Portugal	9643	February-23, June-14	EPI_ISL_420441	EuLowCountries	EuLC	2020-03-06
G1505|EuLC|09|03|2020	B.1	0.99	USA, UK, Australia	12883	February-03, June-21	EPI_ISL_420452	EuLowCountries	EuLC	2020-03-09
G1506|EuLC|25|03|2020	B.1.1	0.99	UK, USA, Portugal	9643	February-23, June-14	EPI_ISL_420379	EuLowCountries	EuLC	2020-03-25
G1507|EuLC|06|03|2020	B.1.1	1	UK, USA, Portugal	9643	February-23, June-14	EPI_ISL_420355	EuLowCountries	EuLC	2020-03-06
G1508|EuLC|09|03|2020	B.1.1	1	UK, USA, Portugal	9643	February-23, June-14	EPI_ISL_420346	EuLowCountries	EuLC	2020-03-09
G1509|EuLC|19|03|2020	B.1	0.99	USA, UK, Australia	12883	February-03, June-21	EPI_ISL_420370	EuLowCountries	EuLC	2020-03-19
G1510|EuLC|24|03|2020	B.1.1.5	0.82	UK, Belgium, Iceland	42	March-16, May-14	EPI_ISL_420377	EuLowCountries	EuLC	2020-03-24
G1511|EuLC|19|03|2020	B.2	0.97	UK, USA, Netherlands	1446	January-21, May-28	EPI_ISL_420369	EuLowCountries	EuLC	2020-03-19
G1512|EuLC|18|03|2020	B	0.59	UK, China, USA	1955	December-24, June-02	EPI_ISL_420359	EuLowCountries	EuLC	2020-03-18
G1513|EuLC|24|03|2020	B.1.83	0.53	Belgium, USA	30	March-23, April-09	EPI_ISL_420382	EuLowCountries	EuLC	2020-03-24
G1514|EuLC|18|03|2020	B	0.59	UK, China, USA	1955	December-24, June-02	EPI_ISL_420358	EuLowCountries	EuLC	2020-03-18
G1515|EuLC|05|03|2020	B.1.1	0.99	UK, USA, Portugal	9643	February-23, June-14	EPI_ISL_420453	EuLowCountries	EuLC	2020-03-05
G1516|EuLC|06|03|2020	B.1	1	USA, UK, Australia	12883	February-03, June-21	EPI_ISL_420449	EuLowCountries	EuLC	2020-03-06
G1517|EuLC|24|03|2020	B.2	0.97	UK, USA, Netherlands	1446	January-21, May-28	EPI_ISL_420375	EuLowCountries	EuLC	2020-03-24
G1518|EuLC|04|03|2020	B.1.1	0.98	UK, USA, Portugal	9643	February-23, June-14	EPI_ISL_420454	EuLowCountries	EuLC	2020-03-04
G1519|EuLC|18|03|2020	B	0.42	UK, China, USA	1955	December-24, June-02	EPI_ISL_420360	EuLowCountries	EuLC	2020-03-18
G1520|EuLC|06|03|2020	B.1.1	1	UK, USA, Portugal	9643	February-23, June-14	EPI_ISL_420351	EuLowCountries	EuLC	2020-03-06
G1521|EuLC|20|03|2020	B	0.31	UK, China, USA	1955	December-24, June-02	EPI_ISL_420363	EuLowCountries	EuLC	2020-03-20
G1522|EuLC|23|03|2020	B.2	0.97	UK, USA, Netherlands	1446	January-21, May-28	EPI_ISL_420371	EuLowCountries	EuLC	2020-03-23
G1523|Chi|19|01|2020	B	0.92	UK, China, USA	1955	December-24, June-02	EPI_ISL_407313	China	Chi	2020-01-19
G1524|Chi|20|01|2020	B	0.93	UK, China, USA	1955	December-24, June-02	EPI_ISL_421236	China	Chi	2020-01-20
G1525|Chi|20|01|2020	B	0.93	UK, China, USA	1955	December-24, June-02	EPI_ISL_421235	China	Chi	2020-01-20
G1526|Chi|21|01|2020	B	0.92	UK, China, USA	1955	December-24, June-02	EPI_ISL_421233	China	Chi	2020-01-21
G1527|Chi|21|01|2020	B	0.92	UK, China, USA	1955	December-24, June-02	EPI_ISL_421232	China	Chi	2020-01-21
G1528|Chi|21|01|2020	B	0.92	UK, China, USA	1955	December-24, June-02	EPI_ISL_421231	China	Chi	2020-01-21
G1529|Chi|21|01|2020	B	0.92	UK, China, USA	1955	December-24, June-02	EPI_ISL_421229	China	Chi	2020-01-21
G1530|Chi|21|01|2020	B	0.92	UK, China, USA	1955	December-24, June-02	EPI_ISL_421227	China	Chi	2020-01-21
G1531|Chi|22|01|2020	B	0.92	UK, China, USA	1955	December-24, June-02	EPI_ISL_421226	China	Chi	2020-01-22
G1532|Chi|14|03|2020	B	0.94	UK, China, USA	1955	December-24, June-02	EPI_ISL_421222	China	Chi	2020-03-14
G1533|Chi|15|03|2020	B.2	0.97	UK, USA, Netherlands	1446	January-21, May-28	EPI_ISL_421221	China	Chi	2020-03-15
G1534|NoIT|24|02|2020	B.1	0.97	USA, UK, Australia	12883	February-03, June-21	EPI_ISL_417445	IT_Lomb	NoIT	2020-02-24
G1535|Ja|16|02|2020	B	0.92	UK, China, USA	1955	December-24, June-02	EPI_ISL_416585	Japan	Ja	2020-02-16
G1536|SoAs|04|03|2020	B.4	0.63	Australia, UK, Kazakhstan	362	January-18, May-13	EPI_ISL_417444	SouthAsia	SoAs	2020-03-04
G1537|SoAs|12|03|2020	B	0.92	UK, China, USA	1955	December-24, June-02	EPI_ISL_419313	SouthAsia	SoAs	2020-03-12
G1538|Chi|25|01|2020	A	0.99	China, USA, India	453	January-05, June-08	EPI_ISL_416316	China	Chi	2020-01-25
G1539|Chi|25|01|2020	A	0.99	China, USA, India	453	January-05, June-08	EPI_ISL_416317	China	Chi	2020-01-25
G1540|Chi|29|01|2020	A	0.99	China, USA, India	453	January-05, June-08	EPI_ISL_416322	China	Chi	2020-01-29
G1541|Chi|02|02|2020	B.2	0.97	UK, USA, Netherlands	1446	January-21, May-28	EPI_ISL_416325	China	Chi	2020-02-02
G1542|Chi|30|01|2020	A	0.99	China, USA, India	453	January-05, June-08	EPI_ISL_416326	China	Chi	2020-01-30
G1543|Chi|30|01|2020	B.4	0.78	Australia, UK, Kazakhstan	362	January-18, May-13	EPI_ISL_416331	China	Chi	2020-01-30
G1544|Chi|30|01|2020	B.4	0.78	Australia, UK, Kazakhstan	362	January-18, May-13	EPI_ISL_416332	China	Chi	2020-01-30
G1545|Chi|02|02|2020	A	0.99	China, USA, India	453	January-05, June-08	EPI_ISL_416335	China	Chi	2020-02-02
G1546|Chi|01|02|2020	A	0.99	China, USA, India	453	January-05, June-08	EPI_ISL_416338	China	Chi	2020-02-01
G1547|Chi|03|02|2020	A	0.99	China, USA, India	453	January-05, June-08	EPI_ISL_416339	China	Chi	2020-02-03
G1548|Chi|30|01|2020	A	0.99	China, USA, India	453	January-05, June-08	EPI_ISL_416352	China	Chi	2020-01-30
G1549|Chi|04|02|2020	B	0.93	UK, China, USA	1955	December-24, June-02	EPI_ISL_416353	China	Chi	2020-02-04
G1550|Chi|02|02|2020	B	0.93	UK, China, USA	1955	December-24, June-02	EPI_ISL_416362	China	Chi	2020-02-02
G1551|Chi|07|02|2020	A	1	China, USA, India	453	January-05, June-08	EPI_ISL_416377	China	Chi	2020-02-07
G1552|Chi|09|02|2020	B	0.93	UK, China, USA	1955	December-24, June-02	EPI_ISL_416380	China	Chi	2020-02-09
G1553|Chi|01|02|2020	A	0.99	China, USA, India	453	January-05, June-08	EPI_ISL_416381	China	Chi	2020-02-01
G1554|Chi|09|02|2020	B	0.93	UK, China, USA	1955	December-24, June-02	EPI_ISL_416393	China	Chi	2020-02-09
G1555|Chi|14|02|2020	B	0.93	UK, China, USA	1955	December-24, June-02	EPI_ISL_416394	China	Chi	2020-02-14
G1556|Chi|13|02|2020	B	0.84	UK, China, USA	1955	December-24, June-02	EPI_ISL_416399	China	Chi	2020-02-13
G1557|Chi|02|02|2020	B	0.95	UK, China, USA	1955	December-24, June-02	EPI_ISL_416401	China	Chi	2020-02-02
G1558|Chi|11|02|2020	A	0.99	China, USA, India	453	January-05, June-08	EPI_ISL_416402	China	Chi	2020-02-11
G1559|Chi|02|02|2020	A	0.99	China, USA, India	453	January-05, June-08	EPI_ISL_416403	China	Chi	2020-02-02
G1560|Chi|09|02|2020	B	0.92	UK, China, USA	1955	December-24, June-02	EPI_ISL_416404	China	Chi	2020-02-09
G1561|Chi|02|02|2020	B	0.92	UK, China, USA	1955	December-24, June-02	EPI_ISL_416405	China	Chi	2020-02-02
G1562|Chi|15|02|2020	B.4	0.97	Australia, UK, Kazakhstan	362	January-18, May-13	EPI_ISL_416407	China	Chi	2020-02-15
G1563|CeEu|05|03|2020	A.5	0.75	Spain, UK, Uruguay	238	February-23, May-07	EPI_ISL_419230	CentralEurope	CeEu	2020-03-05
G1564|CeEu|07|03|2020	B.1.5	0.88	UK, Spain, USA	1731	January-24, June-22	EPI_ISL_419235	CentralEurope	CeEu	2020-03-07
G1565|CeEu|07|03|2020	B.2	0.97	UK, USA, Netherlands	1446	January-21, May-28	EPI_ISL_419237	CentralEurope	CeEu	2020-03-07
G1566|CeEu|05|03|2020	A.2	0.98	Spain, UK, Australia	863	February-26, June-03	EPI_ISL_419238	CentralEurope	CeEu	2020-03-05
G1567|NoAm|13|03|2020	B.1	0.99	USA, UK, Australia	12883	February-03, June-21	EPI_ISL_418057	NorthAmerica	NoAm	2020-03-13
G1568|NoAm|20|03|2020	B.1.2	1	USA, Australia, Canada	785	March-08, June-08	EPI_ISL_424322	NorthAmerica	NoAm	2020-03-20
G1569|NoAm|21|03|2020	B.1.41	0.85	USA	41	March-19, April-15	EPI_ISL_424234	NorthAmerica	NoAm	2020-03-21
G1570|NoAm|13|03|2020	A.1	1	USA, Australia, Canada	1504	February-22, May-13	EPI_ISL_416721	NorthAmerica	NoAm	2020-03-13
G1571|EuLC|24|03|2020	B.1.1	0.99	UK, USA, Portugal	9643	February-23, June-14	EPI_ISL_420425	EuLowCountries	EuLC	2020-03-24
G1572|NoEu|01|03|2020	B.1	0.97	USA, UK, Australia	12883	February-03, June-21	EPI_ISL_416144	NorthEurope	NoEu	2020-03-01
G1573|NoEu|02|03|2020	B.1	0.97	USA, UK, Australia	12883	February-03, June-21	EPI_ISL_416153	NorthEurope	NoEu	2020-03-02
G1574|SoEaAs|05|03|2020	B	0.93	UK, China, USA	1955	December-24, June-02	EPI_ISL_420102	SouthEastAsia	SoEaAs	2020-03-05
G1575|CeEu|09|03|2020	A.2	0.99	Spain, UK, Australia	863	February-26, June-03	EPI_ISL_420120	CentralEurope	CeEu	2020-03-09
G1576|NoAm|16|03|2020	B.1	0.99	USA, UK, Australia	12883	February-03, June-21	EPI_ISL_418054	NorthAmerica	NoAm	2020-03-16
G1577|EuLC|07|03|2020	B.1	0.96	USA, UK, Australia	12883	February-03, June-21	EPI_ISL_420316	EuLowCountries	EuLC	2020-03-07
G1578|EuLC|07|03|2020	B.1.1	0.99	UK, USA, Portugal	9643	February-23, June-14	EPI_ISL_420318	EuLowCountries	EuLC	2020-03-07
G1579|Chi|10|01|2020	A	1	China, USA, India	453	January-05, June-08	EPI_ISL_406030	China	Chi	2020-01-10
G1580|CeEu|09|03|2020	A.2	0.99	Spain, UK, Australia	863	February-26, June-03	EPI_ISL_420114	CentralEurope	CeEu	2020-03-09
G1581|CeEu|09|03|2020	A.2	0.99	Spain, UK, Australia	863	February-26, June-03	EPI_ISL_420119	CentralEurope	CeEu	2020-03-09
G1582|NoAm|24|03|2020	B.4	0.99	Australia, UK, Kazakhstan	362	January-18, May-13	EPI_ISL_424301	NorthAmerica	NoAm	2020-03-24
G1583|NoAm|24|03|2020	B.1	0.99	USA, UK, Australia	12883	February-03, June-21	EPI_ISL_424325	NorthAmerica	NoAm	2020-03-24
G1584|NoAm|31|03|2020	B.1	1	USA, UK, Australia	12883	February-03, June-21	EPI_ISL_427240	NorthAmerica	NoAm	2020-03-31
G1585|NoAm|31|03|2020	B.1	0.99	USA, UK, Australia	12883	February-03, June-21	EPI_ISL_427256	NorthAmerica	NoAm	2020-03-31
G1586|Chi|07|02|2020	A	0.99	China, USA, India	453	January-05, June-08	EPI_ISL_412982	China	Chi	2020-02-07
G1587|Chi|22|01|2020	B	0.88	UK, China, USA	1955	December-24, June-02	EPI_ISL_406534	China	Chi	2020-01-22
G1588|Chi|22|01|2020	B	0.96	UK, China, USA	1955	December-24, June-02	EPI_ISL_406535	China	Chi	2020-01-22
G1589|Chi|23|01|2020	B	0.92	UK, China, USA	1955	December-24, June-02	EPI_ISL_406538	China	Chi	2020-01-23
G1590|Chi|22|01|2020	B	0.97	UK, China, USA	1955	December-24, June-02	EPI_ISL_406533	China	Chi	2020-01-22
G1591|Ja|17|02|2020	B	0.92	UK, China, USA	1955	December-24, June-02	EPI_ISL_416612	Japan	Ja	2020-02-17
G1592|NoAm|20|03|2020	B.1.2	1	USA, Australia, Canada	785	March-08, June-08	EPI_ISL_424321	NorthAmerica	NoAm	2020-03-20
G1593|NoAm|24|03|2020	A.1	1	USA, Australia, Canada	1504	February-22, May-13	EPI_ISL_424323	NorthAmerica	NoAm	2020-03-24
G1594|NoAm|25|03|2020	B.1	0.99	USA, UK, Australia	12883	February-03, June-21	EPI_ISL_426098	NorthAmerica	NoAm	2020-03-25
G1595|NoAm|11|03|2020	A.1	1	USA, Australia, Canada	1504	February-22, May-13	EPI_ISL_416659	NorthAmerica	NoAm	2020-03-11
G1596|Chi|16|01|2020	B	0.92	UK, China, USA	1955	December-24, June-02	EPI_ISL_404227	China	Chi	2020-01-16
G1597|EuLC|10|03|2020	B.3	1	UK, Belgium, Denmark	904	February-23, May-27	EPI_ISL_418800	EuLowCountries	EuLC	2020-03-10
G1598|EuLC|24|03|2020	B.1	0.99	USA, UK, Australia	12883	February-03, June-21	EPI_ISL_420434	EuLowCountries	EuLC	2020-03-24
G1599|NoAm|30|03|2020	B.1	0.99	USA, UK, Australia	12883	February-03, June-21	EPI_ISL_426054	NorthAmerica	NoAm	2020-03-30
G1600|NoAm|13|03|2020	B.1.2	0.97	USA, Australia, Canada	785	March-08, June-08	EPI_ISL_418902	NorthAmerica	NoAm	2020-03-13
G1601|EuLC|24|03|2020	B.1	1	USA, UK, Australia	12883	February-03, June-21	EPI_ISL_420431	EuLowCountries	EuLC	2020-03-24
G1602|EuLC|24|03|2020	B.1.12	0.54	Luxembourg, Belgium, UK	61	March-04, June-01	EPI_ISL_420417	EuLowCountries	EuLC	2020-03-24
G1603|EuLC|25|03|2020	B.2	0.97	UK, USA, Netherlands	1446	January-21, May-28	EPI_ISL_420438	EuLowCountries	EuLC	2020-03-25
G1604|EuLC|25|03|2020	B.1	0.99	USA, UK, Australia	12883	February-03, June-21	EPI_ISL_420440	EuLowCountries	EuLC	2020-03-25
G1605|EuLC|24|03|2020	B.1	0.99	USA, UK, Australia	12883	February-03, June-21	EPI_ISL_420424	EuLowCountries	EuLC	2020-03-24
G1606|EuLC|25|03|2020	B.1	0.97	USA, UK, Australia	12883	February-03, June-21	EPI_ISL_420435	EuLowCountries	EuLC	2020-03-25
G1607|EuLC|23|03|2020	B.1	0.99	USA, UK, Australia	12883	February-03, June-21	EPI_ISL_420432	EuLowCountries	EuLC	2020-03-23
G1608|EuLC|24|03|2020	B.1	0.97	USA, UK, Australia	12883	February-03, June-21	EPI_ISL_420420	EuLowCountries	EuLC	2020-03-24
G1609|EuLC|25|03|2020	B.2	0.97	UK, USA, Netherlands	1446	January-21, May-28	EPI_ISL_420437	EuLowCountries	EuLC	2020-03-25
G1610|EuLC|24|03|2020	B.1.1	1	UK, USA, Portugal	9643	February-23, June-14	EPI_ISL_420433	EuLowCountries	EuLC	2020-03-24
G1611|EuLC|24|03|2020	B.1	0.99	USA, UK, Australia	12883	February-03, June-21	EPI_ISL_420436	EuLowCountries	EuLC	2020-03-24
G1612|EuLC|25|03|2020	B.2	0.97	UK, USA, Netherlands	1446	January-21, May-28	EPI_ISL_420422	EuLowCountries	EuLC	2020-03-25
G1613|EuLC|24|03|2020	B.1.1	1	UK, USA, Portugal	9643	February-23, June-14	EPI_ISL_420421	EuLowCountries	EuLC	2020-03-24
G1614|EuLC|24|03|2020	B.1.1	1	UK, USA, Portugal	9643	February-23, June-14	EPI_ISL_420418	EuLowCountries	EuLC	2020-03-24
G1615|EuLC|24|03|2020	B.1	0.99	USA, UK, Australia	12883	February-03, June-21	EPI_ISL_420429	EuLowCountries	EuLC	2020-03-24
G1616|EuLC|24|03|2020	B.1.1	1	UK, USA, Portugal	9643	February-23, June-14	EPI_ISL_420426	EuLowCountries	EuLC	2020-03-24
G1617|EuLC|25|03|2020	B.1.1	1	UK, USA, Portugal	9643	February-23, June-14	EPI_ISL_420439	EuLowCountries	EuLC	2020-03-25
G1618|EuLC|25|03|2020	B.1	0.99	USA, UK, Australia	12883	February-03, June-21	EPI_ISL_420423	EuLowCountries	EuLC	2020-03-25
G1619|EuLC|24|03|2020	B.1	0.99	USA, UK, Australia	12883	February-03, June-21	EPI_ISL_420430	EuLowCountries	EuLC	2020-03-24
G1620|EuLC|24|03|2020	B.1	0.99	USA, UK, Australia	12883	February-03, June-21	EPI_ISL_420427	EuLowCountries	EuLC	2020-03-24
G1621|EuLC|05|03|2020	B.1	0.97	USA, UK, Australia	12883	February-03, June-21	EPI_ISL_418796	EuLowCountries	EuLC	2020-03-05
G1622|EuLC|05|03|2020	B.1	0.97	USA, UK, Australia	12883	February-03, June-21	EPI_ISL_418797	EuLowCountries	EuLC	2020-03-05
G1623|EuLC|25|03|2020	B.1	0.99	USA, UK, Australia	12883	February-03, June-21	EPI_ISL_420419	EuLowCountries	EuLC	2020-03-25
G1624|EuLC|25|03|2020	B.1	0.99	USA, UK, Australia	12883	February-03, June-21	EPI_ISL_420428	EuLowCountries	EuLC	2020-03-25
G1625|NoEu|28|02|2020	B.1	0.98	USA, UK, Australia	12883	February-03, June-21	EPI_ISL_416143	NorthEurope	NoEu	2020-02-28
G1626|NoIT|24|02|2020	B.1	0.97	USA, UK, Australia	12883	February-03, June-21	EPI_ISL_417446	IT_Lomb	NoIT	2020-02-24
G1627|NoIT|24|02|2020	B.1	0.97	USA, UK, Australia	12883	February-03, June-21	EPI_ISL_417447	IT_Lomb	NoIT	2020-02-24
G1628|SoEaAs|04|03|2020	B	0.92	UK, China, USA	1955	December-24, June-02	EPI_ISL_420101	SouthEastAsia	SoEaAs	2020-03-04
G1629|NoAm|30|03|2020	B.1.26	0.88	USA, New_Zealand, Australia	103	March-15, June-13	EPI_ISL_427162	NorthAmerica	NoAm	2020-03-30
G1630|NoAm|12|03|2020	A.1	1	USA, Australia, Canada	1504	February-22, May-13	EPI_ISL_416663	NorthAmerica	NoAm	2020-03-12
G1631|NoAm|14|03|2020	A.1	1	USA, Australia, Canada	1504	February-22, May-13	EPI_ISL_416687	NorthAmerica	NoAm	2020-03-14
G1632|NoAm|14|03|2020	B.2.2	0.92	UK, Australia, USA	230	February-25, May-24	EPI_ISL_416723	NorthAmerica	NoAm	2020-03-14
G1633|NoAm|16|03|2020	A.1	1	USA, Australia, Canada	1504	February-22, May-13	EPI_ISL_418912	NorthAmerica	NoAm	2020-03-16
G1634|NoAm|17|03|2020	A.1	1	USA, Australia, Canada	1504	February-22, May-13	EPI_ISL_418937	NorthAmerica	NoAm	2020-03-17
G1635|NoAm|21|03|2020	B.1	0.99	USA, UK, Australia	12883	February-03, June-21	EPI_ISL_417204	NorthAmerica	NoAm	2020-03-21
G1636|OC|26|03|2020	B.1	0.99	USA, UK, Australia	12883	February-03, June-21	EPI_ISL_421636	Oceania	OC	2020-03-26
G1637|OC|28|01|2020	A	0.99	China, USA, India	453	January-05, June-08	EPI_ISL_407894	Oceania	OC	2020-01-28
G1638|EuLC|09|03|2020	B.1.1	0.97	UK, USA, Portugal	9643	February-23, June-14	EPI_ISL_418984	EuLowCountries	EuLC	2020-03-09
G1639|EuLC|06|03|2020	B.1	0.89	USA, UK, Australia	12883	February-03, June-21	EPI_ISL_420343	EuLowCountries	EuLC	2020-03-06
G1640|EuLC|09|03|2020	B.1	1	USA, UK, Australia	12883	February-03, June-21	EPI_ISL_418985	EuLowCountries	EuLC	2020-03-09
G1641|SoEaAs|05|03|2020	B.2.6	0.7	UK, Australia, Iceland	53	March-05, May-01	EPI_ISL_420104	SouthEastAsia	SoEaAs	2020-03-05
G1642|NoAm|18|03|2020	B.1	0.99	USA, UK, Australia	12883	February-03, June-21	EPI_ISL_423030	NorthAmerica	NoAm	2020-03-18
G1643|NoAm|19|03|2020	B.1.1	1	UK, USA, Portugal	9643	February-23, June-14	EPI_ISL_423015	NorthAmerica	NoAm	2020-03-19
G1644|NoAm|22|03|2020	A.1	1	USA, Australia, Canada	1504	February-22, May-13	EPI_ISL_424269	NorthAmerica	NoAm	2020-03-22
G1645|NoAm|25|03|2020	B.1	0.99	USA, UK, Australia	12883	February-03, June-21	EPI_ISL_427200	NorthAmerica	NoAm	2020-03-25
G1646|NoAm|01|04|2020	B.1	0.99	USA, UK, Australia	12883	February-03, June-21	EPI_ISL_427245	NorthAmerica	NoAm	2020-04-01
G1647|NoAm|14|03|2020	A.1	1	USA, Australia, Canada	1504	February-22, May-13	EPI_ISL_417380	NorthAmerica	NoAm	2020-03-14
G1648|EuLC|29|02|2020	B.1	0.97	USA, UK, Australia	12883	February-03, June-21	EPI_ISL_415159	EuLowCountries	EuLC	2020-02-29
G1649|EuLC|01|03|2020	B.1.1	0.95	UK, USA, Portugal	9643	February-23, June-14	EPI_ISL_415157	EuLowCountries	EuLC	2020-03-01
G1650|EuLC|01|03|2020	B.1	0.92	USA, UK, Australia	12883	February-03, June-21	EPI_ISL_415154	EuLowCountries	EuLC	2020-03-01
G1651|EuLC|19|03|2020	B.1	0.99	USA, UK, Australia	12883	February-03, June-21	EPI_ISL_420368	EuLowCountries	EuLC	2020-03-19
G1652|EuLC|05|03|2020	B.1	0.97	USA, UK, Australia	12883	February-03, June-21	EPI_ISL_420329	EuLowCountries	EuLC	2020-03-05
G1653|EuLC|04|03|2020	B.1.1	0.97	UK, USA, Portugal	9643	February-23, June-14	EPI_ISL_420319	EuLowCountries	EuLC	2020-03-04
G1654|EuLC|05|03|2020	B.1.1	0.99	UK, USA, Portugal	9643	February-23, June-14	EPI_ISL_420367	EuLowCountries	EuLC	2020-03-05
G1655|EuLC|01|03|2020	B.1.1	0.97	UK, USA, Portugal	9643	February-23, June-14	EPI_ISL_415158	EuLowCountries	EuLC	2020-03-01
G1656|EuLC|05|03|2020	B.1.1	0.99	UK, USA, Portugal	9643	February-23, June-14	EPI_ISL_420317	EuLowCountries	EuLC	2020-03-05
G1657|EuLC|01|03|2020	B.1	0.97	USA, UK, Australia	12883	February-03, June-21	EPI_ISL_415156	EuLowCountries	EuLC	2020-03-01
G1658|EuLC|01|03|2020	B.1	0.92	USA, UK, Australia	12883	February-03, June-21	EPI_ISL_415155	EuLowCountries	EuLC	2020-03-01
G1659|EuLC|06|03|2020	B.1	0.99	USA, UK, Australia	12883	February-03, June-21	EPI_ISL_418794	EuLowCountries	EuLC	2020-03-06
G1660|EuLC|03|03|2020	B.1	0.96	USA, UK, Australia	12883	February-03, June-21	EPI_ISL_415153	EuLowCountries	EuLC	2020-03-03
G1661|EuLC|06|03|2020	B.1	0.97	USA, UK, Australia	12883	February-03, June-21	EPI_ISL_420332	EuLowCountries	EuLC	2020-03-06
G1662|EuLC|06|03|2020	B.1	0.94	USA, UK, Australia	12883	February-03, June-21	EPI_ISL_420321	EuLowCountries	EuLC	2020-03-06
G1663|NoEu|26|02|2020	B.1.1	1	UK, USA, Portugal	9643	February-23, June-14	EPI_ISL_416142	NorthEurope	NoEu	2020-02-26
G1664|CeEu|12|03|2020	B.1	0.99	USA, UK, Australia	12883	February-03, June-21	EPI_ISL_418228	CentralEurope	CeEu	2020-03-12
G1665|EaAs|01|02|2020	B	0.92	UK, China, USA	1955	December-24, June-02	EPI_ISL_412030	EastAsia	EaAs	2020-02-01
G1666|WeAs|07|03|2020	B.6	1	India, Singapore, Australia	629	March-04, June-06	EPI_ISL_416432	WestAsia	WeAs	2020-03-07
G1667|SoEaAs|01|02|2020	B	0.92	UK, China, USA	1955	December-24, June-02	EPI_ISL_407988	SouthEastAsia	SoEaAs	2020-02-01
G1668|SoEaAs|06|02|2020	B.2	0.97	UK, USA, Netherlands	1446	January-21, May-28	EPI_ISL_410536	SouthEastAsia	SoEaAs	2020-02-06
G1669|NoAm|13|03|2020	B.1	0.99	USA, UK, Australia	12883	February-03, June-21	EPI_ISL_418039	NorthAmerica	NoAm	2020-03-13
G1670|NoAm|12|03|2020	A.1	1	USA, Australia, Canada	1504	February-22, May-13	EPI_ISL_417349	NorthAmerica	NoAm	2020-03-12
G1671|NoAm|14|03|2020	B.1	0.98	USA, UK, Australia	12883	February-03, June-21	EPI_ISL_418878	NorthAmerica	NoAm	2020-03-14
G1672|NoAm|15|03|2020	B.1	0.99	USA, UK, Australia	12883	February-03, June-21	EPI_ISL_416491	NorthAmerica	NoAm	2020-03-15
G1673|NoAm|21|03|2020	B.1	0.99	USA, UK, Australia	12883	February-03, June-21	EPI_ISL_417202	NorthAmerica	NoAm	2020-03-21
G1674|NoAm|21|03|2020	A.1	1	USA, Australia, Canada	1504	February-22, May-13	EPI_ISL_417203	NorthAmerica	NoAm	2020-03-21
G1675|Chi|18|01|2020	B.4	0.95	Australia, UK, Kazakhstan	362	January-18, May-13	EPI_ISL_412981	China	Chi	2020-01-18
G1676|OC|19|03|2020	B	0.98	UK, China, USA	1955	December-24, June-02	EPI_ISL_418808	Oceania	OC	2020-03-19
G1677|EuLC|07|03|2020	B.1	0.99	USA, UK, Australia	12883	February-03, June-21	EPI_ISL_420323	EuLowCountries	EuLC	2020-03-07
G1678|EuLC|06|03|2020	B.1	0.91	USA, UK, Australia	12883	February-03, June-21	EPI_ISL_420340	EuLowCountries	EuLC	2020-03-06
G1679|SoEaAs|25|01|2020	B	0.94	UK, China, USA	1955	December-24, June-02	EPI_ISL_407987	SouthEastAsia	SoEaAs	2020-01-25
G1680|NoAm|24|03|2020	B.1	0.99	USA, UK, Australia	12883	February-03, June-21	EPI_ISL_426084	NorthAmerica	NoAm	2020-03-24
G1681|NoAm|27|03|2020	A.1	1	USA, Australia, Canada	1504	February-22, May-13	EPI_ISL_427204	NorthAmerica	NoAm	2020-03-27
G1682|NoAm|13|03|2020	B.1	0.99	USA, UK, Australia	12883	February-03, June-21	EPI_ISL_416716	NorthAmerica	NoAm	2020-03-13
G1683|NoAm|16|03|2020	B.1.1	1	UK, USA, Portugal	9643	February-23, June-14	EPI_ISL_418889	NorthAmerica	NoAm	2020-03-16
G1684|NoAm|21|03|2020	A.4	0.87	USA	32	March-11, April-10	EPI_ISL_417200	NorthAmerica	NoAm	2020-03-21
G1685|EuLC|02|03|2020	B.1	0.92	USA, UK, Australia	12883	February-03, June-21	EPI_ISL_416470	EuLowCountries	EuLC	2020-03-02
G1686|EuLC|03|03|2020	B.1.1	0.99	UK, USA, Portugal	9643	February-23, June-14	EPI_ISL_416475	EuLowCountries	EuLC	2020-03-03
G1687|EuLC|02|03|2020	B.1.1	0.97	UK, USA, Portugal	9643	February-23, June-14	EPI_ISL_416471	EuLowCountries	EuLC	2020-03-02
G1688|EuLC|02|03|2020	B.1.1	0.99	UK, USA, Portugal	9643	February-23, June-14	EPI_ISL_416468	EuLowCountries	EuLC	2020-03-02
G1689|EuLC|02|03|2020	B.1.1	0.9	UK, USA, Portugal	9643	February-23, June-14	EPI_ISL_416467	EuLowCountries	EuLC	2020-03-02
G1690|EuLC|02|03|2020	B.1.1	0.94	UK, USA, Portugal	9643	February-23, June-14	EPI_ISL_416476	EuLowCountries	EuLC	2020-03-02
G1691|EuLC|06|03|2020	B.1.1	0.97	UK, USA, Portugal	9643	February-23, June-14	EPI_ISL_420315	EuLowCountries	EuLC	2020-03-06
G1692|EuLC|03|03|2020	B.1	0.79	USA, UK, Australia	12883	February-03, June-21	EPI_ISL_416469	EuLowCountries	EuLC	2020-03-03
G1693|EuLC|02|03|2020	B.1.1	0.99	UK, USA, Portugal	9643	February-23, June-14	EPI_ISL_416472	EuLowCountries	EuLC	2020-03-02
G1694|NoEu|03|03|2020	B.1.42	0.94	Denmark, Sweden, Iceland	127	March-03, April-28	EPI_ISL_415648	NorthEurope	NoEu	2020-03-03
G1695|Chi|14|01|2020	A	1	China, USA, India	453	January-05, June-08	EPI_ISL_403932	China	Chi	2020-01-14
G1696|Chi|15|01|2020	A	1	China, USA, India	453	January-05, June-08	EPI_ISL_403933	China	Chi	2020-01-15
G1697|Chi|15|01|2020	B	0.92	UK, China, USA	1955	December-24, June-02	EPI_ISL_403934	China	Chi	2020-01-15
G1698|Chi|15|01|2020	A	1	China, USA, India	453	January-05, June-08	EPI_ISL_403935	China	Chi	2020-01-15
G1699|Chi|17|01|2020	B	0.95	UK, China, USA	1955	December-24, June-02	EPI_ISL_403936	China	Chi	2020-01-17
G1700|Chi|18|01|2020	B	0.95	UK, China, USA	1955	December-24, June-02	EPI_ISL_403937	China	Chi	2020-01-18
G1701|SoEaAs|23|01|2020	B	0.92	UK, China, USA	1955	December-24, June-02	EPI_ISL_406973	SouthEastAsia	SoEaAs	2020-01-23
G1702|SoEaAs|02|02|2020	B	0.96	UK, China, USA	1955	December-24, June-02	EPI_ISL_410719	SouthEastAsia	SoEaAs	2020-02-02
G1703|CeEu|29|02|2020	B.1.1	1	UK, USA, Portugal	9643	February-23, June-14	EPI_ISL_413022	CentralEurope	CeEu	2020-02-29
G1704|NoAm|07|03|2020	B	0.99	UK, China, USA	1955	December-24, June-02	EPI_ISL_414589	NorthAmerica	NoAm	2020-03-07
G1705|Chi|18|01|2020	A	0.99	China, USA, India	453	January-05, June-08	EPI_ISL_412980	China	Chi	2020-01-18
G1706|EuLC|09|03|2020	B.2	0.96	UK, USA, Netherlands	1446	January-21, May-28	EPI_ISL_418982	EuLowCountries	EuLC	2020-03-09
G1707|EuLC|05|03|2020	B.1	0.99	USA, UK, Australia	12883	February-03, June-21	EPI_ISL_420330	EuLowCountries	EuLC	2020-03-05
G1708|EuLC|06|03|2020	B.1	0.99	USA, UK, Australia	12883	February-03, June-21	EPI_ISL_418795	EuLowCountries	EuLC	2020-03-06
G1709|NoAm|22|03|2020	B.1.2	1	USA, Australia, Canada	785	March-08, June-08	EPI_ISL_424318	NorthAmerica	NoAm	2020-03-22
G1710|NoAm|19|03|2020	B.1	0.99	USA, UK, Australia	12883	February-03, June-21	EPI_ISL_423006	NorthAmerica	NoAm	2020-03-19
G1711|Chi|17|01|2020	A	0.99	China, USA, India	453	January-05, June-08	EPI_ISL_412978	China	Chi	2020-01-17
G1712|EuLC|05|03|2020	B.1	0.89	USA, UK, Australia	12883	February-03, June-21	EPI_ISL_420334	EuLowCountries	EuLC	2020-03-05
G1713|EuLC|05|03|2020	B.1	0.85	USA, UK, Australia	12883	February-03, June-21	EPI_ISL_420344	EuLowCountries	EuLC	2020-03-05
G1714|EuLC|05|03|2020	B.3	0.83	UK, Belgium, Denmark	904	February-23, May-27	EPI_ISL_420339	EuLowCountries	EuLC	2020-03-05
G1715|Afr|20|03|2020	B.2.1	0.99	UK, Australia, USA	1618	February-09, June-02	EPI_ISL_417950	Africa	Afr	2020-03-20
G1716|SoAs|10|03|2020	B.4	0.99	Australia, UK, Kazakhstan	362	January-18, May-13	EPI_ISL_421663	SouthAsia	SoAs	2020-03-10
G1717|NoAm|15|03|2020	B.1	0.98	USA, UK, Australia	12883	February-03, June-21	EPI_ISL_420303	NorthAmerica	NoAm	2020-03-15
G1718|NoAm|31|03|2020	B.1	0.99	USA, UK, Australia	12883	February-03, June-21	EPI_ISL_427163	NorthAmerica	NoAm	2020-03-31
G1719|NoAm|28|03|2020	B.1.2	1	USA, Australia, Canada	785	March-08, June-08	EPI_ISL_426069	NorthAmerica	NoAm	2020-03-28
G1720|NoAm|01|04|2020	B.1.1	1	UK, USA, Portugal	9643	February-23, June-14	EPI_ISL_421660	NorthAmerica	NoAm	2020-04-01
G1721|NoAm|27|03|2020	B.1	1	USA, UK, Australia	12883	February-03, June-21	EPI_ISL_427211	NorthAmerica	NoAm	2020-03-27
G1722|EuLC|06|03|2020	B.1	0.87	USA, UK, Australia	12883	February-03, June-21	EPI_ISL_420335	EuLowCountries	EuLC	2020-03-06
G1723|EuLC|01|03|2020	B.3	1	UK, Belgium, Denmark	904	February-23, May-27	EPI_ISL_418987	EuLowCountries	EuLC	2020-03-01
G1724|EuLC|07|03|2020	B.1	0.97	USA, UK, Australia	12883	February-03, June-21	EPI_ISL_420327	EuLowCountries	EuLC	2020-03-07
G1725|EuLC|06|03|2020	B.1	0.87	USA, UK, Australia	12883	February-03, June-21	EPI_ISL_420341	EuLowCountries	EuLC	2020-03-06
G1726|EuLC|04|03|2020	B.1.1	0.99	UK, USA, Portugal	9643	February-23, June-14	EPI_ISL_420314	EuLowCountries	EuLC	2020-03-04
G1727|EuLC|06|03|2020	B.1	0.87	USA, UK, Australia	12883	February-03, June-21	EPI_ISL_420336	EuLowCountries	EuLC	2020-03-06
G1728|EuLC|06|03|2020	B.1	0.97	USA, UK, Australia	12883	February-03, June-21	EPI_ISL_420333	EuLowCountries	EuLC	2020-03-06
G1729|Ja|25|01|2020	B	0.97	UK, China, USA	1955	December-24, June-02	EPI_ISL_407084	Japan	Ja	2020-01-25
G1730|Chi|08|01|2020	B	0.95	UK, China, USA	1955	December-24, June-02	EPI_ISL_412459	China	Chi	2020-01-08
G1731|SoEaAs|08|01|2020	B	0.92	UK, China, USA	1955	December-24, June-02	EPI_ISL_403962	SouthEastAsia	SoEaAs	2020-01-08
G1732|NoAm|17|03|2020	B.1	0.99	USA, UK, Australia	12883	February-03, June-21	EPI_ISL_422976	NorthAmerica	NoAm	2020-03-17
G1733|NoAm|29|03|2020	B.1	0.99	USA, UK, Australia	12883	February-03, June-21	EPI_ISL_427227	NorthAmerica	NoAm	2020-03-29
G1734|Chi|30|12|2019	B	0.92	UK, China, USA	1955	December-24, June-02	EPI_ISL_402132	China	Chi	2019-12-30
G1735|Chi|30|12|2019	B	0.94	UK, China, USA	1955	December-24, June-02	EPI_ISL_412898	China	Chi	2019-12-30
G1736|Chi|30|12|2019	B	0.92	UK, China, USA	1955	December-24, June-02	EPI_ISL_412899	China	Chi	2019-12-30
G1737|Chi|18|01|2020	A	0.99	China, USA, India	453	January-05, June-08	EPI_ISL_412979	China	Chi	2020-01-18
G1738|EuLC|06|03|2020	B.1	1	USA, UK, Australia	12883	February-03, June-21	EPI_ISL_420326	EuLowCountries	EuLC	2020-03-06
G1739|EuLC|09|03|2020	B.1.1	1	UK, USA, Portugal	9643	February-23, June-14	EPI_ISL_418983	EuLowCountries	EuLC	2020-03-09
G1740|EuLC|04|03|2020	B.1.1	0.99	UK, USA, Portugal	9643	February-23, June-14	EPI_ISL_418988	EuLowCountries	EuLC	2020-03-04
G1741|EuLC|05|03|2020	B.1	0.98	USA, UK, Australia	12883	February-03, June-21	EPI_ISL_420331	EuLowCountries	EuLC	2020-03-05
G1742|EuLC|10|03|2020	B.1	0.98	USA, UK, Australia	12883	February-03, June-21	EPI_ISL_418793	EuLowCountries	EuLC	2020-03-10
G1743|EuLC|06|03|2020	B.2	0.99	UK, USA, Netherlands	1446	January-21, May-28	EPI_ISL_418805	EuLowCountries	EuLC	2020-03-06
G1744|SoAm|05|03|2020	B.1.1	0.51	UK, USA, Portugal	9643	February-23, June-14	EPI_ISL_416036	SouthAmerica	SoAm	2020-03-05
G1745|EuLC|05|03|2020	B.1	0.86	USA, UK, Australia	12883	February-03, June-21	EPI_ISL_418792	EuLowCountries	EuLC	2020-03-05
G1746|EuLC|06|03|2020	B.1	0.97	USA, UK, Australia	12883	February-03, June-21	EPI_ISL_420328	EuLowCountries	EuLC	2020-03-06
G1747|SoAm|02|03|2020	B.1.1	0.99	UK, USA, Portugal	9643	February-23, June-14	EPI_ISL_414014	SouthAmerica	SoAm	2020-03-02
G1748|SoAm|02|03|2020	A.5	0.93	Spain, UK, Uruguay	238	February-23, May-07	EPI_ISL_414577	SouthAmerica	SoAm	2020-03-02
G1749|Chi|2020|01	B	0.93	UK, China, USA	1955	December-24, June-02	EPI_ISL_413693	China	Chi
G1750|Chi|2020|02	A	0.99	China, USA, India	453	January-05, June-08	EPI_ISL_413751	China	Chi
G1751|NoAm|15|03|2020	B.1	0.98	USA, UK, Australia	12883	February-03, June-21	EPI_ISL_420304	NorthAmerica	NoAm	2020-03-15
G1752|NoAm|24|03|2020	B.1	0.99	USA, UK, Australia	12883	February-03, June-21	EPI_ISL_426089	NorthAmerica	NoAm	2020-03-24
G1753|NoAm|25|03|2020	A.1	1	USA, Australia, Canada	1504	February-22, May-13	EPI_ISL_426120	NorthAmerica	NoAm	2020-03-25
G1754|EuLC|05|03|2020	B.1	0.97	USA, UK, Australia	12883	February-03, June-21	EPI_ISL_420325	EuLowCountries	EuLC	2020-03-05
G1755|EuLC|02|03|2020	B.1.5	0.88	UK, Spain, USA	1731	January-24, June-22	EPI_ISL_418986	EuLowCountries	EuLC	2020-03-02
G1756|NoAm|25|01|2020	B	0.93	UK, China, USA	1955	December-24, June-02	EPI_ISL_413014	NorthAmerica	NoAm	2020-01-25
G1757|Chi|2020|02	A	0.99	China, USA, India	453	January-05, June-08	EPI_ISL_413748	China	Chi
G1758|CeEu|23|03|2020	B.1	0.99	USA, UK, Australia	12883	February-03, June-21	EPI_ISL_421509	CentralEurope	CeEu	2020-03-23
G1759|CeEu|29|01|2020	B	0.92	UK, China, USA	1955	December-24, June-02	EPI_ISL_408431	CentralEurope	CeEu	2020-01-29
G1760|EaAs|22|01|2020	A	0.99	China, USA, India	453	January-05, June-08	EPI_ISL_412028	EastAsia	EaAs	2020-01-22
G1761|SoAs|31|01|2020	A	0.99	China, USA, India	453	January-05, June-08	EPI_ISL_413523	SouthAsia	SoAs	2020-01-31
G1762|SoAs|03|03|2020	B.1	0.97	USA, UK, Australia	12883	February-03, June-21	EPI_ISL_420547	SouthAsia	SoAs	2020-03-03
G1763|WeAs|23|02|2020	B	0.92	UK, China, USA	1955	December-24, June-02	EPI_ISL_419211	WestAsia	WeAs	2020-02-23
G1764|NoAm|15|03|2020	B.1	0.99	USA, UK, Australia	12883	February-03, June-21	EPI_ISL_427573	NorthAmerica	NoAm	2020-03-15
G1765|NoAm|01|04|2020	B.2	0.98	UK, USA, Netherlands	1446	January-21, May-28	EPI_ISL_426464	NorthAmerica	NoAm	2020-04-01
G1766|NoAm|21|03|2020	B.1	0.99	USA, UK, Australia	12883	February-03, June-21	EPI_ISL_424253	NorthAmerica	NoAm	2020-03-21
G1767|NoAm|26|03|2020	B.1	0.99	USA, UK, Australia	12883	February-03, June-21	EPI_ISL_427188	NorthAmerica	NoAm	2020-03-26
G1768|NoAm|26|03|2020	B.1	0.99	USA, UK, Australia	12883	February-03, June-21	EPI_ISL_427199	NorthAmerica	NoAm	2020-03-26
G1769|EuLC|05|03|2020	B.1	0.99	USA, UK, Australia	12883	February-03, June-21	EPI_ISL_420322	EuLowCountries	EuLC	2020-03-05
G1770|Chi|2020|02	A	0.99	China, USA, India	453	January-05, June-08	EPI_ISL_413697	China	Chi
G1771|Chi|2020|02	A	0.99	China, USA, India	453	January-05, June-08	EPI_ISL_413746	China	Chi
G1772|Chi|2020|02	A	0.99	China, USA, India	453	January-05, June-08	EPI_ISL_413761	China	Chi
G1773|EaEu|2020	B.1.1	1	UK, USA, Portugal	9643	February-23, June-14	EPI_ISL_426581	EastEurope	EaEu
G1774|EaEu|26|03|2020	B.1.1	1	UK, USA, Portugal	9643	February-23, June-14	EPI_ISL_426891	EastEurope	EaEu	2020-03-26
G1775|NoAm|12|03|2020	B.1	0.99	USA, UK, Australia	12883	February-03, June-21	EPI_ISL_417452	NorthAmerica	NoAm	2020-03-12
G1776|NoAm|14|03|2020	B.2	0.97	UK, USA, Netherlands	1446	January-21, May-28	EPI_ISL_418060	NorthAmerica	NoAm	2020-03-14
G1777|Chi|30|12|2019	B	0.93	UK, China, USA	1955	December-24, June-02	EPI_ISL_402128	China	Chi	2019-12-30
G1778|EuLC|04|03|2020	B.1	0.99	USA, UK, Australia	12883	February-03, June-21	EPI_ISL_420324	EuLowCountries	EuLC	2020-03-04
G1779|CeEu|23|01|2020	B.2	0.97	UK, USA, Netherlands	1446	January-21, May-28	EPI_ISL_406596	CentralEurope	CeEu	2020-01-23
G1780|Chi|04|02|2020	B	0.94	UK, China, USA	1955	December-24, June-02	EPI_ISL_418991	China	Chi	2020-02-04
G1781|EaAs|02|02|2020	A	0.99	China, USA, India	453	January-05, June-08	EPI_ISL_426168	EastAsia	EaAs	2020-02-02
G1782|Chi|25|01|2020	A	0.99	China, USA, India	453	January-05, June-08	EPI_ISL_414940	China	Chi	2020-01-25
G1783|CeEu|28|02|2020	B.1.1	0.97	UK, USA, Portugal	9643	February-23, June-14	EPI_ISL_415700	CentralEurope	CeEu	2020-02-28
G1784|NoAm|23|03|2020	B.1	0.99	USA, UK, Australia	12883	February-03, June-21	EPI_ISL_424251	NorthAmerica	NoAm	2020-03-23
G1785|NoAm|23|03|2020	A.1	1	USA, Australia, Canada	1504	February-22, May-13	EPI_ISL_424296	NorthAmerica	NoAm	2020-03-23
G1786|NoAm|24|03|2020	B.1	0.99	USA, UK, Australia	12883	February-03, June-21	EPI_ISL_424340	NorthAmerica	NoAm	2020-03-24
G1787|NoAm|31|03|2020	A.1	1	USA, Australia, Canada	1504	February-22, May-13	EPI_ISL_427252	NorthAmerica	NoAm	2020-03-31
G1788|NoAm|31|03|2020	B.1	0.99	USA, UK, Australia	12883	February-03, June-21	EPI_ISL_427254	NorthAmerica	NoAm	2020-03-31
G1789|NoAm|16|03|2020	A.1	1	USA, Australia, Canada	1504	February-22, May-13	EPI_ISL_418906	NorthAmerica	NoAm	2020-03-16
G1790|EuLC|05|03|2020	B.1.12	0.81	Luxembourg, Belgium, UK	61	March-04, June-01	EPI_ISL_418798	EuLowCountries	EuLC	2020-03-05
G1791|EuLC|05|03|2020	B.1.1	0.99	UK, USA, Portugal	9643	February-23, June-14	EPI_ISL_418863	EuLowCountries	EuLC	2020-03-05
G1792|Chi|25|02|2020	A	1	China, USA, India	453	January-05, June-08	EPI_ISL_414688	China	Chi	2020-02-25
G1793|SoAs|27|01|2020	B	0.96	UK, China, USA	1955	December-24, June-02	EPI_ISL_413522	SouthAsia	SoAs	2020-01-27
G1794|NoAm|04|04|2020	B.1.38	0.64	USA	20	March-17, April-27	EPI_ISL_427620	NorthAmerica	NoAm	2020-04-04
G1795|NoAm|13|03|2020	A	0.99	China, USA, India	453	January-05, June-08	EPI_ISL_416696	NorthAmerica	NoAm	2020-03-13
G1796|NoAm|31|03|2020	B.1	0.99	USA, UK, Australia	12883	February-03, June-21	EPI_ISL_427290	NorthAmerica	NoAm	2020-03-31
G1797|NoAm|31|03|2020	B.1	0.99	USA, UK, Australia	12883	February-03, June-21	EPI_ISL_427255	NorthAmerica	NoAm	2020-03-31
G1798|NoAm|14|03|2020	A.1	1	USA, Australia, Canada	1504	February-22, May-13	EPI_ISL_416714	NorthAmerica	NoAm	2020-03-14
G1799|Chi|30|12|2019	B	0.92	UK, China, USA	1955	December-24, June-02	EPI_ISL_402129	China	Chi	2019-12-30
G1800|OC|22|03|2020	B.1	0.99	USA, UK, Australia	12883	February-03, June-21	EPI_ISL_419830	Oceania	OC	2020-03-22
G1802|EaEu|27|03|2020	B.1	0.97	USA, UK, Australia	12883	February-03, June-21	EPI_ISL_426893	EastEurope	EaEu	2020-03-27
G1803|SoAs|10|03|2020	B.4	0.99	Australia, UK, Kazakhstan	362	January-18, May-13	EPI_ISL_421662	SouthAsia	SoAs	2020-03-10
G1804|SoAs|12|03|2020	B.4	0.99	Australia, UK, Kazakhstan	362	January-18, May-13	EPI_ISL_421672	SouthAsia	SoAs	2020-03-12
G1805|NoAm|25|03|2020	B.1	0.99	USA, UK, Australia	12883	February-03, June-21	EPI_ISL_427166	NorthAmerica	NoAm	2020-03-25
G1806|NoAm|15|03|2020	B.1	0.99	USA, UK, Australia	12883	February-03, June-21	EPI_ISL_416492	NorthAmerica	NoAm	2020-03-15
G1807|Chi|2020|01	A	0.99	China, USA, India	453	January-05, June-08	EPI_ISL_413691	China	Chi
G1808|Chi|2020|02	A	1	China, USA, India	453	January-05, June-08	EPI_ISL_413809	China	Chi
G1809|EaEu|27|03|2020	B.1.1	0.96	UK, USA, Portugal	9643	February-23, June-14	EPI_ISL_426883	EastEurope	EaEu	2020-03-27
G1810|SoAs|10|03|2020	B.1	0.98	USA, UK, Australia	12883	February-03, June-21	EPI_ISL_424362	SouthAsia	SoAs	2020-03-10
G1811|SoAs|03|03|2020	B.1	0.97	USA, UK, Australia	12883	February-03, June-21	EPI_ISL_420551	SouthAsia	SoAs	2020-03-03
G1812|EuLC|12|03|2020	B.1	1	USA, UK, Australia	12883	February-03, June-21	EPI_ISL_419570	EuLowCountries	EuLC	2020-03-12
G1813|SoAm|10|03|2020	B.1.1	1	UK, USA, Portugal	9643	February-23, June-14	EPI_ISL_415787	SouthAmerica	SoAm	2020-03-10
G1814|SoEaAs|13|03|2020	B.1	0.99	USA, UK, Australia	12883	February-03, June-21	EPI_ISL_422430	SouthEastAsia	SoEaAs	2020-03-13
G1815|EaEu|05|03|2020	B.2	0.99	UK, USA, Netherlands	1446	January-21, May-28	EPI_ISL_420541	EastEurope	EaEu	2020-03-05
G1816|NoAm|16|03|2020	B.1	0.99	USA, UK, Australia	12883	February-03, June-21	EPI_ISL_427590	NorthAmerica	NoAm	2020-03-16
G1817|NoAm|27|03|2020	B.1	0.99	USA, UK, Australia	12883	February-03, June-21	EPI_ISL_426461	NorthAmerica	NoAm	2020-03-27
G1818|NoAm|19|03|2020	A.1	1	USA, Australia, Canada	1504	February-22, May-13	EPI_ISL_424250	NorthAmerica	NoAm	2020-03-19
G1819|NoAm|12|03|2020	A.1	1	USA, Australia, Canada	1504	February-22, May-13	EPI_ISL_416665	NorthAmerica	NoAm	2020-03-12
G1820|EuLC|06|03|2020	B.1	0.87	USA, UK, Australia	12883	February-03, June-21	EPI_ISL_420342	EuLowCountries	EuLC	2020-03-06
G1821|SoAs|12|03|2020	B.4	0.99	Australia, UK, Kazakhstan	362	January-18, May-13	EPI_ISL_421669	SouthAsia	SoAs	2020-03-12
G1822|SoAs|17|03|2020	B.1	0.99	USA, UK, Australia	12883	February-03, June-21	EPI_ISL_424364	SouthAsia	SoAs	2020-03-17
G1823|NoAm|21|03|2020	B.2	0.98	UK, USA, Netherlands	1446	January-21, May-28	EPI_ISL_424346	NorthAmerica	NoAm	2020-03-21
G1824|NoAm|29|03|2020	B.1	0.98	USA, UK, Australia	12883	February-03, June-21	EPI_ISL_424347	NorthAmerica	NoAm	2020-03-29
G1825|NoAm|24|03|2020	B.1.2	1	USA, Australia, Canada	785	March-08, June-08	EPI_ISL_427622	NorthAmerica	NoAm	2020-03-24
G1826|NoAm|28|03|2020	B.2	0.98	UK, USA, Netherlands	1446	January-21, May-28	EPI_ISL_426459	NorthAmerica	NoAm	2020-03-28
G1827|NoAm|25|03|2020	B.1	0.99	USA, UK, Australia	12883	February-03, June-21	EPI_ISL_426101	NorthAmerica	NoAm	2020-03-25
G1828|NoAm|12|03|2020	A.1	1	USA, Australia, Canada	1504	February-22, May-13	EPI_ISL_417347	NorthAmerica	NoAm	2020-03-12
G1829|NoAm|15|03|2020	B.1	0.99	USA, UK, Australia	12883	February-03, June-21	EPI_ISL_418081	NorthAmerica	NoAm	2020-03-15
G1830|NoAm|15|03|2020	A.1	1	USA, Australia, Canada	1504	February-22, May-13	EPI_ISL_418955	NorthAmerica	NoAm	2020-03-15
G1831|Chi|30|12|2019	B	0.93	UK, China, USA	1955	December-24, June-02	EPI_ISL_402130	China	Chi	2019-12-30
G1832|EuLC|06|03|2020	B.1	0.97	USA, UK, Australia	12883	February-03, June-21	EPI_ISL_418981	EuLowCountries	EuLC	2020-03-06
G1833|EaEu|2020|02	B.1	0.97	USA, UK, Australia	12883	February-03, June-21	EPI_ISL_416742	EastEurope	EaEu
G1834|Chi|25|02|2020	A	0.99	China, USA, India	453	January-05, June-08	EPI_ISL_414690	China	Chi	2020-02-25
G1835|SoAs|03|03|2020	B.1	0.97	USA, UK, Australia	12883	February-03, June-21	EPI_ISL_420549	SouthAsia	SoAs	2020-03-03
G1836|EaAs|06|02|2020	B.2	0.97	UK, USA, Netherlands	1446	January-21, May-28	EPI_ISL_413018	EastAsia	EaAs	2020-02-06
G1837|EaAs|27|02|2020	A	0.99	China, USA, India	453	January-05, June-08	EPI_ISL_413513	EastAsia	EaAs	2020-02-27
G1838|EaAs|27|02|2020	A	0.99	China, USA, India	453	January-05, June-08	EPI_ISL_413514	EastAsia	EaAs	2020-02-27
G1839|EaAs|27|02|2020	A	0.99	China, USA, India	453	January-05, June-08	EPI_ISL_413516	EastAsia	EaAs	2020-02-27
G1840|NoAm|02|04|2020	B.1	0.93	USA, UK, Australia	12883	February-03, June-21	EPI_ISL_427619	NorthAmerica	NoAm	2020-04-02
G1841|NoAm|27|01|2020	B	0.91	UK, China, USA	1955	December-24, June-02	EPI_ISL_410044	NorthAmerica	NoAm	2020-01-27
G1842|NoAm|16|03|2020	B.1	1	USA, UK, Australia	12883	February-03, June-21	EPI_ISL_427611	NorthAmerica	NoAm	2020-03-16
G1843|NoAm|03|04|2020	B.1.1	1	UK, USA, Portugal	9643	February-23, June-14	EPI_ISL_426473	NorthAmerica	NoAm	2020-04-03
G1844|NoAm|24|03|2020	B.1	1	USA, UK, Australia	12883	February-03, June-21	EPI_ISL_424333	NorthAmerica	NoAm	2020-03-24
G1845|NoAm|11|03|2020	A.1	1	USA, Australia, Canada	1504	February-22, May-13	EPI_ISL_416656	NorthAmerica	NoAm	2020-03-11
G1846|EuLC|05|03|2020	B.1	0.87	USA, UK, Australia	12883	February-03, June-21	EPI_ISL_420337	EuLowCountries	EuLC	2020-03-05
G1847|Chi|2020|02	A	0.99	China, USA, India	453	January-05, June-08	EPI_ISL_413791	China	Chi
G1848|EaEu|29|03|2020	B.1.1	1	UK, USA, Portugal	9643	February-23, June-14	EPI_ISL_426897	EastEurope	EaEu	2020-03-29
G1849|Ja|17|02|2020	B	0.92	UK, China, USA	1955	December-24, June-02	EPI_ISL_416622	Japan	Ja	2020-02-17
G1850|EuLC|11|03|2020	B.1	0.99	USA, UK, Australia	12883	February-03, June-21	EPI_ISL_419590	EuLowCountries	EuLC	2020-03-11
G1851|SoEaAs|13|01|2020	B	0.92	UK, China, USA	1955	December-24, June-02	EPI_ISL_403963	SouthEastAsia	SoEaAs	2020-01-13
G1852|NoAm|15|03|2020	B.1	0.99	USA, UK, Australia	12883	February-03, June-21	EPI_ISL_427558	NorthAmerica	NoAm	2020-03-15
G1853|NoAm|15|03|2020	B.1	0.99	USA, UK, Australia	12883	February-03, June-21	EPI_ISL_427576	NorthAmerica	NoAm	2020-03-15
G1854|NoAm|15|03|2020	B.1	0.99	USA, UK, Australia	12883	February-03, June-21	EPI_ISL_427580	NorthAmerica	NoAm	2020-03-15
G1855|NoAm|13|03|2020	A.1	1	USA, Australia, Canada	1504	February-22, May-13	EPI_ISL_420628	NorthAmerica	NoAm	2020-03-13
G1856|Chi|17|01|2020	B	0.92	UK, China, USA	1955	December-24, June-02	EPI_ISL_404228	China	Chi	2020-01-17
G1857|Chi|24|01|2020	A	0.99	China, USA, India	453	January-05, June-08	EPI_ISL_413485	China	Chi	2020-01-24
G1858|Chi|29|01|2020	A	0.99	China, USA, India	453	January-05, June-08	EPI_ISL_424360	China	Chi	2020-01-29
G1859|Chi|2020|01	B	0.92	UK, China, USA	1955	December-24, June-02	EPI_ISL_413692	China	Chi
G1860|SoAs|12|03|2020	B.4	0.99	Australia, UK, Kazakhstan	362	January-18, May-13	EPI_ISL_421671	SouthAsia	SoAs	2020-03-12
G1861|SoAs|02|03|2020	B.1.1	0.99	UK, USA, Portugal	9643	February-23, June-14	EPI_ISL_426179	SouthAsia	SoAs	2020-03-02
G1862|SoAs|03|03|2020	B.1.1	0.99	UK, USA, Portugal	9643	February-23, June-14	EPI_ISL_420555	SouthAsia	SoAs	2020-03-03
G1863|EaEu|2020|02	B.1	0.99	USA, UK, Australia	12883	February-03, June-21	EPI_ISL_416741	EastEurope	EaEu
G1864|EuLC|16|03|2020	B.1	0.97	USA, UK, Australia	12883	February-03, June-21	EPI_ISL_419588	EuLowCountries	EuLC	2020-03-16
G1865|EuLC|17|03|2020	B.1.12	0.64	Luxembourg, Belgium, UK	61	March-04, June-01	EPI_ISL_421744	EuLowCountries	EuLC	2020-03-17
G1866|EuLC|17|03|2020	B.1	0.99	USA, UK, Australia	12883	February-03, June-21	EPI_ISL_421761	EuLowCountries	EuLC	2020-03-17
G1867|NoEu|28|02|2020	B.2	0.97	UK, USA, Netherlands	1446	January-21, May-28	EPI_ISL_420135	NorthEurope	NoEu	2020-02-28
G1868|NoEu|29|02|2020	B.2	0.98	UK, USA, Netherlands	1446	January-21, May-28	EPI_ISL_417488	NorthEurope	NoEu	2020-02-29
G1869|NoEu|01|03|2020	B.2	0.97	UK, USA, Netherlands	1446	January-21, May-28	EPI_ISL_417487	NorthEurope	NoEu	2020-03-01
G1870|NoAm|13|03|2020	B.1.1	1	UK, USA, Portugal	9643	February-23, June-14	EPI_ISL_417362	NorthAmerica	NoAm	2020-03-13
G1871|NoAm|15|03|2020	B.1	0.99	USA, UK, Australia	12883	February-03, June-21	EPI_ISL_427574	NorthAmerica	NoAm	2020-03-15
G1872|NoAm|16|03|2020	B.1	0.99	USA, UK, Australia	12883	February-03, June-21	EPI_ISL_427594	NorthAmerica	NoAm	2020-03-16
G1873|NoAm|16|03|2020	B.1	0.98	USA, UK, Australia	12883	February-03, June-21	EPI_ISL_427603	NorthAmerica	NoAm	2020-03-16
G1874|NoAm|16|03|2020	B.1	0.99	USA, UK, Australia	12883	February-03, June-21	EPI_ISL_427614	NorthAmerica	NoAm	2020-03-16
G1875|NoAm|14|03|2020	B.1	0.99	USA, UK, Australia	12883	February-03, June-21	EPI_ISL_427548	NorthAmerica	NoAm	2020-03-14
G1876|NoAm|12|03|2020	B.1	0.99	USA, UK, Australia	12883	February-03, June-21	EPI_ISL_419708	NorthAmerica	NoAm	2020-03-12
G1877|NoAm|04|04|2020	B.1.37	0.73	USA	37	March-10, May-12	EPI_ISL_426475	NorthAmerica	NoAm	2020-04-04
G1878|NoAm|25|03|2020	B.1	0.99	USA, UK, Australia	12883	February-03, June-21	EPI_ISL_427197	NorthAmerica	NoAm	2020-03-25
G1879|EuLC|05|03|2020	B.1	0.97	USA, UK, Australia	12883	February-03, June-21	EPI_ISL_418806	EuLowCountries	EuLC	2020-03-05
G1880|Chi|2020|02	A	0.99	China, USA, India	453	January-05, June-08	EPI_ISL_413711	China	Chi
G1881|EaEu|02|04|2020	B.1.1	1	UK, USA, Portugal	9643	February-23, June-14	EPI_ISL_426889	EastEurope	EaEu	2020-04-02
G1882|Chi|25|02|2020	B	0.95	UK, China, USA	1955	December-24, June-02	EPI_ISL_414692	China	Chi	2020-02-25
G1883|Chi|25|02|2020	A	0.99	China, USA, India	453	January-05, June-08	EPI_ISL_414689	China	Chi	2020-02-25
G1884|SoAs|10|03|2020	B.4	0.97	Australia, UK, Kazakhstan	362	January-18, May-13	EPI_ISL_421666	SouthAsia	SoAs	2020-03-10
G1885|EaAs|21|03|2020	B.1	0.99	USA, UK, Australia	12883	February-03, June-21	EPI_ISL_420084	EastAsia	EaAs	2020-03-21
G1886|NoAm|07|03|2020	B.1	0.99	USA, UK, Australia	12883	February-03, June-21	EPI_ISL_426422	NorthAmerica	NoAm	2020-03-07
G1887|NoAm|08|03|2020	B.1	0.99	USA, UK, Australia	12883	February-03, June-21	EPI_ISL_426423	NorthAmerica	NoAm	2020-03-08
G1888|NoAm|09|03|2020	B.1	0.99	USA, UK, Australia	12883	February-03, June-21	EPI_ISL_426424	NorthAmerica	NoAm	2020-03-09
G1889|NoAm|15|03|2020	B.1	0.99	USA, UK, Australia	12883	February-03, June-21	EPI_ISL_427582	NorthAmerica	NoAm	2020-03-15
G1890|NoAm|16|03|2020	B.1	0.99	USA, UK, Australia	12883	February-03, June-21	EPI_ISL_427602	NorthAmerica	NoAm	2020-03-16
G1891|NoAm|23|03|2020	B.1	0.99	USA, UK, Australia	12883	February-03, June-21	EPI_ISL_426078	NorthAmerica	NoAm	2020-03-23
G1892|NoAm|20|03|2020	B.1	0.99	USA, UK, Australia	12883	February-03, June-21	EPI_ISL_424202	NorthAmerica	NoAm	2020-03-20
G1893|SoEaAs|07|03|2020	B.1.1	1	UK, USA, Portugal	9643	February-23, June-14	EPI_ISL_416428	SouthEastAsia	SoEaAs	2020-03-07
G1894|SoEaAs|06|03|2020	B.1.1	1	UK, USA, Portugal	9643	February-23, June-14	EPI_ISL_416430	SouthEastAsia	SoEaAs	2020-03-06
G1896|Chi|2020|02	A	0.99	China, USA, India	453	January-05, June-08	EPI_ISL_413749	China	Chi
G1897|EaEu|31|03|2020	B.1	0.99	USA, UK, Australia	12883	February-03, June-21	EPI_ISL_426887	EastEurope	EaEu	2020-03-31
G1898|EaEu|27|03|2020	B.1	0.97	USA, UK, Australia	12883	February-03, June-21	EPI_ISL_426895	EastEurope	EaEu	2020-03-27
G1899|EaEu|27|03|2020	B.1.1	1	UK, USA, Portugal	9643	February-23, June-14	EPI_ISL_426885	EastEurope	EaEu	2020-03-27
G1900|CeEu|26|02|2020	A.2	0.99	Spain, UK, Australia	863	February-26, June-03	EPI_ISL_414600	CentralEurope	CeEu	2020-02-26
G1901|SoAs|10|03|2020	B.4	0.99	Australia, UK, Kazakhstan	362	January-18, May-13	EPI_ISL_421664	SouthAsia	SoAs	2020-03-10
G1902|SoAs|17|03|2020	B.1	0.99	USA, UK, Australia	12883	February-03, June-21	EPI_ISL_424365	SouthAsia	SoAs	2020-03-17
G1903|SoAs|03|03|2020	B.1	0.96	USA, UK, Australia	12883	February-03, June-21	EPI_ISL_420545	SouthAsia	SoAs	2020-03-03
G1904|EaAs|18|02|2020	B.2.10	0.64	South_Korea, USA	24	February-18, February-29	EPI_ISL_427810	EastAsia	EaAs	2020-02-18
G1905|EaAs|20|03|2020	B.1	0.99	USA, UK, Australia	12883	February-03, June-21	EPI_ISL_420085	EastAsia	EaAs	2020-03-20
G1906|EaAs|22|03|2020	B.1.1.10	0.81	UK, Netherlands, USA	221	March-08, May-22	EPI_ISL_421651	EastAsia	EaAs	2020-03-22
G1907|EaAs|25|01|2020	B	0.92	UK, China, USA	1955	December-24, June-02	EPI_ISL_411915	EastAsia	EaAs	2020-01-25
G1908|NoAm|15|03|2020	B.1	0.99	USA, UK, Australia	12883	February-03, June-21	EPI_ISL_427565	NorthAmerica	NoAm	2020-03-15
G1909|NoAm|16|03|2020	B.1	0.99	USA, UK, Australia	12883	February-03, June-21	EPI_ISL_427601	NorthAmerica	NoAm	2020-03-16
G1910|NoAm|16|03|2020	B.1.5	0.87	UK, Spain, USA	1731	January-24, June-22	EPI_ISL_427606	NorthAmerica	NoAm	2020-03-16
G1911|NoAm|16|03|2020	B.1	0.59	USA, UK, Australia	12883	February-03, June-21	EPI_ISL_427610	NorthAmerica	NoAm	2020-03-16
G1912|NoAm|16|03|2020	B.1	0.99	USA, UK, Australia	12883	February-03, June-21	EPI_ISL_427617	NorthAmerica	NoAm	2020-03-16
G1913|NoAm|14|03|2020	B.1	0.99	USA, UK, Australia	12883	February-03, June-21	EPI_ISL_427551	NorthAmerica	NoAm	2020-03-14
G1914|NoAm|19|03|2020	B.1	0.99	USA, UK, Australia	12883	February-03, June-21	EPI_ISL_424212	NorthAmerica	NoAm	2020-03-19
G1915|NoAm|24|03|2020	B.1	0.98	USA, UK, Australia	12883	February-03, June-21	EPI_ISL_426094	NorthAmerica	NoAm	2020-03-24
G1916|NoAm|26|03|2020	A.3	0.99	USA, Australia, UK	305	January-28, May-11	EPI_ISL_427190	NorthAmerica	NoAm	2020-03-26
G1917|NoAm|31|03|2020	B.1	0.96	USA, UK, Australia	12883	February-03, June-21	EPI_ISL_427247	NorthAmerica	NoAm	2020-03-31
G1918|NoAm|31|03|2020	B.1	0.99	USA, UK, Australia	12883	February-03, June-21	EPI_ISL_427257	NorthAmerica	NoAm	2020-03-31
G1919|EaEu|2020|03	B.1	0.97	USA, UK, Australia	12883	February-03, June-21	EPI_ISL_420067	EastEurope	EaEu
G1920|CeEu|29|01|2020	B	0.92	UK, China, USA	1955	December-24, June-02	EPI_ISL_408430	CentralEurope	CeEu	2020-01-29
G1921|SoEaAs|20|02|2020	B	0.94	UK, China, USA	1955	December-24, June-02	EPI_ISL_416866	SouthEastAsia	SoEaAs	2020-02-20
G1922|NoEu|09|03|2020	B.1	0.99	USA, UK, Australia	12883	February-03, June-21	EPI_ISL_420150	NorthEurope	NoEu	2020-03-09
G1923|EaEu|07|03|2020	B.1	1	USA, UK, Australia	12883	February-03, June-21	EPI_ISL_417878	EastEurope	EaEu	2020-03-07
G1924|NoAm|25|03|2020	B.1	0.99	USA, UK, Australia	12883	February-03, June-21	EPI_ISL_427621	NorthAmerica	NoAm	2020-03-25
G1925|NoAm|16|03|2020	B.1	1	USA, UK, Australia	12883	February-03, June-21	EPI_ISL_427592	NorthAmerica	NoAm	2020-03-16
G1926|NoAm|13|03|2020	A.1	1	USA, Australia, Canada	1504	February-22, May-13	EPI_ISL_417368	NorthAmerica	NoAm	2020-03-13
G1927|NoAm|18|03|2020	B.1	0.99	USA, UK, Australia	12883	February-03, June-21	EPI_ISL_422994	NorthAmerica	NoAm	2020-03-18
G1928|NoAm|21|03|2020	B.1	0.99	USA, UK, Australia	12883	February-03, June-21	EPI_ISL_424229	NorthAmerica	NoAm	2020-03-21
G1929|NoAm|24|03|2020	B.1	0.98	USA, UK, Australia	12883	February-03, June-21	EPI_ISL_424337	NorthAmerica	NoAm	2020-03-24
G1930|NoAm|25|03|2020	B.1	0.99	USA, UK, Australia	12883	February-03, June-21	EPI_ISL_426091	NorthAmerica	NoAm	2020-03-25
G1931|NoAm|27|03|2020	B.1	0.99	USA, UK, Australia	12883	February-03, June-21	EPI_ISL_427213	NorthAmerica	NoAm	2020-03-27
G1932|NoAm|16|03|2020	A.1	1	USA, Australia, Canada	1504	February-22, May-13	EPI_ISL_418927	NorthAmerica	NoAm	2020-03-16
G1933|OC|30|01|2020	A	0.99	China, USA, India	453	January-05, June-08	EPI_ISL_407896	Oceania	OC	2020-01-30
G1934|OC|29|02|2020	B.4	0.96	Australia, UK, Kazakhstan	362	January-18, May-13	EPI_ISL_414414	Oceania	OC	2020-02-29
G1935|OC|11|03|2020	A.1	1	USA, Australia, Canada	1504	February-22, May-13	EPI_ISL_417031	Oceania	OC	2020-03-11
G1936|OC|11|03|2020	B.1	0.97	USA, UK, Australia	12883	February-03, June-21	EPI_ISL_417032	Oceania	OC	2020-03-11
G1937|OC|18|03|2020	B.1.1	0.99	UK, USA, Portugal	9643	February-23, June-14	EPI_ISL_418802	Oceania	OC	2020-03-18
G1938|OC|18|03|2020	B.1	0.99	USA, UK, Australia	12883	February-03, June-21	EPI_ISL_418803	Oceania	OC	2020-03-18
G1939|OC|18|03|2020	B.1.1	1	UK, USA, Portugal	9643	February-23, June-14	EPI_ISL_418804	Oceania	OC	2020-03-18
G1940|OC|19|03|2020	B.1	0.99	USA, UK, Australia	12883	February-03, June-21	EPI_ISL_418807	Oceania	OC	2020-03-19
G1941|OC|24|03|2020	B.2.1	0.99	UK, Australia, USA	1618	February-09, June-02	EPI_ISL_420878	Oceania	OC	2020-03-24
G1942|OC|25|03|2020	A.1	1	USA, Australia, Canada	1504	February-22, May-13	EPI_ISL_420879	Oceania	OC	2020-03-25
G1943|SoAs|10|03|2020	B.4	0.99	Australia, UK, Kazakhstan	362	January-18, May-13	EPI_ISL_421667	SouthAsia	SoAs	2020-03-10
G1944|SoAs|12|03|2020	B.4	0.99	Australia, UK, Kazakhstan	362	January-18, May-13	EPI_ISL_421670	SouthAsia	SoAs	2020-03-12
G1945|NoEu|27|02|2020	B.2	0.97	UK, USA, Netherlands	1446	January-21, May-28	EPI_ISL_417483	NorthEurope	NoEu	2020-02-27
G1946|EaAs|19|03|2020	B.1.8	0.87	Netherlands, Iceland, Denmark	157	March-04, May-26	EPI_ISL_420082	EastAsia	EaAs	2020-03-19
G1947|EaAs|18|03|2020	B.1	0.99	USA, UK, Australia	12883	February-03, June-21	EPI_ISL_420083	EastAsia	EaAs	2020-03-18
G1948|EaAs|19|03|2020	B.1	0.98	USA, UK, Australia	12883	February-03, June-21	EPI_ISL_421641	EastAsia	EaAs	2020-03-19
G1949|NoAm|15|03|2020	B.1	0.57	USA, UK, Australia	12883	February-03, June-21	EPI_ISL_427581	NorthAmerica	NoAm	2020-03-15
G1950|NoAm|16|03|2020	B.1	1	USA, UK, Australia	12883	February-03, June-21	EPI_ISL_427607	NorthAmerica	NoAm	2020-03-16
G1951|NoAm|25|03|2020	B.1.1	1	UK, USA, Portugal	9643	February-23, June-14	EPI_ISL_420023	NorthAmerica	NoAm	2020-03-25
G1952|NoAm|24|03|2020	B.1	0.99	USA, UK, Australia	12883	February-03, June-21	EPI_ISL_424314	NorthAmerica	NoAm	2020-03-24
G1953|NoAm|29|03|2020	B.1	1	USA, UK, Australia	12883	February-03, June-21	EPI_ISL_427264	NorthAmerica	NoAm	2020-03-29
G1954|NoAm|30|03|2020	A.1	1	USA, Australia, Canada	1504	February-22, May-13	EPI_ISL_427266	NorthAmerica	NoAm	2020-03-30
G1955|NoAm|15|03|2020	A.1	1	USA, Australia, Canada	1504	February-22, May-13	EPI_ISL_418064	NorthAmerica	NoAm	2020-03-15
G1956|NoAm|10|03|2020	A.1	1	USA, Australia, Canada	1504	February-22, May-13	EPI_ISL_416445	NorthAmerica	NoAm	2020-03-10
G1957|OC|05|02|2020	A	0.99	China, USA, India	453	January-05, June-08	EPI_ISL_410717	Oceania	OC	2020-02-05
G1958|OC|05|02|2020	A	0.99	China, USA, India	453	January-05, June-08	EPI_ISL_410718	Oceania	OC	2020-02-05
G1959|OC|11|03|2020	B.6	1	India, Singapore, Australia	629	March-04, June-06	EPI_ISL_417033	Oceania	OC	2020-03-11
G1960|OC|19|03|2020	A.1	1	USA, Australia, Canada	1504	February-22, May-13	EPI_ISL_419885	Oceania	OC	2020-03-19
G1961|OC|21|03|2020	B.1.31	0.76	Australia	15	March-21, April-04	EPI_ISL_419943	Oceania	OC	2020-03-21
G1962|OC|21|03|2020	B.1.1	1	UK, USA, Portugal	9643	February-23, June-14	EPI_ISL_419945	Oceania	OC	2020-03-21
G1963|OC|22|03|2020	B.1	0.98	USA, UK, Australia	12883	February-03, June-21	EPI_ISL_419959	Oceania	OC	2020-03-22
G1964|Chi|28|01|2020	A	0.99	China, USA, India	453	January-05, June-08	EPI_ISL_424358	China	Chi	2020-01-28
G1965|EaEu|27|03|2020	B.1	0.99	USA, UK, Australia	12883	February-03, June-21	EPI_ISL_426884	EastEurope	EaEu	2020-03-27
G1966|NoEu|26|02|2020	B.4	0.99	Australia, UK, Kazakhstan	362	January-18, May-13	EPI_ISL_417484	NorthEurope	NoEu	2020-02-26
G1967|NoEu|09|03|2020	B.1	0.99	USA, UK, Australia	12883	February-03, June-21	EPI_ISL_420145	NorthEurope	NoEu	2020-03-09
G1968|CeEu|27|02|2020	B.1.5	0.87	UK, Spain, USA	1731	January-24, June-22	EPI_ISL_414020	CentralEurope	CeEu	2020-02-27
G1969|NoAm|17|03|2020	A.1	1	USA, Australia, Canada	1504	February-22, May-13	EPI_ISL_418864	NorthAmerica	NoAm	2020-03-17
G1970|NoAm|10|03|2020	A.1	1	USA, Australia, Canada	1504	February-22, May-13	EPI_ISL_419263	NorthAmerica	NoAm	2020-03-10
G1971|NoAm|20|03|2020	B.1	0.99	USA, UK, Australia	12883	February-03, June-21	EPI_ISL_420629	NorthAmerica	NoAm	2020-03-20
G1972|NoAm|23|03|2020	B.1.37	0.93	USA	37	March-10, May-12	EPI_ISL_426454	NorthAmerica	NoAm	2020-03-23
G1973|NoAm|31|03|2020	B.1	0.99	USA, UK, Australia	12883	February-03, June-21	EPI_ISL_426468	NorthAmerica	NoAm	2020-03-31
G1974|NoAm|17|03|2020	A.1	1	USA, Australia, Canada	1504	February-22, May-13	EPI_ISL_422991	NorthAmerica	NoAm	2020-03-17
G1975|NoAm|18|03|2020	A.1	1	USA, Australia, Canada	1504	February-22, May-13	EPI_ISL_423033	NorthAmerica	NoAm	2020-03-18
G1976|NoAm|15|03|2020	A.1	1	USA, Australia, Canada	1504	February-22, May-13	EPI_ISL_416711	NorthAmerica	NoAm	2020-03-15
G1977|NoAm|16|03|2020	B.1.2	1	USA, Australia, Canada	785	March-08, June-08	EPI_ISL_418037	NorthAmerica	NoAm	2020-03-16
G1978|NoAm|21|03|2020	A.4	0.91	USA	32	March-11, April-10	EPI_ISL_417201	NorthAmerica	NoAm	2020-03-21
G1979|Briti|23|03|2020	B.1.1.2	0.95	UK	288	March-20, June-03	EPI_ISL_421004	EuBritishIsles	Briti	2020-03-23
G1981|EuLC|09|03|2020	B.3	0.83	UK, Belgium, Denmark	904	February-23, May-27	EPI_ISL_420338	EuLowCountries	EuLC	2020-03-09
G1982|EuLC|04|03|2020	B.1	0.97	USA, UK, Australia	12883	February-03, June-21	EPI_ISL_418989	EuLowCountries	EuLC	2020-03-04
G1983|SoAm|04|03|2020	B.1.1	0.99	UK, USA, Portugal	9643	February-23, June-14	EPI_ISL_414017	SouthAmerica	SoAm	2020-03-04
G1984|SoAm|29|02|2020	B.1	0.97	USA, UK, Australia	12883	February-03, June-21	EPI_ISL_414016	SouthAmerica	SoAm	2020-02-29
G1985|SoAm|03|03|2020	B.1.1	0.99	UK, USA, Portugal	9643	February-23, June-14	EPI_ISL_416028	SouthAmerica	SoAm	2020-03-03
G1986|SoAm|04|03|2020	B.1.1	0.99	UK, USA, Portugal	9643	February-23, June-14	EPI_ISL_416029	SouthAmerica	SoAm	2020-03-04
G1987|SoAm|04|03|2020	B.1	0.97	USA, UK, Australia	12883	February-03, June-21	EPI_ISL_416031	SouthAmerica	SoAm	2020-03-04
G1988|SoAm|03|03|2020	B.3	1	UK, Belgium, Denmark	904	February-23, May-27	EPI_ISL_416033	SouthAmerica	SoAm	2020-03-03
G1989|EaEu|2020|03	B.1.1	0.97	UK, USA, Portugal	9643	February-23, June-14	EPI_ISL_416743	EastEurope	EaEu
G1990|EaEu|31|03|2020	B.1	0.98	USA, UK, Australia	12883	February-03, June-21	EPI_ISL_426888	EastEurope	EaEu	2020-03-31
G1991|EaEu|28|03|2020	B.1.1	1	UK, USA, Portugal	9643	February-23, June-14	EPI_ISL_426886	EastEurope	EaEu	2020-03-28
G1992|Chi|23|03|2020	B.1.3	0.7	USA, Israel, ISRAEL	374	March-05, May-17	EPI_ISL_417420	China	Chi	2020-03-23
G1993|NoEu|01|03|2020	B.2	0.98	UK, USA, Netherlands	1446	January-21, May-28	EPI_ISL_417486	NorthEurope	NoEu	2020-03-01
G1994|NoEu|04|03|2020	B.2	0.98	UK, USA, Netherlands	1446	January-21, May-28	EPI_ISL_420136	NorthEurope	NoEu	2020-03-04
G1995|NoAm|14|03|2020	B.1	0.99	USA, UK, Australia	12883	February-03, June-21	EPI_ISL_418898	NorthAmerica	NoAm	2020-03-14
G1996|NoAm|16|03|2020	B.1	0.55	USA, UK, Australia	12883	February-03, June-21	EPI_ISL_427585	NorthAmerica	NoAm	2020-03-16
G1997|NoAm|16|03|2020	B.2	0.96	UK, USA, Netherlands	1446	January-21, May-28	EPI_ISL_427609	NorthAmerica	NoAm	2020-03-16
G1998|NoAm|16|03|2020	B.1	0.98	USA, UK, Australia	12883	February-03, June-21	EPI_ISL_427613	NorthAmerica	NoAm	2020-03-16
G1999|NoAm|26|03|2020	A.1	1	USA, Australia, Canada	1504	February-22, May-13	EPI_ISL_427187	NorthAmerica	NoAm	2020-03-26
G2000|NoAm|26|03|2020	A.1	1	USA, Australia, Canada	1504	February-22, May-13	EPI_ISL_427195	NorthAmerica	NoAm	2020-03-26
G2001|NoAm|24|03|2020	B.2	0.98	UK, USA, Netherlands	1446	January-21, May-28	EPI_ISL_418891	NorthAmerica	NoAm	2020-03-24
G2002|Chi|26|12|2019	B	0.93	UK, China, USA	1955	December-24, June-02	EPI_ISL_406798	China	Chi	2019-12-26
G2003|SoAm|04|03|2020	B.2	0.96	UK, USA, Netherlands	1446	January-21, May-28	EPI_ISL_416032	SouthAmerica	SoAm	2020-03-04
G2004|Chi|2020|01	B	0.92	UK, China, USA	1955	December-24, June-02	EPI_ISL_413694	China	Chi
G2005|EaEu|26|03|2020	B.1.1	0.96	UK, USA, Portugal	9643	February-23, June-14	EPI_ISL_426890	EastEurope	EaEu	2020-03-26
G2006|EaEu|27|03|2020	B.1.1	1	UK, USA, Portugal	9643	February-23, June-14	EPI_ISL_426894	EastEurope	EaEu	2020-03-27
G2007|EaEu|2020|03	B.1	0.99	USA, UK, Australia	12883	February-03, June-21	EPI_ISL_420540	EastEurope	EaEu
G2008|Chi|25|01|2020	A	0.99	China, USA, India	453	January-05, June-08	EPI_ISL_421242	China	Chi	2020-01-25
G2009|Chi|26|01|2020	B	0.93	UK, China, USA	1955	December-24, June-02	EPI_ISL_421253	China	Chi	2020-01-26
[truncated: 1,139 more rows]
