# Supplementary material for: Genomic epidemiology of SARS-CoV-2 reveals multiple lineages and early spread of SARS-CoV-2 infections in Lombardy, Italy
Source: Nat Commun. 2021 Jan 19;12:434. doi: 10.1038/s41467-020-20688-x (PMC7815831; doi:10.1038/s41467-020-20688-x)
Supplement: Supplementary file 5 — Supplementary Data 2 [file 41467_2020_20688_MOESM5_ESM.xlsx]

## Sheet: SupplementaryData2
Sequence name	Lineage	Collection_date	Location	GisaidCode
G2002|Chi|26|12|2019	B	2019-12-26	China	EPI_ISL_406798
G1310|Chi|30|12|2019	B	2019-12-30	China	EPI_ISL_402127
G1735|Chi|30|12|2019	B	2019-12-30	China	EPI_ISL_412898
G1777|Chi|30|12|2019	B	2019-12-30	China	EPI_ISL_402128
G1799|Chi|30|12|2019	B	2019-12-30	China	EPI_ISL_402129
G1831|Chi|30|12|2019	B	2019-12-30	China	EPI_ISL_402130
G2623|Chi|30|12|2019	B	2019-12-30	China	EPI_ISL_403931
G2634|Chi|30|12|2019	B	2019-12-30	China	EPI_ISL_403929
G2659|Chi|30|12|2019	B	2019-12-30	China	EPI_ISL_402124
G2729|Chi|30|12|2019	B	2019-12-30	China	EPI_ISL_403930
G2887|Chi|31|12|2019	B	2019-12-31	China	EPI_ISL_402125
G2588|Chi|01|01|2020	B	2020-01-01	China	EPI_ISL_403928
G2693|Chi|01|01|2020	B	2020-01-01	China	EPI_ISL_402120
G2312|Chi|02|01|2020	B	2020-01-02	China	EPI_ISL_406716
G2313|Chi|02|01|2020	B	2020-01-02	China	EPI_ISL_406717
G2194|Chi|05|01|2020	A	2020-01-05	China	EPI_ISL_406801
G1731|SoEaAs|08|01|2020	B	2020-01-08	SouthEastAsia	EPI_ISL_403962
G2893|Chi|08|01|2020	B	2020-01-08	China	EPI_ISL_411957
G1579|Chi|10|01|2020	A	2020-01-10	China	EPI_ISL_406030
G2024|Chi|11|01|2020	B	2020-01-11	China	EPI_ISL_421252
G2645|Chi|11|01|2020	A	2020-01-11	China	EPI_ISL_405839
G1191|SoAs|13|01|2020	B	2020-01-13	SouthAsia	EPI_ISL_410301
G1851|SoEaAs|13|01|2020	B	2020-01-13	SouthEastAsia	EPI_ISL_403963
G2647|Chi|13|01|2020	A	2020-01-13	China	EPI_ISL_406593
G1695|Chi|14|01|2020	A	2020-01-14	China	EPI_ISL_403932
G1696|Chi|15|01|2020	A	2020-01-15	China	EPI_ISL_403933
G1697|Chi|15|01|2020	B	2020-01-15	China	EPI_ISL_403934
G1856|Chi|17|01|2020	B	2020-01-17	China	EPI_ISL_404228
G1675|Chi|18|01|2020	B.4	2020-01-18	China	EPI_ISL_412981
G1523|Chi|19|01|2020	B	2020-01-19	China	EPI_ISL_407313
G2562|NoAm|19|01|2020	A	2020-01-19	NorthAmerica	EPI_ISL_404895
G1400|Chi|20|01|2020	B	2020-01-20	China	EPI_ISL_406970
G1427|EaAs|21|01|2020	B.2	2020-01-21	EastAsia	EPI_ISL_417064
G1526|Chi|21|01|2020	B	2020-01-21	China	EPI_ISL_421233
G1528|Chi|21|01|2020	B	2020-01-21	China	EPI_ISL_421231
G2457|NoAm|21|01|2020	B	2020-01-21	NorthAmerica	EPI_ISL_404253
G713|Chi|21|01|2020	B	2020-01-21	China	EPI_ISL_418441
G715|Chi|21|01|2020	B	2020-01-21	China	EPI_ISL_418442
G723|Chi|21|01|2020	B	2020-01-21	China	EPI_ISL_418507
G1183|EaAs|22|01|2020	A	2020-01-22	EastAsia	EPI_ISL_417443
G1531|Chi|22|01|2020	B	2020-01-22	China	EPI_ISL_421226
G1760|EaAs|22|01|2020	A	2020-01-22	EastAsia	EPI_ISL_412028
G2583|NoAm|22|01|2020	B.2	2020-01-22	NorthAmerica	EPI_ISL_406036
G262|OC|22|01|2020	B	2020-01-22	Oceania	EPI_ISL_408976
G2900|Chi|22|01|2020	B	2020-01-22	China	EPI_ISL_415711
G719|Chi|22|01|2020	B	2020-01-22	China	EPI_ISL_418503
G1186|CeEu|23|01|2020	B.2	2020-01-23	CentralEurope	EPI_ISL_406597
G1779|CeEu|23|01|2020	B.2	2020-01-23	CentralEurope	EPI_ISL_406596
G2223|CeEu|23|01|2020	B.2	2020-01-23	CentralEurope	EPI_ISL_410720
G2260|Ja|23|01|2020	B	2020-01-23	Japan	EPI_ISL_410532
G2638|Chi|23|01|2020	B	2020-01-23	China	EPI_ISL_408479
G709|Chi|23|01|2020	B	2020-01-23	China	EPI_ISL_418508
G711|Chi|23|01|2020	B	2020-01-23	China	EPI_ISL_418510
G2621|SoEaAs|24|01|2020	A	2020-01-24	SouthEastAsia	EPI_ISL_416427
G2622|SoEaAs|24|01|2020	A	2020-01-24	SouthEastAsia	EPI_ISL_408668
G2908|Chi|24|01|2020	B	2020-01-24	China	EPI_ISL_416046
G59|Chi|24|01|2020	B.1.5	2020-01-24	China	EPI_ISL_422425
G712|Chi|24|01|2020	B	2020-01-24	China	EPI_ISL_418511
G733|OC|24|01|2020	A	2020-01-24	Oceania	EPI_ISL_407893
G735|OC|24|01|2020	A	2020-01-24	Oceania	EPI_ISL_417030
G1907|EaAs|25|01|2020	B	2020-01-25	EastAsia	EPI_ISL_411915
G2259|Ja|25|01|2020	B	2020-01-25	Japan	EPI_ISL_410531
G2670|OC|25|01|2020	B.2	2020-01-25	Oceania	EPI_ISL_406844
G2914|Chi|25|01|2020	B.2	2020-01-25	China	EPI_ISL_415709
G714|Chi|25|01|2020	B	2020-01-25	China	EPI_ISL_418512
G716|Chi|25|01|2020	B	2020-01-25	China	EPI_ISL_418513
G734|OC|25|01|2020	B.2	2020-01-25	Oceania	EPI_ISL_408977
G1841|NoAm|27|01|2020	B	2020-01-27	NorthAmerica	EPI_ISL_410044
G2648|SoEaAs|27|01|2020	B.2	2020-01-27	SouthEastAsia	EPI_ISL_410713
G2629|EaAs|28|01|2020	B	2020-01-28	EastAsia	EPI_ISL_411927
G785|CeEu|28|01|2020	B	2020-01-28	CentralEurope	EPI_ISL_406862
G1759|CeEu|29|01|2020	B	2020-01-29	CentralEurope	EPI_ISL_408431
G2261|Ja|29|01|2020	A	2020-01-29	Japan	EPI_ISL_408665
G2780|CeIT|29|01|2020	B.2	2020-01-29	IT_Center	EPI_ISL_412974
G3178|Briti|29|01|2020	A	2020-01-29	EuBritishIsles	EPI_ISL_407071
G3179|Briti|29|01|2020	A	2020-01-29	EuBritishIsles	EPI_ISL_407073
G1761|SoAs|31|01|2020	A	2020-01-31	SouthAsia	EPI_ISL_413523
G1143|EaAs|01|02|2020	B	2020-02-01	EastAsia	EPI_ISL_412872
G2234|EaAs|02|02|2020	B	2020-02-02	EastAsia	EPI_ISL_426164
G2114|EaAs|04|02|2020	B	2020-02-04	EastAsia	EPI_ISL_426166
G1450|Chi|05|02|2020	B	2020-02-05	China	EPI_ISL_416376
G2611|EaAs|05|02|2020	B	2020-02-05	EastAsia	EPI_ISL_426169
G3072|Briti|05|02|2020	B	2020-02-05	EuBritishIsles	EPI_ISL_414040
G3076|Briti|07|02|2020	B	2020-02-07	EuBritishIsles	EPI_ISL_414043
G3073|Briti|08|02|2020	B	2020-02-08	EuBritishIsles	EPI_ISL_414042
G3074|Briti|08|02|2020	B	2020-02-08	EuBritishIsles	EPI_ISL_414041
G3075|Briti|08|02|2020	B	2020-02-08	EuBritishIsles	EPI_ISL_414044
G1358|Ja|15|02|2020	B	2020-02-15	Japan	EPI_ISL_416579
G1904|EaAs|18|02|2020	B.2.10	2020-02-18	EastAsia	EPI_ISL_427810
G2404|NoAm|18|02|2020	B	2020-02-18	NorthAmerica	EPI_ISL_413620
G2407|NoAm|18|02|2020	B	2020-02-18	NorthAmerica	EPI_ISL_414479
G2717|EaAs|18|02|2020	B.2.10	2020-02-18	EastAsia	EPI_ISL_427811
G2718|EaAs|18|02|2020	B.2.10	2020-02-18	EastAsia	EPI_ISL_427813
G34|SoEaAs|18|02|2020	A	2020-02-18	SouthEastAsia	EPI_ISL_414379
G2222|NoAm|20|02|2020	B.4	2020-02-20	NorthAmerica	EPI_ISL_418325
G2401|NoAm|20|02|2020	B	2020-02-20	NorthAmerica	EPI_ISL_413617
G2402|NoAm|20|02|2020	B	2020-02-20	NorthAmerica	EPI_ISL_413618
CDG|21|02|2020	B.1	2020-02-21	IT_Lomb	NA
G2279|NoAm|21|02|2020	B	2020-02-21	NorthAmerica	EPI_ISL_414480
G2416|NoAm|21|02|2020	B	2020-02-21	NorthAmerica	EPI_ISL_413610
G283|OC|22|02|2020	B.1	2020-02-22	Oceania	EPI_ISL_420456
G1763|WeAs|23|02|2020	B	2020-02-23	WestAsia	EPI_ISL_419211
G2074|Chi|23|02|2020	B	2020-02-23	China	EPI_ISL_412026
G1534|NoIT|24|02|2020	B.1	2020-02-24	IT_Lomb	EPI_ISL_417445
G1627|NoIT|24|02|2020	B.1	2020-02-24	IT_Lomb	EPI_ISL_417447
G2158|CeEu|24|02|2020	B.1	2020-02-24	CentralEurope	EPI_ISL_413996
G374|EaAs|24|02|2020	B.2.8	2020-02-24	EastAsia	EPI_ISL_414519
G1882|Chi|25|02|2020	B	2020-02-25	China	EPI_ISL_414692
G2635|SoAm|25|02|2020	B.1	2020-02-25	SouthAmerica	EPI_ISL_412964
G294|CeEu|25|02|2020	B.1.1	2020-02-25	CentralEurope	EPI_ISL_412912
G1663|NoEu|26|02|2020	B.1.1	2020-02-26	NorthEurope	EPI_ISL_416142
G1900|CeEu|26|02|2020	A.2	2020-02-26	CentralEurope	EPI_ISL_414600
G1966|NoEu|26|02|2020	B.4	2020-02-26	NorthEurope	EPI_ISL_417484
G2732|EaAs|26|02|2020	B.4	2020-02-26	EastAsia	EPI_ISL_415741
G1020|Briti|27|02|2020	B.1	2020-02-27	EuBritishIsles	EPI_ISL_413555
G1968|CeEu|27|02|2020	B.1.5	2020-02-27	CentralEurope	EPI_ISL_414020
G2118|CeEu|27|02|2020	B.1.5	2020-02-27	CentralEurope	EPI_ISL_414019
G2791|NoAm|27|02|2020	B.1.1	2020-02-27	NorthAmerica	EPI_ISL_412972
G2884|NoAm|27|02|2020	B.2.10	2020-02-27	NorthAmerica	EPI_ISL_413025
G3080|Briti|27|02|2020	B.1.1	2020-02-27	EuBritishIsles	EPI_ISL_414012
G3084|Briti|27|02|2020	B.4	2020-02-27	EuBritishIsles	EPI_ISL_414008
G3174|Briti|27|02|2020	B.1	2020-02-27	EuBritishIsles	EPI_ISL_414523
G1625|NoEu|28|02|2020	B.1	2020-02-28	NorthEurope	EPI_ISL_416143
G2514|NoAm|28|02|2020	B.1.5	2020-02-28	NorthAmerica	EPI_ISL_419553
G2705|NoAm|28|02|2020	A.1	2020-02-28	NorthAmerica	EPI_ISL_413455
G301|CeIT|28|02|2020	B.1.1	2020-02-28	CentralIT	EPI_ISL_417922
G4|OC|28|02|2020	B	2020-02-28	Oceania	EPI_ISL_413594
G5|OC|28|02|2020	B.4	2020-02-28	Oceania	EPI_ISL_413595
G736|OC|28|02|2020	B.4	2020-02-28	Oceania	EPI_ISL_412975
G1055|EuLC|29|02|2020	B.1.5	2020-02-29	EuLowCountries	EPI_ISL_413593
G1648|EuLC|29|02|2020	B.1	2020-02-29	EuLowCountries	EPI_ISL_415159
G2495|NoAm|29|02|2020	B.1	2020-02-29	NorthAmerica	EPI_ISL_420791
G1039|EuLC|01|03|2020	B	2020-03-01	EuLowCountries	EPI_ISL_413582
G1649|EuLC|01|03|2020	B.1.1	2020-03-01	EuLowCountries	EPI_ISL_415157
G1655|EuLC|01|03|2020	B.1.1	2020-03-01	EuLowCountries	EPI_ISL_415158
G1723|EuLC|01|03|2020	B.3	2020-03-01	EuLowCountries	EPI_ISL_418987
G1993|NoEu|01|03|2020	B.2	2020-03-01	NorthEurope	EPI_ISL_417486
G2075|WeAs|01|03|2020	B.1.1	2020-03-01	WestAsia	EPI_ISL_419210
G2462|NoAm|01|03|2020	B	2020-03-01	NorthAmerica	EPI_ISL_420789
G2640|NoIT|01|03|2020	B.1	2020-03-01	IT_FVG	EPI_ISL_417423
G2902|NoIT|01|03|2020	B.1	2020-03-01	IT_FVG	EPI_ISL_417419
G2905|NoIT|01|03|2020	B.1	2020-03-01	IT_FVG	EPI_ISL_417418
G2912|NoIT|01|03|2020	B.1	2020-03-01	IT_FVG	EPI_ISL_417421
G300|Chi|01|03|2020	B.1	2020-03-01	China	EPI_ISL_417921
G1038|EuLC|02|03|2020	B	2020-03-02	EuLowCountries	EPI_ISL_413580
G1041|EuLC|02|03|2020	B	2020-03-02	EuLowCountries	EPI_ISL_413590
G1230|CeEu|02|03|2020	A	2020-03-02	CentralEurope	EPI_ISL_417981
G1350|NoEu|02|03|2020	B.1.1.1	2020-03-02	NorthEurope	EPI_ISL_416140
G1573|NoEu|02|03|2020	B.1	2020-03-02	NorthEurope	EPI_ISL_416153
G1747|SoAm|02|03|2020	B.1.1	2020-03-02	SouthAmerica	EPI_ISL_414014
G1748|SoAm|02|03|2020	A.5	2020-03-02	SouthAmerica	EPI_ISL_414577
G1861|SoAs|02|03|2020	B.1.1	2020-03-02	SouthAsia	EPI_ISL_426179
G2080|EaAs|02|03|2020	B.1	2020-03-02	EastAsia	EPI_ISL_413592
G2224|CeEu|02|03|2020	B.4	2020-03-02	CentralEurope	EPI_ISL_414520
G2233|CeEu|02|03|2020	A	2020-03-02	CentralEurope	EPI_ISL_414521
G2427|NoAm|02|03|2020	B.1.110	2020-03-02	NorthAmerica	EPI_ISL_424855
G2673|WeAs|02|03|2020	B.4	2020-03-02	WestAsia	EPI_ISL_416542
G2677|WeAs|02|03|2020	B.4	2020-03-02	WestAsia	EPI_ISL_416458
G2686|WeAs|02|03|2020	B.4	2020-03-02	WestAsia	EPI_ISL_416543
G2762|WeAs|02|03|2020	B.4	2020-03-02	WestAsia	EPI_ISL_416541
G622|EuLC|02|03|2020	B.2	2020-03-02	EuLowCountries	EPI_ISL_422865
G1145|SoAm|03|03|2020	A.2	2020-03-03	SouthAmerica	EPI_ISL_414579
G1171|CeIT|03|03|2020	B.1	2020-03-03	IT_Center	EPI_ISL_417491
G1232|CeEu|03|03|2020	A.5	2020-03-03	CentralEurope	EPI_ISL_417980
G1694|NoEu|03|03|2020	B.1.42	2020-03-03	NorthEurope	EPI_ISL_415648
G1762|SoAs|03|03|2020	B.1	2020-03-03	SouthAsia	EPI_ISL_420547
G1811|SoAs|03|03|2020	B.1	2020-03-03	SouthAsia	EPI_ISL_420551
G1835|SoAs|03|03|2020	B.1	2020-03-03	SouthAsia	EPI_ISL_420549
G1903|SoAs|03|03|2020	B.1	2020-03-03	SouthAsia	EPI_ISL_420545
G1988|SoAm|03|03|2020	B.3	2020-03-03	SouthAmerica	EPI_ISL_416033
G2068|SoAs|03|03|2020	B.1	2020-03-03	SouthAsia	EPI_ISL_420543
G2113|SoAs|03|03|2020	B.1	2020-03-03	SouthAsia	EPI_ISL_420553
G2432|NoAm|03|03|2020	A.3	2020-03-03	NorthAmerica	EPI_ISL_420786
G2685|NoEu|03|03|2020	B.1.5	2020-03-03	NorthEurope	EPI_ISL_415646
G2792|EaEu|03|03|2020	B.3	2020-03-03	EastEurope	EPI_ISL_416488
G307|CeEu|03|03|2020	B.1.74	2020-03-03	CentralEurope	EPI_ISL_417987
G327|CeEu|03|03|2020	B.1.74	2020-03-03	CentralEurope	EPI_ISL_418010
G1154|CeIT|04|03|2020	B.1.5	2020-03-04	IT_Center	EPI_ISL_417923
G1221|NoAm|04|03|2020	B.2.1	2020-03-04	NorthAmerica	EPI_ISL_426027
G1464|EuLC|04|03|2020	B.1.12	2020-03-04	EuLowCountries	EPI_ISL_420442
G1536|SoAs|04|03|2020	B.4	2020-03-04	SouthAsia	EPI_ISL_417444
G2003|SoAm|04|03|2020	B.2	2020-03-04	SouthAmerica	EPI_ISL_416032
G2081|EaAs|04|03|2020	B.6	2020-03-04	EastAsia	EPI_ISL_422407
G2204|NoAm|04|03|2020	A.5	2020-03-04	NorthAmerica	EPI_ISL_424667
G304|NoAm|04|03|2020	A.2	2020-03-04	NorthAmerica	EPI_ISL_415151
G789|Briti|04|03|2020	B	2020-03-04	EuBritishIsles	EPI_ISL_414487
G1641|SoEaAs|05|03|2020	B.2.6	2020-03-05	SouthEastAsia	EPI_ISL_420104
G1741|EuLC|05|03|2020	B.1	2020-03-05	EuLowCountries	EPI_ISL_420331
G1744|SoAm|05|03|2020	B.1.1	2020-03-05	SouthAmerica	EPI_ISL_416036
G1815|EaEu|05|03|2020	B.2	2020-03-05	EastEurope	EPI_ISL_420541
G2493|NoAm|05|03|2020	B.3	2020-03-05	NorthAmerica	EPI_ISL_424874
G744|OC|05|03|2020	B.6	2020-03-05	Oceania	EPI_ISL_417388
G1365|SoEaAs|06|03|2020	B	2020-03-06	SouthEastAsia	EPI_ISL_420105
G1894|SoEaAs|06|03|2020	B.1.1	2020-03-06	SouthEastAsia	EPI_ISL_416430
G2614|SoEaAs|06|03|2020	B.1.1	2020-03-06	SouthEastAsia	EPI_ISL_416431
G2896|EaEu|06|03|2020	B.1	2020-03-06	EastEurope	EPI_ISL_420294
G46|Briti|06|03|2020	B.1.35	2020-03-06	EuBritishIsles	EPI_ISL_415435
G645|EuLC|06|03|2020	B.4	2020-03-06	EuLowCountries	EPI_ISL_414558
G851|Briti|06|03|2020	B.1.69	2020-03-06	EuBritishIsles	EPI_ISL_425797
G1488|EuLC|07|03|2020	B.1.1	2020-03-07	EuLowCountries	EPI_ISL_420450
G1666|WeAs|07|03|2020	B.6	2020-03-07	WestAsia	EPI_ISL_416432
G2459|NoAm|07|03|2020	B.1.111	2020-03-07	NorthAmerica	EPI_ISL_424850
G2531|NoAm|07|03|2020	B.1.43	2020-03-07	NorthAmerica	EPI_ISL_424890
G2801|Afr|07|03|2020	B.1	2020-03-07	Africa	EPI_ISL_417186
G3089|Briti|07|03|2020	B.2.2	2020-03-07	EuBritishIsles	EPI_ISL_416733
G1075|EuLC|08|03|2020	B.2.1	2020-03-08	EuLowCountries	EPI_ISL_415478
G1424|WeAs|08|03|2020	A.2	2020-03-08	WestAsia	EPI_ISL_416477
G620|EuLC|08|03|2020	B.1.8	2020-03-08	EuLowCountries	EPI_ISL_422864
G637|EuLC|08|03|2020	A	2020-03-08	EuLowCountries	EPI_ISL_414555
G746|OC|08|03|2020	B.1.1	2020-03-08	Oceania	EPI_ISL_417390
G790|Ja|08|03|2020	B.1	2020-03-08	Japan	EPI_ISL_419296
G1071|EuLC|09|03|2020	B.1.22	2020-03-09	EuLowCountries	EPI_ISL_415473
G1072|EuLC|09|03|2020	B.1.22	2020-03-09	EuLowCountries	EPI_ISL_415474
G2465|NoAm|09|03|2020	B.1.2	2020-03-09	NorthAmerica	EPI_ISL_424868
G2517|NoAm|09|03|2020	B.1.2	2020-03-09	NorthAmerica	EPI_ISL_426435
G627|EuLC|09|03|2020	A.2	2020-03-09	EuLowCountries	EPI_ISL_422872
G1199|WeAs|10|03|2020	B.2	2020-03-10	WestAsia	EPI_ISL_415643
G12|OC|10|03|2020	B.2.1	2020-03-10	Oceania	EPI_ISL_417394
G13|OC|10|03|2020	A.1	2020-03-10	Oceania	EPI_ISL_417395
G1305|WeAs|10|03|2020	B.1	2020-03-10	WestAsia	EPI_ISL_415642
G14|OC|10|03|2020	B.6	2020-03-10	Oceania	EPI_ISL_417396
G1409|SoEaAs|10|03|2020	B	2020-03-10	SouthEastAsia	EPI_ISL_420108
G17|OC|10|03|2020	B.2.1	2020-03-10	Oceania	EPI_ISL_417399
G1943|SoAs|10|03|2020	B.4	2020-03-10	SouthAsia	EPI_ISL_421667
G2720|WeAs|10|03|2020	B.1.36	2020-03-10	WestAsia	EPI_ISL_416521
G2721|WeAs|10|03|2020	B.1.36	2020-03-10	WestAsia	EPI_ISL_416522
G284|SoAm|10|03|2020	B.6	2020-03-10	SouthAmerica	EPI_ISL_427305
G1300|NoAm|11|03|2020	B.2.2	2020-03-11	NorthAmerica	EPI_ISL_416646
G1319|Ja|11|03|2020	B.1.1	2020-03-11	Japan	EPI_ISL_419301
G1432|SoEaAs|11|03|2020	B	2020-03-11	SouthEastAsia	EPI_ISL_420109
G70|OC|11|03|2020	B.2.4	2020-03-11	Oceania	EPI_ISL_417212
G1021|Briti|12|03|2020	B.3	2020-03-12	EuBritishIsles	EPI_ISL_415920
G1047|CeEu|12|03|2020	B.1.5	2020-03-12	CentralEurope	EPI_ISL_417957
G1537|SoAs|12|03|2020	B	2020-03-12	SouthAsia	EPI_ISL_419313
G1821|SoAs|12|03|2020	B.4	2020-03-12	SouthAsia	EPI_ISL_421669
G1876|NoAm|12|03|2020	B.1	2020-03-12	NorthAmerica	EPI_ISL_419708
G2302|NoAm|12|03|2020	B.1.3	2020-03-12	NorthAmerica	EPI_ISL_418358
G2303|NoAm|12|03|2020	B.1.3	2020-03-12	NorthAmerica	EPI_ISL_418359
G3116|Briti|12|03|2020	B.2.1	2020-03-12	EuBritishIsles	EPI_ISL_420292
G854|Briti|12|03|2020	B.2	2020-03-12	EuBritishIsles	EPI_ISL_425813
G1131|NoAm|13|03|2020	B.6	2020-03-13	NorthAmerica	EPI_ISL_416706
G1814|SoEaAs|13|03|2020	B.1	2020-03-13	SouthEastAsia	EPI_ISL_422430
G20|OC|13|03|2020	B.1.5	2020-03-13	Oceania	EPI_ISL_417402
G2033|EaAs|13|03|2020	B	2020-03-13	EastAsia	EPI_ISL_422410
G2083|EaAs|13|03|2020	B.2.2	2020-03-13	EastAsia	EPI_ISL_422409
G263|SoAm|13|03|2020	B.1.1.33	2020-03-13	SouthAmerica	EPI_ISL_427294
G264|SoAm|13|03|2020	B.1.1.33	2020-03-13	SouthAmerica	EPI_ISL_427295
G832|Briti|13|03|2020	B.1.1.1	2020-03-13	EuBritishIsles	EPI_ISL_425761
G844|Briti|13|03|2020	B.1.5	2020-03-13	EuBritishIsles	EPI_ISL_425779
G958|NoAm|13|03|2020	A.4	2020-03-13	NorthAmerica	EPI_ISL_417514
G2306|NoAm|14|03|2020	B.1.1.10	2020-03-14	NorthAmerica	EPI_ISL_418373
G2716|CeIT|14|03|2020	B.1	2020-03-14	IT_Center	EPI_ISL_418255
G2744|EaAs|14|03|2020	B.1.1	2020-03-14	EastAsia	EPI_ISL_417525
G2894|EaAs|14|03|2020	B.1.1	2020-03-14	EastAsia	EPI_ISL_427392
G702|Briti|14|03|2020	B.16	2020-03-14	EuBritishIsles	EPI_ISL_425816
G752|EuLC|14|03|2020	B.2.2	2020-03-14	EuLowCountries	EPI_ISL_417017
G754|EuLC|14|03|2020	B.1.9	2020-03-14	EuLowCountries	EPI_ISL_417018
G268|OC|15|03|2020	A.1	2020-03-15	Oceania	EPI_ISL_420536
G453|NoEu|15|03|2020	B	2020-03-15	NorthEurope	EPI_ISL_424703
G693|Briti|15|03|2020	B	2020-03-15	EuBritishIsles	EPI_ISL_425657
G799|Briti|15|03|2020	A.3	2020-03-15	EuBritishIsles	EPI_ISL_425658
G1134|SoAm|16|03|2020	A.2	2020-03-16	SouthAmerica	EPI_ISL_417034
G1426|WeAs|16|03|2020	B.1.5	2020-03-16	WestAsia	EPI_ISL_416481
G3050|Briti|16|03|2020	B.1.11	2020-03-16	EuBritishIsles	EPI_ISL_425483
G3053|Briti|16|03|2020	B.15	2020-03-16	EuBritishIsles	EPI_ISL_425480
G337|CeEu|16|03|2020	B.2.1	2020-03-16	CentralEurope	EPI_ISL_418020
G338|CeEu|16|03|2020	B.2.1	2020-03-16	CentralEurope	EPI_ISL_418021
G2088|EaAs|17|03|2020	A.3	2020-03-17	EastAsia	EPI_ISL_422415
G220|NoAm|17|03|2020	B.1.26	2020-03-17	NorthAmerica	EPI_ISL_421363
G26|OC|17|03|2020	B.2.2	2020-03-17	Oceania	EPI_ISL_417408
G2806|EaAs|17|03|2020	B.1.5	2020-03-17	EastAsia	EPI_ISL_424971
G292|EaEu|17|03|2020	B.1.1	2020-03-17	EastEurope	EPI_ISL_426359
G2963|Briti|17|03|2020	B.1.34	2020-03-17	EuBritishIsles	EPI_ISL_425644
G30|OC|17|03|2020	B.3	2020-03-17	Oceania	EPI_ISL_417412
G3047|Briti|17|03|2020	B.1.34	2020-03-17	EuBritishIsles	EPI_ISL_425487
G786|EaEu|17|03|2020	B.1.5	2020-03-17	EastEurope	EPI_ISL_418183
G788|EaEu|17|03|2020	B.1.5	2020-03-17	EastEurope	EPI_ISL_416426
G811|Briti|17|03|2020	B.2.6	2020-03-17	EuBritishIsles	EPI_ISL_425711
G812|Briti|17|03|2020	A.2	2020-03-17	EuBritishIsles	EPI_ISL_425713
G1338|Afr|18|03|2020	B.1	2020-03-18	Africa	EPI_ISL_417946
G156|NoAm|18|03|2020	B.1.108	2020-03-18	NorthAmerica	EPI_ISL_421414
G226|NoAm|18|03|2020	B.1.108	2020-03-18	NorthAmerica	EPI_ISL_421407
G2644|EaEu|18|03|2020	B.1.1.1	2020-03-18	EastEurope	EPI_ISL_421275
G2706|CeIT|18|03|2020	B.1	2020-03-18	IT_Center	EPI_ISL_420563
G277|SoAm|18|03|2020	B.1.1.28	2020-03-18	SouthAmerica	EPI_ISL_427292
G347|CeEu|18|03|2020	B.3	2020-03-18	CentralEurope	EPI_ISL_421457
G820|Briti|18|03|2020	B.2	2020-03-18	EuBritishIsles	EPI_ISL_425732
G1946|EaAs|19|03|2020	B.1.8	2020-03-19	EastAsia	EPI_ISL_420082
G3004|Briti|19|03|2020	B.1.1.33	2020-03-19	EuBritishIsles	EPI_ISL_425373
G3134|Briti|19|03|2020	B.1.13	2020-03-19	EuBritishIsles	EPI_ISL_425295
G386|Ja|19|03|2020	B.1.1	2020-03-19	Japan	EPI_ISL_419308
G447|EuLC|19|03|2020	B	2020-03-19	EuLowCountries	EPI_ISL_422919
G487|EuLC|19|03|2020	B.1.1.1	2020-03-19	EuLowCountries	EPI_ISL_422682
G81|NoAm|19|03|2020	B.1.104	2020-03-19	NorthAmerica	EPI_ISL_422537
G987|NoAm|19|03|2020	B.1.19	2020-03-19	NorthAmerica	EPI_ISL_421315
G1156|Ja|20|03|2020	B.1.1	2020-03-20	Japan	EPI_ISL_419306
G1203|NoAm|20|03|2020	B.1.38	2020-03-20	NorthAmerica	EPI_ISL_424186
G1331|Ja|20|03|2020	B.1.1	2020-03-20	Japan	EPI_ISL_419307
G1486|EuLC|20|03|2020	B.1.125	2020-03-20	EuLowCountries	EPI_ISL_420357
G1715|Afr|20|03|2020	B.2.1	2020-03-20	Africa	EPI_ISL_417950
G257|Ja|20|03|2020	B.1	2020-03-20	Japan	EPI_ISL_419300
G2790|SoEaAs|20|03|2020	B.6	2020-03-20	SouthEastAsia	EPI_ISL_417917
G492|EuLC|20|03|2020	B.1.78	2020-03-20	EuLowCountries	EPI_ISL_422688
G787|EaEu|20|03|2020	B.1.1.5	2020-03-20	EastEurope	EPI_ISL_416744
G891|CeEu|20|03|2020	B.1.5	2020-03-20	CentralEurope	EPI_ISL_425203
G903|NoEu|20|03|2020	B.1	2020-03-20	NorthEurope	EPI_ISL_428201
G98|CeEu|20|03|2020	B.1.22	2020-03-20	CentralEurope	EPI_ISL_421463
G1569|NoAm|21|03|2020	B.1.41	2020-03-21	NorthAmerica	EPI_ISL_424234
G1961|OC|21|03|2020	B.1.31	2020-03-21	Oceania	EPI_ISL_419943
G2102|NoAm|21|03|2020	B.1.41	2020-03-21	NorthAmerica	EPI_ISL_424239
G2269|CeEu|21|03|2020	B.1.102	2020-03-21	CentralEurope	EPI_ISL_420059
G2742|OC|21|03|2020	A.2	2020-03-21	Oceania	EPI_ISL_420036
G289|EaEu|21|03|2020	B.1.1	2020-03-21	EastEurope	EPI_ISL_426356
G144|Afr|22|03|2020	B.1.1	2020-03-22	Africa	EPI_ISL_420033
G1906|EaAs|22|03|2020	B.1.1.10	2020-03-22	EastAsia	EPI_ISL_421651
G274|Afr|22|03|2020	B.1	2020-03-22	Africa	EPI_ISL_420035
G2929|Briti|24|03|2020	B.10	2020-03-24	EuBritishIsles	EPI_ISL_425584
G1429|CeIT|23|03|2020	B.1	2020-03-23	IT_Center	EPI_ISL_419254
G1972|NoAm|23|03|2020	B.1.37	2020-03-23	NorthAmerica	EPI_ISL_426454
G1979|Briti|23|03|2020	B.1.1.2	2020-03-23	EuBritishIsles	EPI_ISL_421004
G1992|Chi|23|03|2020	B.1.3	2020-03-23	China	EPI_ISL_417420
G2715|OC|23|03|2020	B.1.25	2020-03-23	Oceania	EPI_ISL_419982
G2730|OC|23|03|2020	B.1.13	2020-03-23	Oceania	EPI_ISL_419998
G2793|WeAs|23|03|2020	B.2	2020-03-23	WestAsia	EPI_ISL_427416
G2794|WeAs|23|03|2020	B.2	2020-03-23	WestAsia	EPI_ISL_427417
G2910|EaAs|23|03|2020	B.3	2020-03-23	EastAsia	EPI_ISL_427396
G1510|EuLC|24|03|2020	B.1.1.5	2020-03-24	EuLowCountries	EPI_ISL_420377
G1513|EuLC|24|03|2020	B.1.83	2020-03-24	EuLowCountries	EPI_ISL_420382
G2917|EaAs|24|03|2020	B.2.1	2020-03-24	EastAsia	EPI_ISL_427397
G2929|Briti|24|03|2020	B.10	2020-03-24	EuBritishIsles	EPI_ISL_425584
G670|EuLC|24|03|2020	B.1.5.2	2020-03-24	EuLowCountries	EPI_ISL_422938
G1477|EuLC|25|03|2020	B.1.6	2020-03-25	EuLowCountries	EPI_ISL_420385
G2731|EaEu|25|03|2020	B	2020-03-25	EastEurope	EPI_ISL_421654
G2783|EaEu|25|03|2020	B.3	2020-03-25	EastEurope	EPI_ISL_421655
G2916|EaAs|25|03|2020	B.6	2020-03-25	EastAsia	EPI_ISL_427398
G389|NoIT|25|03|2020	B.1	2020-03-25	IT_Ven	EPI_ISL_422438
G686|NoIT|25|03|2020	B.1.1	2020-03-25	IT_Ven	EPI_ISL_422437
G1136|Afr|26|03|2020	B.1	2020-03-26	Africa	EPI_ISL_420847
G1636|OC|26|03|2020	B.1	2020-03-26	Oceania	EPI_ISL_421636
G1916|NoAm|26|03|2020	A.3	2020-03-26	NorthAmerica	EPI_ISL_427190
G2362|NoAm|26|03|2020	B.1	2020-03-26	NorthAmerica	EPI_ISL_426546
G455|SoAm|26|03|2020	B.1.1.33	2020-03-26	SouthAmerica	EPI_ISL_427304
G253|Afr|28|03|2020	B.1.1.1	2020-03-28	Africa	EPI_ISL_420849
G3243|Briti|28|03|2020	B.1.1.5	2020-03-28	EuBritishIsles	EPI_ISL_420197
G2606|EaEu|29|03|2020	B.6	2020-03-29	EastEurope	EPI_ISL_426379
G858|CeEu|29|03|2020	B.1.5	2020-03-29	CentralEurope	EPI_ISL_421174
G859|CeEu|29|03|2020	B.1.5	2020-03-29	CentralEurope	EPI_ISL_421175
G2785|EaEu|30|03|2020	B.1.9	2020-03-30	EastEurope	EPI_ISL_426285
G2895|WeAs|30|03|2020	B.4	2020-03-30	WestAsia	EPI_ISL_420142
G3029|Briti|30|03|2020	B.1.105	2020-03-30	EuBritishIsles	EPI_ISL_425431
G923|NoAm|30|03|2020	B.1.1.33	2020-03-30	NorthAmerica	EPI_ISL_425171
G2271|SoEaAs|31|03|2020	B.6	2020-03-31	SouthEastAsia	EPI_ISL_422433
G2309|SoEaAs|31|03|2020	B.1.1	2020-03-31	SouthEastAsia	EPI_ISL_422432
G2377|NoAm|31|03|2020	B.1.29	2020-03-31	NorthAmerica	EPI_ISL_426561
G2378|NoAm|31|03|2020	B.1.29	2020-03-31	NorthAmerica	EPI_ISL_426562
G2379|NoAm|31|03|2020	B.1.29	2020-03-31	NorthAmerica	EPI_ISL_426563
G2594|SoEaAs|31|03|2020	B.1.1	2020-03-31	SouthEastAsia	EPI_ISL_422431
G2595|SoEaAs|31|03|2020	B.6	2020-03-31	SouthEastAsia	EPI_ISL_422435
G2605|SoEaAs|31|03|2020	B.6	2020-03-31	SouthEastAsia	EPI_ISL_422434
G3139|Briti|31|03|2020	B.1.5.3	2020-03-31	EuBritishIsles	EPI_ISL_425249
G3144|Briti|31|03|2020	B.1.1.1	2020-03-31	EuBritishIsles	EPI_ISL_425242
G1397|WeAs|01|04|2020	B.1.1	2020-04-01	WestAsia	EPI_ISL_420144
G2800|Afr|01|04|2020	B.1.106	2020-04-01	Africa	EPI_ISL_421575
G3019|Briti|01|04|2020	B.1.1	2020-04-01	EuBritishIsles	EPI_ISL_425446
G3040|Briti|01|04|2020	B.1.1.7	2020-04-01	EuBritishIsles	EPI_ISL_425453
G3042|Briti|01|04|2020	B.2	2020-04-01	EuBritishIsles	EPI_ISL_425451
G3142|Briti|01|04|2020	B.1	2020-04-01	EuBritishIsles	EPI_ISL_425244
G3155|Briti|01|04|2020	B.1.1	2020-04-01	EuBritishIsles	EPI_ISL_425268
G3156|Briti|01|04|2020	B.2.1	2020-04-01	EuBritishIsles	EPI_ISL_425267
G3159|Briti|01|04|2020	B.1.66	2020-04-01	EuBritishIsles	EPI_ISL_425263
G1881|EaEu|02|04|2020	B.1.1	2020-04-02	EastEurope	EPI_ISL_426889
G582|EuLC|02|04|2020	B.1.8	2020-04-02	EuLowCountries	EPI_ISL_422616
G583|EuLC|02|04|2020	B.1.1	2020-04-02	EuLowCountries	EPI_ISL_422621
G584|EuLC|02|04|2020	B.1.78	2020-04-02	EuLowCountries	EPI_ISL_422623
G585|EuLC|02|04|2020	B.1.8	2020-04-02	EuLowCountries	EPI_ISL_422625
G586|EuLC|02|04|2020	B.1	2020-04-02	EuLowCountries	EPI_ISL_422626
G2778|SoAs|05|04|2020	B.1	2020-04-05	SouthAsia	EPI_ISL_426414
G2728|Chi|24|12|2019	B	2019-12-24	China	EPI_ISL_402123
G462|EuLC|28|03|2020	B.1.1	2020-03-28	EuLowCountries	EPI_ISL_422572
G314|CeEu|08|03|2020	B.1.1	2020-03-08	CentralEurope	EPI_ISL_417995
G838|Briti|13|03|2020	B.1.1	2020-03-13	EuBritishIsles	EPI_ISL_425769
G330|CeEu|07|03|2020	B.1.1	2020-03-07	CentralEurope	EPI_ISL_418013
G1504|EuLC|06|03|2020	B.1.1	2020-03-06	EuLowCountries	EPI_ISL_420441
G311|CeEu|07|03|2020	B.1.1	2020-03-07	CentralEurope	EPI_ISL_417992
G318|CeEu|10|03|2020	B.1.1	2020-03-10	CentralEurope	EPI_ISL_418001
G1314|NoAm|22|03|2020	B.1.1	2020-03-22	NorthAmerica	EPI_ISL_424332
G1489|EuLC|05|03|2020	B.1.1	2020-03-05	EuLowCountries	EPI_ISL_420353
G1520|EuLC|06|03|2020	B.1.1	2020-03-06	EuLowCountries	EPI_ISL_420351
G1657|EuLC|01|03|2020	B.1	2020-03-01	EuLowCountries	EPI_ISL_415156
G1832|EuLC|06|03|2020	B.1	2020-03-06	EuLowCountries	EPI_ISL_418981
G2282|NoAm|11|03|2020	B.1.1	2020-03-11	NorthAmerica	EPI_ISL_418370
G2445|NoAm|29|02|2020	B.1.1	2020-02-29	NorthAmerica	EPI_ISL_419557
G3150|EuLC|04|03|2020	B.1.8	2020-03-04	EuLowCountries	EPI_ISL_414530
G2607|CeEu|27|02|2020	B.1	2020-02-27	CentralEurope	EPI_ISL_413999
G1863|EaEu|2020|02	B.1		EastEurope	EPI_ISL_416741
Submitted at https://pangolin.cog-uk.io/ on 26.07.2020
Downloaded at GISAID (gisaid.org); accessed on 03.05.2020
