# Supplementary material for: Genomic epidemiology of SARS-CoV-2 reveals multiple lineages and early spread of SARS-CoV-2 infections in Lombardy, Italy
Source: Nat Commun. 2021 Jan 19;12:434. doi: 10.1038/s41467-020-20688-x (PMC7815831; doi:10.1038/s41467-020-20688-x)
Supplement: Supplementary file 6 — Supplementary Data 3 [file 41467_2020_20688_MOESM6_ESM.xlsx]

## Sheet: SupplementaryData3
Sequence name	Lineage	Probability	Most common countries	Number of taxa	Date range	Days since last sampling	GenDist_NC_045512.2	Coverage	Collection date	GISAID ACCESSION Number	ENA Accession Number
L100|NoITOT|08|03|2020	B.1.1	1	UK, USA, Portugal	9643	February-23, June-14	42	0.000240874	98.8	8/3/2020	EPI_ISL_542098	ERX4548731
L101|NoITCO|08|03|2020	B.1.1	1	UK, USA, Portugal	9643	February-23, June-14	42	0.000206407	98.82	8/3/2020	EPI_ISL_542099	ERX4548169
L102|NoITLC|09|03|2020	B.1.1	1	UK, USA, Portugal	9643	February-23, June-14	42	0.000206081	98.97	9/3/2020	EPI_ISL_542100	ERX4548170
L103|NoITLC|09|03|2020	B.1.1	1	UK, USA, Portugal	9643	February-23, June-14	42	0.000310226	98.64	9/3/2020	EPI_ISL_542101	ERX4548171
L104|NoITCO|06|03|2020	B.1	0.95	USA, UK, Australia	12883	February-03, June-21	35	0.000137772	98.69	6/3/2020	EPI_ISL_542102	ERX4548172
L105|NoITMI|02|03|2020	B.1.1	1	UK, USA, Portugal	9643	February-23, June-14	42	0.000275131	98.86	2/3/2020	EPI_ISL_542103	ERX4548174
L106|NoITBG|09|03|2020	B.1	0.85	USA, UK, Australia	12883	February-03, June-21	35	0.000103021	98.97	9/3/2020	EPI_ISL_542104	ERX4548649
L107|NoITMI|05|03|2020	B.1	0.98	USA, UK, Australia	12883	February-03, June-21	35	0.000171971	98.83	5/3/2020	EPI_ISL_542105	ERX4548175
L108|NoITLC|02|03|2020	B.1.1	1	UK, USA, Portugal	9643	February-23, June-14	42	0.000240443	98.97	2/3/2020	EPI_ISL_542106	ERX4548176
L109|NoITMI|10|03|2020	B.1	0.85	USA, UK, Australia	12883	February-03, June-21	35	0.000103021	98.97	10/3/2020	EPI_ISL_542107	ERX4548650
L111|NoITMI|05|03|2020	B.1.1	0.99	UK, USA, Portugal	9643	February-23, June-14	42	0.000206173	98.8	5/3/2020	EPI_ISL_542108	ERX4548177
L112|NoITLC|02|03|2020	B.1.1	1	UK, USA, Portugal	9643	February-23, June-14	42	0.000241613	98.5	2/3/2020	EPI_ISL_542109	ERX4548178
L113|NoITLC|09|03|2020	B.1.1	0.99	UK, USA, Portugal	9643	February-23, June-14	42	0.000309181	98.97	9/3/2020	EPI_ISL_542110	ERX4548652
L115|NoITLC|07|03|2020	B.1	0.97	USA, UK, Australia	12883	February-03, June-21	35	0.000206329	98.85	7/3/2020	EPI_ISL_542111	ERX4548179
L116|NoITMI|02|03|2020	B.1	0.99	USA, UK, Australia	12883	February-03, June-21	35	0.000172238	98.68	2/3/2020	EPI_ISL_542112	ERX4548180
L117|NoITLC|09|03|2020	B.1	1	USA, UK, Australia	12883	February-03, June-21	35	0.000172238	98.68	9/3/2020	EPI_ISL_542113	ERX4548654
L118|NoITCO|16|03|2020	B.1	0.94	USA, UK, Australia	12883	February-03, June-21	35	0.000137615	98.8	16/3/2020	EPI_ISL_542114	ERX4548182
L119|NoITLC|14|03|2020	B.1	0.94	USA, UK, Australia	12883	February-03, June-21	35	0.000137431	98.93	14/3/2020	EPI_ISL_542115	ERX4548183
L120|NoITCO|12|03|2020	B.1	0.98	USA, UK, Australia	12883	February-03, June-21	35	0.000172303	98.64	12/3/2020	EPI_ISL_542116	ERX4548656
L121|NoITCO|17|03|2020	B.1.1	1	UK, USA, Portugal	9643	February-23, June-14	42	0.000309735	98.8	17/3/2020	EPI_ISL_542117	ERX4548184
L122|NoITCO|09|03|2020	B.1.1	1	UK, USA, Portugal	9643	February-23, June-14	42	0.00020645	98.66	9/3/2020	EPI_ISL_542118	ERX4548658
L123|NoITCO|10|03|2020	B.1.1	1	UK, USA, Portugal	9643	February-23, June-14	42	0.00027481	98.97	10/3/2020	EPI_ISL_542119	ERX4548185
L124|NoITCO|10|03|2020	B.1.1	0.88	UK, USA, Portugal	9643	February-23, June-14	42	0.000241714	98.18	10/3/2020	EPI_ISL_542120	ERX4548186
L125|NoITCO|13|03|2020	B.1	0.99	USA, UK, Australia	12883	February-03, June-21	35	0.000172238	98.68	13/3/2020	EPI_ISL_542121	ERX4548187
L126|NoITCO|18|03|2020	B.1.1	1	UK, USA, Portugal	9643	February-23, June-14	42	0.000206081	98.8	18/3/2020	EPI_ISL_542122	ERX4548188
L127|NoITCO|17|03|2020	B.1	0.94	USA, UK, Australia	12883	February-03, June-21	35	0.00017203	98.8	17/3/2020	EPI_ISL_542123	ERX4548189
L128|NoITMI|23|03|2020	B.1	0.94	USA, UK, Australia	12883	February-03, June-21	35	0.000103205	98.8	23/3/2020	EPI_ISL_542124	ERX4548191
L129|NoITCO|28|02|2020	B.1.1	1	UK, USA, Portugal	9643	February-23, June-14	42	0.000240443	98.97	28/2/2020	EPI_ISL_542125	ERX4548192
L130|NoITCO|10|03|2020	B.1	0.85	USA, UK, Australia	12883	February-03, June-21	35	0.00013737	98.71	10/3/2020	EPI_ISL_542126	ERX4548193
L131|NoITCO|20|03|2020	B.1	0.85	USA, UK, Australia	12883	February-03, June-21	35	0.00013737	98.8	20/3/2020	EPI_ISL_542127	ERX4548194
L132|NoITCO|21|03|2020	B.1	0.94	USA, UK, Australia	12883	February-03, June-21	35	0.00017203	98.8	21/3/2020	EPI_ISL_542128	ERX4548195
L133|NoITCO|18|03|2020	B.1.1	0.99	UK, USA, Portugal	9643	February-23, June-14	42	0.000240122	99.1	18/3/2020	EPI_ISL_542129	ERX4548196
L134|NoITCO|17|03|2020	B.1.5	0.9	UK, Spain, USA	1731	January-24, June-22	34	0.000309181	98.97	17/3/2020	EPI_ISL_542130	ERX4548582
L135|NoITCO|19|03|2020	B.1.1	1	UK, USA, Portugal	9643	February-23, June-14	42	0.000206152	98.8	19/3/2020	EPI_ISL_542131	ERX4548197
L136|NoITMI|22|03|2020	B.1	0.98	USA, UK, Australia	12883	February-03, June-21	35	0.000103376	98.64	22/3/2020	EPI_ISL_542132	ERX4548198
L137|NoITMI|23|03|2020	B.1	0.99	USA, UK, Australia	12883	February-03, June-21	35	0.000103679	98.35	23/3/2020	EPI_ISL_542133	ERX4548199
L138|NoITCO|16|03|2020	B.1.1	1	UK, USA, Portugal	9643	February-23, June-14	42	0.000277614	97.99	16/3/2020	EPI_ISL_542134	ERX4548587
L139|NoITCO|18|03|2020	B.1.1	1	UK, USA, Portugal	9643	February-23, June-14	42	0.000207981	98.08	18/3/2020	EPI_ISL_542135	ERX4548200
L140|NoITCO|19|03|2020	B.1.1	1	UK, USA, Portugal	9643	February-23, June-14	42	0.000242913	97.98	19/3/2020	EPI_ISL_542136	ERX4548201
L141|NoITCO|19|03|2020	B.1.1	1	UK, USA, Portugal	9643	February-23, June-14	42	0.00024158	98.51	19/3/2020	EPI_ISL_542137	ERX4548202
L142|NoITLC|19|03|2020	B.1.1	1	UK, USA, Portugal	9643	February-23, June-14	42	0.000276176	98.49	19/3/2020	EPI_ISL_542138	ERX4548203
L144|NoITCO|19|03|2020	B.1.1	0.99	UK, USA, Portugal	9643	February-23, June-14	42	0.000274933	98.93	19/3/2020	EPI_ISL_542139	ERX4548205
L145|NoITCO|19|03|2020	B.1.1	1	UK, USA, Portugal	9643	February-23, June-14	42	0.000240874	98.8	19/3/2020	EPI_ISL_542140	ERX4548206
L146|NoITCO|19|03|2020	B.1.1	1	UK, USA, Portugal	9643	February-23, June-14	42	0.000309735	98.8	19/3/2020	EPI_ISL_542141	ERX4548732
L147|NoITLC|20|03|2020	B.1	0.85	USA, UK, Australia	12883	February-03, June-21	35	0.00013737	98.97	20/3/2020	EPI_ISL_542142	ERX4548208
L148|NoITMI|07|03|2020	B.1	0.99	USA, UK, Australia	12883	February-03, June-21	35	0.000275141	98.85	7/3/2020	EPI_ISL_542143	ERX4548217
L149|NoITMI|19|03|2020	B.1.1	0.99	UK, USA, Portugal	9643	February-23, June-14	42	0.000240551	98.93	19/3/2020	EPI_ISL_542144	ERX4548588
L150|NoITLC|13|03|2020	B.1.1	0.99	UK, USA, Portugal	9643	February-23, June-14	42	0.000275302	98.8	13/3/2020	EPI_ISL_542145	ERX4548218
L151|NoITCO|10|03|2020	B.1.1	1	UK, USA, Portugal	9643	February-23, June-14	42	0.000240443	98.97	10/3/2020	EPI_ISL_542146	ERX4548219
L152|NoITCO|16|03|2020	B.1.1	0.99	UK, USA, Portugal	9643	February-23, June-14	42	0.000343545	98.67	16/3/2020	EPI_ISL_542147	ERX4548220
L153|NoITCO|15|03|2020	B.1.1	1	UK, USA, Portugal	9643	February-23, June-14	42	0.000275302	98.8	15/3/2020	EPI_ISL_542148	ERX4548221
L154|NoITMI|21|03|2020	B.1	0.91	USA, UK, Australia	12883	February-03, June-21	35	0.000137431	98.93	21/3/2020	EPI_ISL_542149	ERX4548222
L155|NoITMI|18|03|2020	B.1	0.95	USA, UK, Australia	12883	February-03, June-21	35	0.000137431	98.93	18/3/2020	EPI_ISL_542150	ERX4548223
L156|NoITMI|19|03|2020	B.1	0.87	USA, UK, Australia	12883	February-03, June-21	35	0.000102883	99.1	19/3/2020	EPI_ISL_542151	ERX4548224
L157|NoITLC|19|03|2020	B.1.1	0.99	UK, USA, Portugal	9643	February-23, June-14	42	0.000241655	98.48	19/3/2020	EPI_ISL_542152	ERX4548226
L158|NoITMI|19|03|2020	B.1	0.98	USA, UK, Australia	12883	February-03, June-21	35	0.000103376	98.64	19/3/2020	EPI_ISL_542153	ERX4548227
L159|NoITMI|13|03|2020	B.1.1	0.99	UK, USA, Portugal	9643	February-23, June-14	42	0.000240122	98.97	13/3/2020	EPI_ISL_542154	ERX4548228
L160|NoITMI|25|03|2020	B.1.5	0.97	UK, Spain, USA	1731	January-24, June-22	34	0.000240816	98.82	25/3/2020	EPI_ISL_542155	ERX4548229
L162|NoITMI|08|03|2020	B.1.1.1	1	UK, Belgium, Netherlands	1726	March-02, June-13	43	0.000377937	98.97	8/3/2020	EPI_ISL_542156	ERX4548230
L163|NoITLC|03|03|2020	B.1.1	1	UK, USA, Portugal	9643	February-23, June-14	42	0.000240874	98.8	3/3/2020	EPI_ISL_542157	ERX4548231
L164|NoITMI|21|03|2020	B.1.1	1	UK, USA, Portugal	9643	February-23, June-14	42	0.000275302	98.8	21/3/2020	EPI_ISL_542158	ERX4548232
L165|NoITMI|18|03|2020	B.1	0.99	USA, UK, Australia	12883	February-03, June-21	35	0.000103679	98.35	18/3/2020	EPI_ISL_542159	ERX4548234
L166|NoITLC|20|03|2020	B.1.1	1	UK, USA, Portugal	9643	February-23, June-14	42	0.000275748	98.64	20/3/2020	EPI_ISL_542160	ERX4548235
L167|NoITCO|15|03|2020	B.1.1	1	UK, USA, Portugal	9643	February-23, June-14	42	0.000206081	98.97	15/3/2020	EPI_ISL_542161	ERX4548236
L168|NoITMI|21|03|2020	B.1.1	1	UK, USA, Portugal	9643	February-23, June-14	42	0.000275302	98.8	21/3/2020	EPI_ISL_542162	ERX4548237
L169|NoITCO|14|03|2020	B.1	0.88	USA, UK, Australia	12883	February-03, June-21	35	0.00020645	98.8	14/3/2020	EPI_ISL_542163	ERX4548238
L170|NoITMI|20|03|2020	B.1	0.99	USA, UK, Australia	12883	February-03, June-21	35	0.000103679	98.08	20/3/2020	EPI_ISL_542164	ERX4548239
L171|NoITMI|21|03|2020	B.1	0.87	USA, UK, Australia	12883	February-03, June-21	35	0.000102883	99.1	21/3/2020	EPI_ISL_542165	ERX4548240
L172|NoITCO|19|03|2020	B.1.1	1	UK, USA, Portugal	9643	February-23, June-14	42	0.00027481	98.97	19/3/2020	EPI_ISL_542166	ERX4548241
L173|NoITMI|19|03|2020	B.1	0.85	USA, UK, Australia	12883	February-03, June-21	35	0.000103021	98.97	19/3/2020	EPI_ISL_542167	ERX4548243
L174|NoITMI|21|03|2020	B.1	0.99	USA, UK, Australia	12883	February-03, June-21	35	0.000138416	98.23	21/3/2020	EPI_ISL_542168	ERX4548244
L175|NoITLC|16|03|2020	B.1	0.87	USA, UK, Australia	12883	February-03, June-21	35	0.000137186	99.1	16/3/2020	EPI_ISL_542169	ERX4548245
L176|NoITMI|21|03|2020	B.1.1	1	UK, USA, Portugal	9643	February-23, June-14	42	0.000277008	98.2	21/3/2020	EPI_ISL_542170	ERX4548246
L177|NoITCO|16|03|2020	B.1	0.99	USA, UK, Australia	12883	February-03, June-21	35	0.000138993	97.83	16/3/2020	EPI_ISL_542171	ERX4548247
L178|NoITMI|21|03|2020	B.1.1	1	UK, USA, Portugal	9643	February-23, June-14	42	0.00027481	98.97	21/3/2020	EPI_ISL_542172	ERX4548248
L182|NoITCO|12|03|2020	B.1.1	1	UK, USA, Portugal	9643	February-23, June-14	42	0.000275302	98.8	12/3/2020	EPI_ISL_542173	ERX4548250
L183|NoITMI|21|03|2020	B.1	0.95	USA, UK, Australia	12883	February-03, June-21	35	0.000171971	98.83	21/3/2020	EPI_ISL_542174	ERX4548251
L184|NoITCO|14|03|2020	B.1.1	0.99	UK, USA, Portugal	9643	February-23, June-14	42	0.000274933	98.93	14/3/2020	EPI_ISL_542175	ERX4548252
L185|NoITMI|19|03|2020	B.1	0.99	USA, UK, Australia	12883	February-03, June-21	35	0.000103687	98.34	19/3/2020	EPI_ISL_542176	ERX4548253
L186|NoITLC|20|03|2020	B.1	1	USA, UK, Australia	12883	February-03, June-21	35	0.000240733	98.85	20/3/2020	EPI_ISL_542177	ERX4548254
L187|NoITCO|18|03|2020	B.1.1	1	UK, USA, Portugal	9643	February-23, June-14	42	0.000242804	98.02	18/3/2020	EPI_ISL_542178	ERX4548256
L189|NoITCO|15|03|2020	B.1.1	1	UK, USA, Portugal	9643	February-23, June-14	42	0.000206081	98.97	15/3/2020	EPI_ISL_542179	ERX4548257
L190|NoITMI|10|03|2020	B.1.1	1	UK, USA, Portugal	9643	February-23, June-14	42	0.000241897	98.35	10/3/2020	EPI_ISL_542180	ERX4548258
L191|NoITMI|21|03|2020	B.1	0.85	USA, UK, Australia	12883	February-03, June-21	35	0.000103021	98.97	21/3/2020	EPI_ISL_542181	ERX4548259
L192|NoITMI|21|03|2020	B.1	0.85	USA, UK, Australia	12883	February-03, June-21	35	0.00013737	98.97	21/3/2020	EPI_ISL_542182	ERX4548260
L193|NoITCO|22|03|2020	B.1	0.87	USA, UK, Australia	12883	February-03, June-21	35	0.000137186	99.1	22/3/2020	EPI_ISL_542183	ERX4548261
L194|NoITLC|22|03|2020	B.1.1	0.99	UK, USA, Portugal	9643	February-23, June-14	42	0.000205805	99.1	22/3/2020	EPI_ISL_542184	ERX4548263
L195|NoITMI|21|03|2020	B.1	0.88	USA, UK, Australia	12883	February-03, June-21	35	0.000137186	99.1	21/3/2020	EPI_ISL_542185	ERX4548265
L196|NoITCO|22|03|2020	B.1	0.94	USA, UK, Australia	12883	February-03, June-21	35	0.00017203	98.8	22/3/2020	EPI_ISL_542186	ERX4548266
L197|NoITCO|22|03|2020	B.1.1	1	UK, USA, Portugal	9643	February-23, June-14	42	0.000240122	99.1	22/3/2020	EPI_ISL_542187	ERX4548267
L198|NoITCO|21|03|2020	B.1	0.88	USA, UK, Australia	12883	February-03, June-21	35	0.000171493	99.1	21/3/2020	EPI_ISL_542188	ERX4548268
L199|NoITMI|21|03|2020	B.1	0.92	USA, UK, Australia	12883	February-03, June-21	35	0.000137186	99.1	21/3/2020	EPI_ISL_542189	ERX4548270
L201|NoITMI|22|03|2020	B.1	0.93	USA, UK, Australia	12883	February-03, June-21	35	0.000137393	98.93	22/3/2020	EPI_ISL_542190	ERX4548271
L203|NoITLC|22|03|2020	B.1.1	1	UK, USA, Portugal	9643	February-23, June-14	42	0.000275302	98.8	22/3/2020	EPI_ISL_542191	ERX4548272
L204|NoITMI|08|03|2020	B.1.5	0.99	UK, Spain, USA	1731	January-24, June-22	34	0.0001718	98.93	8/3/2020	EPI_ISL_542192	ERX4548273
L205|NoITMI|03|03|2020	B.1.1	0.99	UK, USA, Portugal	9643	February-23, June-14	42	0.000205805	99.1	3/3/2020	EPI_ISL_542193	ERX4548274
L206|NoITMI|08|03|2020	B.1	0.99	USA, UK, Australia	12883	February-03, June-21	35	0.000206329	98.85	8/3/2020	EPI_ISL_542194	ERX4548275
L207|NoITMI|10|03|2020	B.1.1	1	UK, USA, Portugal	9643	February-23, June-14	42	0.000240443	98.96	10/3/2020	EPI_ISL_542195	ERX4548276
L208|NoITMI|07|03|2020	B.1	0.94	USA, UK, Australia	12883	February-03, June-21	35	0.00017203	98.8	7/3/2020	EPI_ISL_542196	ERX4548278
L210|NoITMI|12|03|2020	B.1	0.94	USA, UK, Australia	12883	February-03, June-21	35	0.000103205	98.8	12/3/2020	EPI_ISL_542197	ERX4548279
L211|NoITCO|12|03|2020	B.1.1	1	UK, USA, Portugal	9643	February-23, June-14	42	0.000240874	98.8	12/3/2020	EPI_ISL_542198	ERX4548280
L212|NoITMI|14|03|2020	B.1.1	1	UK, USA, Portugal	9643	February-23, June-14	42	0.00020645	98.8	14/3/2020	EPI_ISL_542199	ERX4548281
L213|NoITMI|12|03|2020	B.1.1	1	UK, USA, Portugal	9643	February-23, June-14	42	0.00020645	98.8	12/3/2020	EPI_ISL_542200	ERX4548282
L214|NoITMI|12|03|2020	B.1.1	0.96	UK, USA, Portugal	9643	February-23, June-14	42	0.000274933	98.93	12/3/2020	EPI_ISL_542201	ERX4548283
L215|NoITMI|12|03|2020	B.1	0.87	USA, UK, Australia	12883	February-03, June-21	35	0.000102883	99.1	12/3/2020	EPI_ISL_542202	ERX4548284
L216|NoITMI|13|03|2020	B.1	0.94	USA, UK, Australia	12883	February-03, June-21	35	0.00020645	98.8	13/3/2020	EPI_ISL_542203	ERX4548285
L217|NoITMI|15|03|2020	B.1	0.86	USA, UK, Australia	12883	February-03, June-21	35	0.000171493	99.1	15/3/2020	EPI_ISL_542204	ERX4548287
L218|NoITMI|10|03|2020	B.1	0.97	USA, UK, Australia	12883	February-03, June-21	35	0.000137805	98.66	10/3/2020	EPI_ISL_542205	ERX4548288
L219|NoITMI|15|03|2020	B.1.1	0.99	UK, USA, Portugal	9643	February-23, June-14	42	0.000275719	98.65	15/3/2020	EPI_ISL_542206	ERX4548289
L220|NoITMI|11|03|2020	B.1	1	USA, UK, Australia	12883	February-03, June-21	35	0.000206421	98.81	11/3/2020	EPI_ISL_542207	ERX4548290
L221|NoITMI|14|03|2020	B.1	0.88	USA, UK, Australia	12883	February-03, June-21	35	0.000137403	98.95	14/3/2020	EPI_ISL_542208	ERX4548291
L222|NoITMI|13|03|2020	B.1.1	0.99	UK, USA, Portugal	9643	February-23, June-14	42	0.000274867	98.95	13/3/2020	EPI_ISL_542209	ERX4548292
L223|NoITMI|13|03|2020	B.1.1	1	UK, USA, Portugal	9643	February-23, June-14	42	0.000275112	98.86	13/3/2020	EPI_ISL_542210	ERX4548293
L224|NoITCO|13|03|2020	B.1.1	0.97	UK, USA, Portugal	9643	February-23, June-14	42	0.000274933	98.93	13/3/2020	EPI_ISL_542211	ERX4548295
L225|NoITMI|14|03|2020	B.1	1	USA, UK, Australia	12883	February-03, June-21	35	0.000276778	98.28	14/3/2020	EPI_ISL_542212	ERX4548296
L226|NoITMI|14|03|2020	B.1	0.94	USA, UK, Australia	12883	February-03, June-21	35	0.000103351	98.66	14/3/2020	EPI_ISL_542213	ERX4548297
L227|NoITMI|14|03|2020	B.1.1	1	UK, USA, Portugal	9643	February-23, June-14	42	0.00020645	98.8	14/3/2020	EPI_ISL_542214	ERX4548298
L228|NoITMI|11|03|2020	B	0.99	UK, China, USA	1955	December-24, June-02	54	3.43547e-05	98.92	11/3/2020	EPI_ISL_542215	ERX4548299
L229|NoITMI|11|03|2020	B.1	0.97	USA, UK, Australia	12883	February-03, June-21	35	0.000172315	98.64	11/3/2020	EPI_ISL_542216	ERX4548300
L230|NoITMI|23|02|2020	B.1	0.88	USA, UK, Australia	12883	February-03, June-21	35	0.000137186	99.1	23/2/2020	EPI_ISL_542217	ERX4548301
L239|NoITMI|04|03|2020	B.1	1	USA, UK, Australia	12883	February-03, June-21	35	0.000172238	98.68	4/3/2020	EPI_ISL_542218	ERX4548302
L240|NoITMI|09|03|2020	B.1.1	0.99	UK, USA, Portugal	9643	February-23, June-14	42	0.000205819	98.93	9/3/2020	EPI_ISL_542219	ERX4548304
L242|NoITMI|09|03|2020	B.1	0.95	USA, UK, Australia	12883	February-03, June-21	35	0.000103067	98.93	9/3/2020	EPI_ISL_542220	ERX4548305
L249|NoITCR|22|02|2020	B.1	0.94	USA, UK, Australia	12883	February-03, June-21	35	0.000137615	98.8	22/2/2020	EPI_ISL_542221	ERX4548306
L250|NoITCR|22|02|2020	B.1.5	0.99	UK, Spain, USA	1731	January-24, June-22	34	0.000137834	98.64	22/2/2020	EPI_ISL_542222	ERX4548307
L251|NoITCR|22|02|2020	B.1	0.85	USA, UK, Australia	12883	February-03, June-21	35	0.000103021	98.97	22/2/2020	EPI_ISL_542223	ERX4548310
L252|NoITLO|22|02|2020	B.1	0.94	USA, UK, Australia	12883	February-03, June-21	35	0.000103205	98.8	22/2/2020	EPI_ISL_542224	ERX4548311
L253|NoITCR|23|02|2020	B.1	0.95	USA, UK, Australia	12883	February-03, June-21	35	0.000103322	98.68	23/2/2020	EPI_ISL_542225	ERX4548312
L254|NoITCR|23|02|2020	B.1	0.95	USA, UK, Australia	12883	February-03, June-21	35	0.000137422	98.93	23/2/2020	EPI_ISL_542226	ERX4548313
L256|NoITPV|23|02|2020	B.1	0.94	USA, UK, Australia	12883	February-03, June-21	35	0.000184511	91.96	23/2/2020	EPI_ISL_542227	ERX4548315
L257|NoITPV|23|02|2020	B.1	0.99	USA, UK, Australia	12883	February-03, June-21	35	0.000138062	98.48	23/2/2020	EPI_ISL_542228	ERX4548316
L259|NoITBG|24|02|2020	B.1	0.94	USA, UK, Australia	12883	February-03, June-21	35	0.00017219	98.71	24/2/2020	EPI_ISL_542229	ERX4548317
L260|NoITCR|24|02|2020	B.1	0.92	USA, UK, Australia	12883	February-03, June-21	35	0.000103184	98.82	24/2/2020	EPI_ISL_542230	ERX4548318
L261|NoITCR|24|02|2020	B.1	0.97	USA, UK, Australia	12883	February-03, June-21	35	0.000103368	98.64	24/2/2020	EPI_ISL_542231	ERX4548319
L265|NoITCR|24|02|2020	B.1	0.94	USA, UK, Australia	12883	February-03, June-21	35	0.000181076	93.81	24/2/2020	EPI_ISL_542232	ERX4548320
L267|NoITPV|24|02|2020	B.1	0.92	USA, UK, Australia	12883	February-03, June-21	35	0.000103184	98.82	24/2/2020	EPI_ISL_542233	ERX4548322
L268|NoITLO|25|02|2020	B.1	0.96	USA, UK, Australia	12883	February-03, June-21	35	0.00013737	98.97	25/2/2020	EPI_ISL_542234	ERX4548323
L269|NoITBG|25|02|2020	B.1.1	1	UK, USA, Portugal	9643	February-23, June-14	42	0.00020645	98.8	25/2/2020	EPI_ISL_542235	ERX4548324
L270|NoITBG|25|02|2020	B.1	1	USA, UK, Australia	12883	February-03, June-21	35	0.000173517	98.3	25/2/2020	EPI_ISL_542236	ERX4548325
L271|NoITBG|25|02|2020	B.1.1	1	UK, USA, Portugal	9643	February-23, June-14	42	0.00020645	98.8	25/2/2020	EPI_ISL_542237	ERX4548326
L272|NoITBG|25|02|2020	B.1.1	1	UK, USA, Portugal	9643	February-23, June-14	42	0.000206081	98.97	25/2/2020	EPI_ISL_542238	ERX4548327
L273|NoITCR|25|02|2020	B.1	0.93	USA, UK, Australia	12883	February-03, June-21	35	0.000103647	98.38	25/2/2020	EPI_ISL_542239	ERX4548329
L274|NoITPV|25|02|2020	B.1.5	0.55	UK, Spain, USA	1731	January-24, June-22	34	0.000172863	98.33	25/2/2020	EPI_ISL_542240	ERX4548330
L276|NoITBG|26|02|2020	B.1	0.99	USA, UK, Australia	12883	February-03, June-21	35	0.000138176	98.4	26/2/2020	EPI_ISL_542241	ERX4548331
L278|NoITBG|27|02|2020	B.1.1	1	UK, USA, Portugal	9643	February-23, June-14	42	0.000207041	98.52	27/2/2020	EPI_ISL_542242	ERX4548332
L279|NoITOT|28|02|2020	B.1	0.94	USA, UK, Australia	12883	February-03, June-21	35	0.000137615	98.8	28/2/2020	EPI_ISL_542243	ERX4548333
L280|NoITBG|28|02|2020	B.1.1	1	UK, USA, Portugal	9643	February-23, June-14	42	0.000240874	98.8	28/2/2020	EPI_ISL_542244	ERX4548335
L281|NoITLO|28|02|2020	B.1	0.99	USA, UK, Australia	12883	February-03, June-21	35	0.000137843	98.64	28/2/2020	EPI_ISL_542245	ERX4548336
L282|NoITBG|28|02|2020	B.1.1	0.97	UK, USA, Portugal	9643	February-23, June-14	42	0.000240551	98.8	28/2/2020	EPI_ISL_542246	ERX4548337
L283|NoITOT|28|02|2020	B.1	0.95	USA, UK, Australia	12883	February-03, June-21	35	0.00013763	98.78	28/2/2020	EPI_ISL_542247	ERX4548338
L284|NoITCR|28|02|2020	B.1.5	0.99	UK, Spain, USA	1731	January-24, June-22	34	0.000171989	98.82	28/2/2020	EPI_ISL_542248	ERX4548339
L285|NoITBG|28|02|2020	B.1.1	1	UK, USA, Portugal	9643	February-23, June-14	42	0.00020645	98.8	28/2/2020	EPI_ISL_542249	ERX4548341
L286|NoITLO|28|02|2020	B.1	0.92	USA, UK, Australia	12883	February-03, June-21	35	0.00013737	98.8	28/2/2020	EPI_ISL_542250	ERX4548342
L287|NoITLO|28|02|2020	B.1	0.97	USA, UK, Australia	12883	February-03, June-21	35	0.000137615	98.8	28/2/2020	EPI_ISL_542251	ERX4548343
L288|NoITCR|28|02|2020	B.1	0.95	USA, UK, Australia	12883	February-03, June-21	35	0.000137615	98.8	28/2/2020	EPI_ISL_542252	ERX4548344
L289|NoITOT|29|02|2020	B.1	0.94	USA, UK, Australia	12883	February-03, June-21	35	0.000103205	98.8	29/2/2020	EPI_ISL_542253	ERX4548346
L290|NoITLO|29|02|2020	B.1	0.94	USA, UK, Australia	12883	February-03, June-21	35	0.00017203	98.8	29/2/2020	EPI_ISL_542254	ERX4548347
L292|NoITLO|29|02|2020	B.1	0.93	USA, UK, Australia	12883	February-03, June-21	35	0.000137186	99.1	29/2/2020	EPI_ISL_542255	ERX4548348
L293|NoITBG|29|02|2020	B.1.1	1	UK, USA, Portugal	9643	February-23, June-14	42	0.000206081	98.8	29/2/2020	EPI_ISL_542256	ERX4548349
L294|NoITOT|29|02|2020	B.1	0.94	USA, UK, Australia	12883	February-03, June-21	35	0.000137615	98.8	29/2/2020	EPI_ISL_542257	ERX4548351
L295|NoITBG|29|02|2020	B.1.1	1	UK, USA, Portugal	9643	February-23, June-14	42	0.000206081	98.97	29/2/2020	EPI_ISL_542258	ERX4548352
L296|NoITBG|29|02|2020	B.1.1	1	UK, USA, Portugal	9643	February-23, June-14	42	0.000206159	98.85	29/2/2020	EPI_ISL_542259	ERX4548353
L299|NoITOT|29|02|2020	B.1.5	0.99	UK, Spain, USA	1731	January-24, June-22	34	0.000137417	98.93	29/2/2020	EPI_ISL_542260	ERX4548354
L302|NoITLO|29|02|2020	B.1	0.94	USA, UK, Australia	12883	February-03, June-21	35	0.000103205	98.8	29/2/2020	EPI_ISL_542261	ERX4548355
L309|NoITBG|29|02|2020	B.1.1	1	UK, USA, Portugal	9643	February-23, June-14	42	0.000206081	98.97	29/2/2020	EPI_ISL_542262	ERX4548357
L310|NoITBG|29|02|2020	B.1.1	0.98	UK, USA, Portugal	9643	February-23, June-14	42	0.000275302	98.8	29/2/2020	EPI_ISL_542263	ERX4548358
L311|NoITMI|01|03|2020	B.1	0.85	USA, UK, Australia	12883	February-03, June-21	35	0.000103021	98.97	1/3/2020	EPI_ISL_542264	ERX4548359
L313|NoITBG|01|03|2020	B.1.1	1	UK, USA, Portugal	9643	February-23, June-14	42	0.00020645	98.8	1/3/2020	EPI_ISL_542265	ERX4548360
L314|NoITBG|01|03|2020	B.1.1	0.99	UK, USA, Portugal	9643	February-23, June-14	42	0.000275662	98.67	1/3/2020	EPI_ISL_542266	ERX4548361
L316|NoITLO|01|03|2020	B.1	0.92	USA, UK, Australia	12883	February-03, June-21	35	0.00013737	98.97	1/3/2020	EPI_ISL_542267	ERX4548363
L317|NoITCR|01|03|2020	B.1	0.92	USA, UK, Australia	12883	February-03, June-21	35	0.000103109	98.8	1/3/2020	EPI_ISL_542268	ERX4548364
L318|NoITCR|01|03|2020	B.1.5	0.96	UK, Spain, USA	1731	January-24, June-22	34	0.000171493	99.1	1/3/2020	EPI_ISL_542269	ERX4548365
L319|NoITBG|01|03|2020	B.1.1	0.98	UK, USA, Portugal	9643	February-23, June-14	42	0.000275302	98.8	1/3/2020	EPI_ISL_542270	ERX4548366
L321|NoITBG|01|03|2020	B.1.1	1	UK, USA, Portugal	9643	February-23, June-14	42	0.000275046	98.89	1/3/2020	EPI_ISL_542271	ERX4548367
L322|NoITBG|01|03|2020	B.1.1	1	UK, USA, Portugal	9643	February-23, June-14	42	0.000206081	98.97	1/3/2020	EPI_ISL_542272	ERX4548368
L325|NoITBG|01|03|2020	B.1	0.97	USA, UK, Australia	12883	February-03, June-21	35	0.00013781	98.66	1/3/2020	EPI_ISL_542273	ERX4548369
L327|NoITPV|02|03|2020	B.1	0.92	USA, UK, Australia	12883	February-03, June-21	35	0.00013737	98.97	2/3/2020	EPI_ISL_542274	ERX4548370
L328|NoITPV|02|03|2020	B.1.5	1	UK, Spain, USA	1731	January-24, June-22	34	0.000240443	98.97	2/3/2020	EPI_ISL_542275	ERX4548371
L329|NoITLO|02|03|2020	B.1	0.94	USA, UK, Australia	12883	February-03, June-21	35	0.000103205	98.8	2/3/2020	EPI_ISL_542276	ERX4548372
L330|NoITLO|02|03|2020	B.1	0.93	USA, UK, Australia	12883	February-03, June-21	35	0.000171493	99.1	2/3/2020	EPI_ISL_542277	ERX4548373
L331|NoITOT|03|03|2020	B.1	0.85	USA, UK, Australia	12883	February-03, June-21	35	0.000103021	98.97	3/3/2020	EPI_ISL_542278	ERX4548374
L334|NoITCR|03|03|2020	B.1	0.85	USA, UK, Australia	12883	February-03, June-21	35	0.000206081	98.97	3/3/2020	EPI_ISL_542279	ERX4548375
L335|NoITCR|03|03|2020	B.1	0.83	USA, UK, Australia	12883	February-03, June-21	35	0.000171723	98.97	3/3/2020	EPI_ISL_542280	ERX4548376
L342|NoITCR|04|03|2020	B.1	0.94	USA, UK, Australia	12883	February-03, June-21	35	0.00017203	98.8	4/3/2020	EPI_ISL_542281	ERX4548378
L343|NoITCR|04|03|2020	B.1	0.97	USA, UK, Australia	12883	February-03, June-21	35	0.00017203	98.8	4/3/2020	EPI_ISL_542282	ERX4548379
L345|NoITBG|04|03|2020	B.1	0.99	USA, UK, Australia	12883	February-03, June-21	35	0.000172238	98.68	4/3/2020	EPI_ISL_542283	ERX4548380
L346|NoITMI|04|03|2020	B.1.5	0.97	UK, Spain, USA	1731	January-24, June-22	34	0.000171723	98.97	4/3/2020	EPI_ISL_542284	ERX4548381
L347|NoITPV|04|03|2020	B.1	0.92	USA, UK, Australia	12883	February-03, June-21	35	0.000172523	98.52	4/3/2020	EPI_ISL_542285	ERX4548382
L348|NoITCO|05|03|2020	B.1	0.91	USA, UK, Australia	12883	February-03, June-21	35	0.00013737	98.97	5/3/2020	EPI_ISL_542286	ERX4548383
L350|NoITPV|05|03|2020	B.1.1	1	UK, USA, Portugal	9643	February-23, June-14	42	0.00020645	98.8	5/3/2020	EPI_ISL_542287	ERX4548384
L352|NoITLO|05|03|2020	B.1	0.94	USA, UK, Australia	12883	February-03, June-21	35	0.00020645	98.8	5/3/2020	EPI_ISL_542288	ERX4548385
L354|NoITCO|05|03|2020	B.1	0.91	USA, UK, Australia	12883	February-03, June-21	35	0.00013737	98.97	5/3/2020	EPI_ISL_542289	ERX4548386
L356|NoITPV|05|03|2020	B.1.5	0.97	UK, Spain, USA	1731	January-24, June-22	34	0.00013737	98.97	5/3/2020	EPI_ISL_542290	ERX4548388
L357|NoITCR|05|03|2020	B.1	0.94	USA, UK, Australia	12883	February-03, June-21	35	0.000137615	98.8	5/3/2020	EPI_ISL_542291	ERX4548389
L358|NoITLO|05|03|2020	B.1.8	0.94	Netherlands, Iceland, Denmark	157	March-04, May-26	61	0.00013737	98.93	5/3/2020	EPI_ISL_542292	ERX4548390
L361|NoITPV|05|03|2020	B.1.1	0.99	UK, USA, Portugal	9643	February-23, June-14	42	0.000240443	98.97	5/3/2020	EPI_ISL_542293	ERX4548391
L362|NoITPV|05|03|2020	B.1.5	0.91	UK, Spain, USA	1731	January-24, June-22	34	0.00017203	98.8	5/3/2020	EPI_ISL_542294	ERX4548392
L363|NoITCR|06|03|2020	B.1	0.84	USA, UK, Australia	12883	February-03, June-21	35	0.00013737	98.97	6/3/2020	EPI_ISL_542295	ERX4548393
L364|NoITCR|06|03|2020	B.1	0.85	USA, UK, Australia	12883	February-03, June-21	35	0.000103021	98.97	6/3/2020	EPI_ISL_542296	ERX4548394
L366|NoITLO|07|03|2020	B.1	0.85	USA, UK, Australia	12883	February-03, June-21	35	0.000171723	98.94	7/3/2020	EPI_ISL_542297	ERX4548395
L367|NoITPV|07|03|2020	B.1.5	0.99	UK, Spain, USA	1731	January-24, June-22	34	0.00017203	98.8	7/3/2020	EPI_ISL_542298	ERX4548397
L368|NoITLO|07|03|2020	B.1	0.89	USA, UK, Australia	12883	February-03, June-21	35	0.000137431	98.8	7/3/2020	EPI_ISL_542299	ERX4548398
L369|NoITPV|07|03|2020	B.1.5	0.91	UK, Spain, USA	1731	January-24, June-22	34	0.000137615	98.8	7/3/2020	EPI_ISL_542300	ERX4548399
L370|NoITPV|07|03|2020	B.1.5	0.92	UK, Spain, USA	1731	January-24, June-22	34	0.000206443	98.8	7/3/2020	EPI_ISL_542301	ERX4548400
L371|NoITCO|07|03|2020	B.1	0.85	USA, UK, Australia	12883	February-03, June-21	35	0.000103021	98.97	7/3/2020	EPI_ISL_542302	ERX4548401
L372|NoITCR|07|03|2020	B.1	0.83	USA, UK, Australia	12883	February-03, June-21	35	0.00020645	98.8	7/3/2020	EPI_ISL_542303	ERX4548402
L373|NoITPV|08|03|2020	B.1.5	0.97	UK, Spain, USA	1731	January-24, June-22	34	0.000171723	98.97	8/3/2020	EPI_ISL_542304	ERX4548403
L378|NoITPV|08|03|2020	B.1.5	0.97	UK, Spain, USA	1731	January-24, June-22	34	0.00013737	98.8	8/3/2020	EPI_ISL_542305	ERX4548405
L380|NoITPV|08|03|2020	B.1.1	1	UK, USA, Portugal	9643	February-23, June-14	42	0.000240874	98.8	8/3/2020	EPI_ISL_542306	ERX4548406
L384|NoITPV|09|03|2020	B.1	0.86	USA, UK, Australia	12883	February-03, June-21	35	0.000137597	98.68	9/3/2020	EPI_ISL_542307	ERX4548407
L385|NoITLO|09|03|2020	B.1	0.94	USA, UK, Australia	12883	February-03, June-21	35	0.000137615	98.8	9/3/2020	EPI_ISL_542308	ERX4548408
L386|NoITLO|09|03|2020	B.1	0.85	USA, UK, Australia	12883	February-03, June-21	35	0.000103021	98.97	9/3/2020	EPI_ISL_542309	ERX4548409
L387|NoITCO|09|03|2020	B.1	0.95	USA, UK, Australia	12883	February-03, June-21	35	0.000103067	98.93	9/3/2020	EPI_ISL_542310	ERX4548410
L388|NoITPV|09|03|2020	B.1.1	1	UK, USA, Portugal	9643	February-23, June-14	42	0.000275615	98.68	9/3/2020	EPI_ISL_542311	ERX4548411
L389|NoITLO|09|03|2020	B.1	0.94	USA, UK, Australia	12883	February-03, June-21	35	0.000137615	98.8	9/3/2020	EPI_ISL_542312	ERX4548413
L390|NoITLO|09|03|2020	B.1	0.92	USA, UK, Australia	12883	February-03, June-21	35	0.000103184	98.82	9/3/2020	EPI_ISL_542313	ERX4548414
L391|NoITLO|09|03|2020	B.1	0.93	USA, UK, Australia	12883	February-03, June-21	35	0.000240874	98.66	9/3/2020	EPI_ISL_542314	ERX4548415
L393|NoITPV|09|03|2020	B.1.5	0.96	UK, Spain, USA	1731	January-24, June-22	34	0.000137781	98.68	9/3/2020	EPI_ISL_542315	ERX4548416
L394|NoITCR|09|03|2020	B.1	0.98	USA, UK, Australia	12883	February-03, June-21	35	0.000137838	98.64	9/3/2020	EPI_ISL_542316	ERX4548417
L395|NoITCO|09|03|2020	B.1.1	0.99	UK, USA, Portugal	9643	February-23, June-14	42	0.000241255	98.64	9/3/2020	EPI_ISL_542317	ERX4548419
L396|NoITCO|09|03|2020	B.1	0.97	USA, UK, Australia	12883	February-03, June-21	35	0.000137535	98.85	9/3/2020	EPI_ISL_542318	ERX4548420
L397|NoITCO|09|03|2020	B.1.1	1	UK, USA, Portugal	9643	February-23, June-14	42	0.000206407	98.82	9/3/2020	EPI_ISL_542319	ERX4548421
L398|NoITPV|13|03|2020	B.1.5	0.97	UK, Spain, USA	1731	January-24, June-22	34	0.000137772	98.69	13/3/2020	EPI_ISL_542320	ERX4548422
L399|NoITPV|06|03|2020	B.1.1	1	UK, USA, Portugal	9643	February-23, June-14	42	0.000310172	98.66	6/3/2020	EPI_ISL_542321	ERX4548423
L400|NoITLO|12|03|2020	B.1	0.86	USA, UK, Australia	12883	February-03, June-21	35	0.00013737	98.97	12/3/2020	EPI_ISL_542322	ERX4548424
L401|NoITLO|14|03|2020	B.1	0.86	USA, UK, Australia	12883	February-03, June-21	35	0.000206727	98.67	14/3/2020	EPI_ISL_542323	ERX4548425
L402|NoITLO|13|03|2020	B.1	0.94	USA, UK, Australia	12883	February-03, June-21	35	0.000103205	98.8	13/3/2020	EPI_ISL_542324	ERX4548427
L403|NoITPV|15|03|2020	B.1.5	0.84	UK, Spain, USA	1731	January-24, June-22	34	0.000206081	98.97	15/3/2020	EPI_ISL_542325	ERX4548428
L404|NoITCO|14|03|2020	B.1.1	1	UK, USA, Portugal	9643	February-23, June-14	42	0.000207055	98.51	14/3/2020	EPI_ISL_542326	ERX4548430
L406|NoITPV|16|03|2020	B.1	0.85	USA, UK, Australia	12883	February-03, June-21	35	0.000103021	98.97	16/3/2020	EPI_ISL_542327	ERX4548431
L407|NoITPV|13|03|2020	B.1.5	0.97	UK, Spain, USA	1731	January-24, June-22	34	0.000171723	98.97	13/3/2020	EPI_ISL_542328	ERX4548432
L409|NoITOT|12|03|2020	B.1	0.97	USA, UK, Australia	12883	February-03, June-21	35	0.000206898	98.15	12/3/2020	EPI_ISL_542329	ERX4548434
L410|NoITCR|03|03|2020	B.1	0.94	USA, UK, Australia	12883	February-03, June-21	35	0.000103205	98.59	3/3/2020	EPI_ISL_542330	ERX4548435
L411|NoITLO|01|03|2020	B.1	0.92	USA, UK, Australia	12883	February-03, June-21	35	0.00013737	98.8	1/3/2020	EPI_ISL_542331	ERX4548436
L412|NoITPV|14|03|2020	B.1.1	0.99	UK, USA, Portugal	9643	February-23, June-14	42	0.000205805	98.97	14/3/2020	EPI_ISL_542332	ERX4548437
L413|NoITCO|16|03|2020	B.1	0.94	USA, UK, Australia	12883	February-03, June-21	35	0.000103205	98.8	16/3/2020	EPI_ISL_542333	ERX4548438
L414|NoITCO|16|03|2020	B.1	0.87	USA, UK, Australia	12883	February-03, June-21	35	0.000137186	99.1	16/3/2020	EPI_ISL_542334	ERX4548439
L415|NoITLO|17|03|2020	B.1	0.85	USA, UK, Australia	12883	February-03, June-21	35	0.000137587	98.56	17/3/2020	EPI_ISL_542335	ERX4548440
L416|NoITOT|16|03|2020	B.1	0.92	USA, UK, Australia	12883	February-03, June-21	35	0.000171735	98.96	16/3/2020	EPI_ISL_542336	ERX4548441
L418|NoITPV|18|03|2020	B.1.5	0.81	UK, Spain, USA	1731	January-24, June-22	34	0.000172267	98.52	18/3/2020	EPI_ISL_542337	ERX4548443
L419|NoITPV|12|03|2020	B.1.5	0.97	UK, Spain, USA	1731	January-24, June-22	34	0.00013737	98.97	12/3/2020	EPI_ISL_542338	ERX4548444
L420|NoITPV|18|03|2020	B.1.1.1	1	UK, Belgium, Netherlands	1726	March-02, June-13	43	0.000412321	98.97	18/3/2020	EPI_ISL_542339	ERX4548445
L421|NoITPV|17|03|2020	B.1	0.94	USA, UK, Australia	12883	February-03, June-21	35	0.00017203	98.8	17/3/2020	EPI_ISL_542340	ERX4548446
L422|NoITPV|18|03|2020	B.1.5	1	UK, Spain, USA	1731	January-24, June-22	34	0.000137379	98.96	18/3/2020	EPI_ISL_542341	ERX4548447
L423|NoITPV|19|03|2020	B.1	0.93	USA, UK, Australia	12883	February-03, June-21	35	0.000137615	98.8	19/3/2020	EPI_ISL_542342	ERX4548448
L424|NoITOT|17|03|2020	B.1.5	0.97	UK, Spain, USA	1731	January-24, June-22	34	0.00013737	98.97	17/3/2020	EPI_ISL_542343	ERX4548449
L425|NoITBG|10|03|2020	B.1.1	1	UK, USA, Portugal	9643	February-23, June-14	42	0.000240874	98.8	10/3/2020	EPI_ISL_542344	ERX4548451
L426|NoITBG|10|03|2020	B.1	0.99	USA, UK, Australia	12883	February-03, June-21	35	0.000172238	98.68	10/3/2020	EPI_ISL_542345	ERX4548452
L427|NoITLO|15|03|2020	A.2	1	Spain, UK, Australia	863	February-26, June-03	53	0.000275454	98.74	15/3/2020	EPI_ISL_542346	ERX4548453
L428|NoITLO|05|03|2020	B.1	0.95	USA, UK, Australia	12883	February-03, June-21	35	0.00017203	98.8	5/3/2020	EPI_ISL_542347	ERX4548454
L429|NoITMI|17|03|2020	B.1.1	1	UK, USA, Portugal	9643	February-23, June-14	42	0.000206081	98.97	17/3/2020	EPI_ISL_542348	ERX4548455
L430|NoITPV|19|03|2020	B.1.1	0.99	UK, USA, Portugal	9643	February-23, June-14	42	0.000240874	98.8	19/3/2020	EPI_ISL_542349	ERX4548456
L431|NoITPV|20|03|2020	B.1	0.97	USA, UK, Australia	12883	February-03, June-21	35	0.000171723	98.97	20/3/2020	EPI_ISL_542350	ERX4548458
L432|NoITPV|19|03|2020	B.1.5	0.91	UK, Spain, USA	1731	January-24, June-22	34	0.000137615	98.8	19/3/2020	EPI_ISL_542351	ERX4548459
L433|NoITMI|20|03|2020	B.1	0.95	USA, UK, Australia	12883	February-03, June-21	35	0.00017203	98.8	20/3/2020	EPI_ISL_542352	ERX4548460
L434|NoITPV|20|03|2020	B.1.5	0.91	UK, Spain, USA	1731	January-24, June-22	34	0.000240874	98.8	20/3/2020	EPI_ISL_542353	ERX4548461
L435|NoITPV|20|03|2020	B.1.1	1	UK, USA, Portugal	9643	February-23, June-14	42	0.000240874	98.8	20/3/2020	EPI_ISL_542354	ERX4548462
L436|NoITPV|19|03|2020	B.1.5	0.91	UK, Spain, USA	1731	January-24, June-22	34	0.00017203	98.8	19/3/2020	EPI_ISL_542355	ERX4548463
L437|NoITPV|19|03|2020	B.1.1	1	UK, USA, Portugal	9643	February-23, June-14	42	0.000240443	98.97	19/3/2020	EPI_ISL_542356	ERX4548465
L438|NoITPV|21|03|2020	B.1.5	0.97	UK, Spain, USA	1731	January-24, June-22	34	0.000171723	98.97	21/3/2020	EPI_ISL_542357	ERX4548466
L439|NoITPV|28|03|2020	B.1.1	0.99	UK, USA, Portugal	9643	February-23, June-14	42	0.000240443	98.97	28/3/2020	EPI_ISL_542358	ERX4548467
L440|NoITLO|22|03|2020	B.1	0.86	USA, UK, Australia	12883	February-03, June-21	35	0.000171723	98.97	22/3/2020	EPI_ISL_542359	ERX4548469
L441|NoITLO|02|03|2020	B.1	0.98	USA, UK, Australia	12883	February-03, June-21	35	0.00020645	98.8	2/3/2020	EPI_ISL_542360	ERX4548470
L442|NoITCO|22|03|2020	B.1.1	1	UK, USA, Portugal	9643	February-23, June-14	42	0.000447988	98.69	22/3/2020	EPI_ISL_542361	ERX4548471
L443|NoITLO|25|03|2020	B.1.1	1	UK, USA, Portugal	9643	February-23, June-14	42	0.000309181	98.97	25/3/2020	EPI_ISL_542362	ERX4548472
L444|NoITPV|20|03|2020	B.1.1	0.99	UK, USA, Portugal	9643	February-23, June-14	42	0.000240874	98.8	20/3/2020	EPI_ISL_542363	ERX4548473
L445|NoITCO|14|03|2020	B.1.1	1	UK, USA, Portugal	9643	February-23, June-14	42	0.00027481	98.97	14/3/2020	EPI_ISL_542364	ERX4548474
L447|NoITCR|23|03|2020	B.1	0.91	USA, UK, Australia	12883	February-03, June-21	35	0.000173541	97.76	23/3/2020	EPI_ISL_542365	ERX4548475
L448|NoITCR|18|03|2020	B.1	0.94	USA, UK, Australia	12883	February-03, June-21	35	0.00020645	98.8	18/3/2020	EPI_ISL_542366	ERX4548477
L449|NoITPV|22|03|2020	B.1.1.1	1	UK, Belgium, Netherlands	1726	March-02, June-13	43	0.000412321	98.97	22/3/2020	EPI_ISL_542367	ERX4548478
L450|NoITPV|23|03|2020	B.1	0.95	USA, UK, Australia	12883	February-03, June-21	35	0.000171965	98.83	23/3/2020	EPI_ISL_542368	ERX4548479
L451|NoITPV|13|03|2020	B.1	0.84	USA, UK, Australia	12883	February-03, June-21	35	0.00013737	98.97	13/3/2020	EPI_ISL_542369	ERX4548480
L452|NoITPV|24|03|2020	B.1.5	0.97	UK, Spain, USA	1731	January-24, June-22	34	0.000171723	98.97	24/3/2020	EPI_ISL_542370	ERX4548481
L453|NoITCO|21|03|2020	B.1.1	1	UK, USA, Portugal	9643	February-23, June-14	42	0.00027481	98.97	21/3/2020	EPI_ISL_542371	ERX4548482
L454|NoITCO|25|03|2020	B.1.1	1	UK, USA, Portugal	9643	February-23, June-14	42	0.000206081	98.97	25/3/2020	EPI_ISL_542372	ERX4548483
L455|NoITPV|25|03|2020	B.1	0.94	USA, UK, Australia	12883	February-03, June-21	35	0.00020645	98.8	25/3/2020	EPI_ISL_542373	ERX4548484
L457|NoITPV|25|03|2020	B.1	0.87	USA, UK, Australia	12883	February-03, June-21	35	0.000240122	98.97	25/3/2020	EPI_ISL_542374	ERX4548485
L458|NoITPV|25|03|2020	B.1	0.97	UK, China, USA	1955	December-24, June-02	54	0.000341737	98.97	25/3/2020	EPI_ISL_542375	ERX4548487
L459|NoITPV|13|03|2020	B.1.5	1	UK, Spain, USA	1731	January-24, June-22	34	0.00027481	99.1	13/3/2020	EPI_ISL_542376	ERX4548488
L461|NoITPV|25|03|2020	B.1.1	1	UK, USA, Portugal	9643	February-23, June-14	42	0.000377431	98.8	25/3/2020	EPI_ISL_542377	ERX4548489
L462|NoITPV|16|03|2020	B.1.5	0.92	UK, Spain, USA	1731	January-24, June-22	34	0.000240874	98.8	16/3/2020	EPI_ISL_542378	ERX4548490
L463|NoITPV|23|03|2020	B.1	0.95	USA, UK, Australia	12883	February-03, June-21	35	0.00020645	98.69	23/3/2020	EPI_ISL_542379	ERX4548491
L464|NoITPV|27|03|2020	B.1.1.1	1	UK, Belgium, Netherlands	1726	March-02, June-13	43	0.000379044	98.97	27/3/2020	EPI_ISL_542380	ERX4548493
L465|NoITLO|20|03|2020	B.1	0.85	USA, UK, Australia	12883	February-03, June-21	35	0.000171723	98.97	20/3/2020	EPI_ISL_542381	ERX4548494
L469|NoITPV|28|03|2020	B.1	0.85	USA, UK, Australia	12883	February-03, June-21	35	0.000103021	98.97	28/3/2020	EPI_ISL_542382	ERX4548495
L470|NoITCO|23|03|2020	B.1.1	1	UK, USA, Portugal	9643	February-23, June-14	42	0.00027481	98.97	23/3/2020	EPI_ISL_542383	ERX4548496
L471|NoITCO|28|03|2020	B.1.1	1	UK, USA, Portugal	9643	February-23, June-14	42	0.00027481	98.97	28/3/2020	EPI_ISL_542384	ERX4548497
L472|NoITPV|18|03|2020	B.1	0.86	USA, UK, Australia	12883	February-03, June-21	35	0.000240443	98.8	18/3/2020	EPI_ISL_542385	ERX4548498
L473|NoITMI|30|03|2020	B.1.1	1	UK, USA, Portugal	9643	February-23, June-14	42	0.000275302	98.97	30/3/2020	EPI_ISL_542386	ERX4548500
L474|NoITPV|30|03|2020	B.1	0.87	USA, UK, Australia	12883	February-03, June-21	35	0.000171723	98.97	30/3/2020	EPI_ISL_542387	ERX4548501
L475|NoITPV|30|03|2020	B.1.1	1	UK, USA, Portugal	9643	February-23, June-14	42	0.000343557	98.7	30/3/2020	EPI_ISL_542388	ERX4548502
L476|NoITPV|01|04|2020	B.1.1	0.99	UK, USA, Portugal	9643	February-23, June-14	42	0.000344515	98.8	1/4/2020	EPI_ISL_542389	ERX4548503
L477|NoITPV|31|03|2020	B.1	0.94	USA, UK, Australia	12883	February-03, June-21	35	0.00020645	98.54	31/3/2020	EPI_ISL_542390	ERX4548504
L478|NoITCO|12|03|2020	B.1	0.94	USA, UK, Australia	12883	February-03, June-21	35	0.000137615	98.97	12/3/2020	EPI_ISL_542391	ERX4548506
L480|NoITPV|31|03|2020	B.1.1	1	UK, USA, Portugal	9643	February-23, June-14	42	0.000309181	99.1	31/3/2020	EPI_ISL_542392	ERX4548507
L485|NoITOT|17|03|2020	B.1	0.85	USA, UK, Australia	12883	February-03, June-21	35	0.000137186	99.17	17/3/2020	EPI_ISL_542393	ERX4548508
L486|NoITOT|17|03|2020	B.1	0.93	USA, UK, Australia	12883	February-03, June-21	35	0.000171965	98.97	17/3/2020	EPI_ISL_542394	ERX4548509
L487|NoITLO|27|03|2020	B.1	0.96	USA, UK, Australia	12883	February-03, June-21	35	0.000206081	98.97	27/3/2020	EPI_ISL_542395	ERX4548510
L491|NoITOT|20|03|2020	B.1	0.91	USA, UK, Australia	12883	February-03, June-21	35	0.000137186	99.1	20/3/2020	EPI_ISL_542396	ERX4548511
L492|NoITOT|20|03|2020	B.1	0.95	USA, UK, Australia	12883	February-03, June-21	35	0.000103067	98.93	20/3/2020	EPI_ISL_542397	ERX4548513
L493|NoITOT|21|03|2020	B.1	0.96	USA, UK, Australia	12883	February-03, June-21	35	6.85842e-05	99.1	21/3/2020	EPI_ISL_542398	ERX4548514
L494|NoITOT|21|03|2020	B.1	0.98	USA, UK, Australia	12883	February-03, June-21	35	0.000137611	98.8	21/3/2020	EPI_ISL_542399	ERX4548515
L53|NoITBG|02|03|2020	B.1.5	1	UK, Spain, USA	1731	January-24, June-22	34	0.000171723	98.97	2/3/2020	EPI_ISL_542400	ERX4545164
L54|NoITBG|26|02|2020	B.1	0.97	USA, UK, Australia	12883	February-03, June-21	35	0.00017193	98.85	26/2/2020	EPI_ISL_542401	ERX4545166
L55|NoITBG|02|03|2020	B.1.1	1	UK, USA, Portugal	9643	February-23, June-14	42	0.000240874	98.64	2/3/2020	EPI_ISL_542402	ERX4546314
L56|NoITBG|03|03|2020	B.1.1	1	UK, USA, Portugal	9643	February-23, June-14	42	0.000240874	98.8	3/3/2020	EPI_ISL_542403	ERX4548589
L57|NoITLC|04|03|2020	B.1.1	0.98	UK, USA, Portugal	9643	February-23, June-14	42	0.000274442	99.1	4/3/2020	EPI_ISL_542404	ERX4548562
L58|NoITLC|04|03|2020	B.1	0.97	USA, UK, Australia	12883	February-03, June-21	35	0.00017193	98.85	4/3/2020	EPI_ISL_542405	ERX4546318
L60|NoITBG|27|02|2020	B.1	0.97	USA, UK, Australia	12883	February-03, June-21	35	0.000137535	98.85	27/2/2020	EPI_ISL_542406	ERX4546319
L61|NoITBG|02|03|2020	B.1.1	0.99	UK, USA, Portugal	9643	February-23, June-14	42	0.000205805	99.1	2/3/2020	EPI_ISL_542407	ERX4546320
L62|NoITBG|04|03|2020	B.1	0.97	USA, UK, Australia	12883	February-03, June-21	35	0.000206329	98.85	4/3/2020	EPI_ISL_542408	ERX4546322
L63|NoITBG|03|03|2020	B.1	0.96	USA, UK, Australia	12883	February-03, June-21	35	0.00017193	98.85	3/3/2020	EPI_ISL_542409	ERX4546341
L64|NoITBG|25|02|2020	B.1.1	0.99	UK, USA, Portugal	9643	February-23, June-14	42	0.000205812	98.97	25/2/2020	EPI_ISL_542410	ERX4547424
L65|NoITMI|02|03|2020	B.1	0.85	USA, UK, Australia	12883	February-03, June-21	35	0.000171723	98.97	2/3/2020	EPI_ISL_542411	ERX4547426
L66|NoITBG|29|02|2020	B.1	0.85	USA, UK, Australia	12883	February-03, June-21	35	0.000103021	98.97	29/2/2020	EPI_ISL_542412	ERX4547968
L67|NoITMI|05|03|2020	B.1	0.83	USA, UK, Australia	12883	February-03, June-21	35	0.00013737	98.97	5/3/2020	EPI_ISL_542413	ERX4547982
L68|NoITMI|04|03|2020	B.1	0.99	USA, UK, Australia	12883	February-03, June-21	35	0.000138248	98.35	4/3/2020	EPI_ISL_542414	ERX4547972
L69|NoITMI|01|03|2020	B.1.1	1	UK, USA, Portugal	9643	February-23, June-14	42	0.00020645	98.8	1/3/2020	EPI_ISL_542415	ERX4547973
L70|NoITLO|06|03|2020	B.1	0.94	USA, UK, Australia	12883	February-03, June-21	35	0.000103205	98.8	6/3/2020	EPI_ISL_542416	ERX4547974
L71|NoITCR|04|03|2020	B.1	0.85	USA, UK, Australia	12883	February-03, June-21	35	0.000103021	98.97	4/3/2020	EPI_ISL_542417	ERX4548615
L73|NoITLC|09|03|2020	B.1.1	1	UK, USA, Portugal	9643	February-23, June-14	42	0.000206081	98.97	9/3/2020	EPI_ISL_542418	ERX4547976
L74|NoITLC|08|03|2020	B.1	0.85	USA, UK, Australia	12883	February-03, June-21	35	0.000103021	98.97	8/3/2020	EPI_ISL_542419	ERX4547977
L75|NoITOT|03|03|2020	B.1.1	1	UK, USA, Portugal	9643	February-23, June-14	42	0.00020645	98.8	3/3/2020	EPI_ISL_542420	ERX4547978
L76|NoITCO|05|03|2020	B.1	0.97	USA, UK, Australia	12883	February-03, June-21	35	0.000137535	98.85	5/3/2020	EPI_ISL_542421	ERX4547979
L77|NoITMI|06|03|2020	B.1.1	0.99	UK, USA, Portugal	9643	February-23, June-14	42	0.000240443	98.94	6/3/2020	EPI_ISL_542422	ERX4547981
L78|NoITMI|06|03|2020	B.1	0.86	USA, UK, Australia	12883	February-03, June-21	35	0.00013736	98.97	6/3/2020	EPI_ISL_542423	ERX4547982
L79|NoITCO|03|03|2020	B.1	0.99	USA, UK, Australia	12883	February-03, June-21	35	0.000137781	98.68	3/3/2020	EPI_ISL_542424	ERX4547983
L80|NoITCO|10|03|2020	B.1.5	0.97	UK, Spain, USA	1731	January-24, June-22	34	0.0001718	98.8	10/3/2020	EPI_ISL_542425	ERX4547985
L81|NoITLC|08|03|2020	B.1.1	1	UK, USA, Portugal	9643	February-23, June-14	42	0.000240443	98.97	8/3/2020	EPI_ISL_542426	ERX4548640
L83|NoITCO|11|03|2020	B.1.1	0.99	UK, USA, Portugal	9643	February-23, June-14	42	0.000309181	98.97	11/3/2020	EPI_ISL_542427	ERX4547986
L84|NoITLC|10|03|2020	B.1.1	1	UK, USA, Portugal	9643	February-23, June-14	42	0.000240824	98.82	10/3/2020	EPI_ISL_542428	ERX4547987
L85|NoITCO|02|03|2020	B.1	0.84	USA, UK, Australia	12883	February-03, June-21	35	0.00013737	98.97	2/3/2020	EPI_ISL_542429	ERX4547989
L86|NoITCO|04|03|2020	B.1.1	1	UK, USA, Portugal	9643	February-23, June-14	42	0.000240443	98.97	4/3/2020	EPI_ISL_542430	ERX4547990
L87|NoITLC|10|03|2020	B.1.1	1	UK, USA, Portugal	9643	February-23, June-14	42	0.00020645	98.8	10/3/2020	EPI_ISL_542431	ERX4547992
L88|NoITCO|08|03|2020	B.1	0.99	USA, UK, Australia	12883	February-03, June-21	35	0.000137781	98.68	8/3/2020	EPI_ISL_542432	ERX4548568
L89|NoITCO|10|03|2020	B.1.1	1	UK, USA, Portugal	9643	February-23, June-14	42	0.000206081	98.97	10/3/2020	EPI_ISL_542433	ERX4548159
L90|NoITCO|09|03|2020	B.1	0.87	USA, UK, Australia	12883	February-03, June-21	35	0.000102883	99.1	9/3/2020	EPI_ISL_542434	ERX4548160
L91|NoITLC|11|03|2020	B.1	0.87	USA, UK, Australia	12883	February-03, June-21	35	0.000137186	99.1	11/3/2020	EPI_ISL_542435	ERX4548161
L92|NoITLC|10|03|2020	B.1.1	1	UK, USA, Portugal	9643	February-23, June-14	42	0.000206791	98.64	10/3/2020	EPI_ISL_542436	ERX4548645
L93|NoITLC|08|03|2020	B.1.1	1	UK, USA, Portugal	9643	February-23, June-14	42	0.000277008	98.2	8/3/2020	EPI_ISL_542437	ERX4548163
L94|NoITMI|10|03|2020	B.1.1	1	UK, USA, Portugal	9643	February-23, June-14	42	0.00020645	98.8	10/3/2020	EPI_ISL_542438	ERX4548164
L95|NoITLC|08|03|2020	B.1.1	1	UK, USA, Portugal	9643	February-23, June-14	42	0.00020645	98.8	8/3/2020	EPI_ISL_542439	ERX4548165
L96|NoITBG|06|03|2020	B.1.1	0.99	UK, USA, Portugal	9643	February-23, June-14	42	0.000276568	98.35	6/3/2020	EPI_ISL_542440	ERX4548647
L97|NoITLC|09|03|2020	B.1.1	1	UK, USA, Portugal	9643	February-23, June-14	42	0.000274933	98.8	9/3/2020	EPI_ISL_542441	ERX4548166
L98|NoITMI|26|02|2020	B.1	0.94	USA, UK, Australia	12883	February-03, June-21	35	0.000137615	98.8	26/2/2020	EPI_ISL_542442	ERX4548167
L99|NoITMI|10|03|2020	B.1	0.94	USA, UK, Australia	12883	February-03, June-21	35	0.000172025	98.8	10/3/2020	EPI_ISL_542443	ERX4548168
Submitted at https://pangolin.cog-uk.io/ on 26.07.2020
