# Supplementary material for: Genomic epidemiology of SARS-CoV-2 reveals multiple lineages and early spread of SARS-CoV-2 infections in Lombardy, Italy
Source: Nat Commun. 2021 Jan 19;12:434. doi: 10.1038/s41467-020-20688-x (PMC7815831; doi:10.1038/s41467-020-20688-x)
Supplement: Supplementary file 7 — Supplementary Data 4 [file 41467_2020_20688_MOESM7_ESM.xlsx]

## Sheet: SupplementaryData4
		Results by Homoplasy Finder:		Results by TreeTime:
Position	Position respect to NC_045512.2	ConsistencyIndex	CountsACGT	Multiplicity	Mentioned in van Dorp et al., InfGenEvol 2020	Protein	N.isolates.with.homoplasy in the alignment	N of Gisaid sequences with Homoplasy	N of Lombardy sequences with Homoplasy	Sequences with N	Homoplasy shared by Homoplasy finder and TreeTime
617	884	0.5	0:723:0:9	2	yes (in Table S5)	ORF1ab	9	9	0	0	1
792	1059	0.5	0:706:0:26	3	yes (in Table S5)	ORF1ab	26	26	0	0	1
1417	1684	0.5	0:730:0:2	2	yes (in Table S4)	ORF1ab	2	2	0	0	1
1553	1820	0.5	2:0:728:0		yes (in Table S5)	ORF1ab	2	1	1	2
1706	1973	0.5	0:729:0:3		no	ORF1ab	3	0	3	0
2770	3037	0.25	0:217:0:515	2	yes (in Table S5)	ORF1ab	217	214	3	0	1
3106	3373	0.5	16:725:0:0		no	ORF1ab	16	9	7	0
5773	6040	0.5	0:728:0:4		yes (in Table S5)	ORF1ab	4	3	1	0
6361	6628	0.5	0:730:0:2		yes (in Table S4)	ORF1ab	2	0	2	0
7126	7393	0.5	0:0:729:3		yes (in Table S4)	ORF1ab	3	3	0	0
7805	8072	0.25	0:689:0:43		yes (in Table S5)	ORF1ab	45	44	1	0
8515	8782	0.5	0:729:0:3		no	ORF1ab	3	0	3	0
9171	9438	0.5	0:730:0:2		yes (in Table S4)	ORF1ab	2	1	1	0
9212	9479	0.5	0:0:730:2		yes (in Table S5)	ORF1ab	2	1	1	0
10052	10319	0.5	0:730:0:2		yes (in Table S5)	ORF1ab	2	2	0	0
10522	10789	0.5	0:730:0:2		yes (in Table S5)	ORF1ab	2	1	1	0
10816	11083	0.25	0:0:667:64	4	yes (in Table S5)	ORF1ab	67	66	1	0	1
11437	11704	0.5	0:730:0:2		yes (in Table S5)	ORF1ab	2	2	0	0
11534	11801	0.5	2:0:730:0		yes (in Table S5)	ORF1ab	2	2	0	0
11649	11916	0.5	0:738:0:3		yes (in Table S4)	ORF1ab	3	3	0	0
11817	12084	0.5	0:728:0:4		no	ORF1ab	4	0	4	0
13135	13402	0.2	0:0:8:724	4	yes (in Table S5)	ORF1ab	8	8	0	0	1
13353	13620	0.5	0:730:0:2		no	ORF1ab	2	1	1	0
13463	13730	0.5	0:719:0:13		yes (in Table S5)	ORF1ab	13	13	0	0
13680	13947	0.5	730:0:0:2		yes (in Table S5)	ORF1ab	2	2	0	0
14141	14408	0.25	0:214:0:527		yes (in Table S4)	ORF1ab	527	185	344	0
14457	14724	0.5	0:730:0:2		yes (in Table S5)	ORF1ab	2	2	0	0
14538	14805	0.5	0:694:0:38		yes (in Table S5)	ORF1ab	40	39	1	0
15057	15324	0.5	0:725:0:7	3	yes (in Table S5)	ORF1ab	7	7	0	0	1
15273	15540	0.5	0:727:0:2		no	ORF1ab	2	1	1	3
15366	15633	0.5	0:730:0:2		no	ORF1ab	2	0	2	0
16022	16289	0.5	0:730:0:2		yes (in Table S5)	ORF1ab	2	1	1	0
16308	16575	0.5	0:730:0:2		yes (in Table S4)	ORF1ab	2	1	1	0
17411	17678	0.5	0:730:0:2		no	ORF1ab	2	0	2	0
17793	18060	0.5	0:727:0:5		yes (in Table S5)	ORF1ab	5	4	1	0
18301	18568	0.5	0:724:0:8		yes (in Table S4)	ORF1ab	8	1	7	0
18731	18998	0.5	0:738:0:3		yes (in Table S4)	ORF1ab	3	3	0	0
19780	20047	0.5	739:0:2:0		no	ORF1ab	2	2	0	0
20556	20823	0.333333	0:729:0:3	3	yes (in Table S4)	ORF1ab	3	2	1	0	1
20577	20844	0.5	0:730:0:2		no	ORF1ab	2	1	1	0
20870	21137	0.5	730:0:2:0		yes (in Table S5)	ORF1ab	2	1	1	0
21391	21658	0.5	0:730:0:2		yes (in Table S4)	S	2	1	1	0
22394	22661	0.5	0:0:382:5		yes (in Table S5)	S	5	5	0	344
23136	23403	0.333333	217:0:515:0		yes (in Table S5)	S	217	214	3	0
23172	23439	0.5	0:730:0:2		no	S	2	1	1	0
23633	23900	0.5	0:2:730:0		no	S	2	1	1	0
23662	23929	0.5	0:718:0:14		yes (in Table S5)	S	14	11	3	0
23767	24034	0.333333	0:723:0:9		yes (in Table S5)	S	11	11	0	0
24122	24389	0.25	728:4:0:0		yes (in Table S5)	S	4	4	0	0
24123	24390	0.25	0:4:728:0		yes (in Table S5)	S	4	4	0	0
24186	24453	0.5	739:0:2:0		no	S	2	0	2	0
25296	25563	0.5	0:2:692:38	3	yes (in Table S5)	ORF3a	40	38	2	0	1
25762	26029	0.5	2:730:0:0		yes (in Table S4)	ORF3a	2	2	0	0
26375	26642	0.5	0:729:0:2		yes (in Table S4)	M	2	2	0	1
26414	26681	0.333333	0:728:0:4	3	yes (in Table S4)	M	4	1	3	0	1
26462	26729	0.333333	0:9:0:723		yes (in Table S5)	M	9	9	0	0
26779	27046	0.5	0:729:0:3		yes (in Table S5)	M	3	1	2	0
27810	28077	0.666667	0:9:720:2		yes (in Table S5)	ORF8	12	12	0	1
28044	28311	0.5	0:719:0:13		yes (in Table S5)	N	13	13	0	0
28313	28580	0.5	0:0:730:2		yes (in Table S5)	N	2	2	0	0
28828	29095	0.333333	0:722:0:10		yes (in Table S5)	N	10	10	0	0
29184	29451	0.5	0:730:0:2		yes (in Table S4)	N	2	2	0	0
