# Supplementary material for: Genomic epidemiology of SARS-CoV-2 reveals multiple lineages and early spread of SARS-CoV-2 infections in Lombardy, Italy
Source: Nat Commun. 2021 Jan 19;12:434. doi: 10.1038/s41467-020-20688-x (PMC7815831; doi:10.1038/s41467-020-20688-x)
Supplement: Supplementary file 9 — Source Data [file 41467_2020_20688_MOESM9_ESM.xlsx]

## Sheet: Figure1a
	COVID-19 CASES	General Population
MILANO	20714	3279944
BRESCIA	13267	1268455
BERGAMO	11588	1116384
CREMONA	615	358347
MONZA E DELLA BRIANZA	4896	878267
PAVIA	4621	546515
COMO	3402	603828
MANTUA	3218	411062
LODI	3156	230607
VARESE	3018	892532
LECCO	2382	337087
SONDRIO	123	180914
COVID-19 Cases Accessed on 03.04.2020 at http://www.salute.gov.it/portale/nuovocoronavirus/dettaglioContenutiNuovoCoronavirus.jsp?lingua=english&id=5367&area=nuovoCoronavirus&menu=vuoto
General Population Accessed on 03.04.2020 at http://dati.istat.it/Index.aspx?DataSetCode=DCIS_POPRES1

## Sheet: Figure1b
Sequence name	BG	CO	CR	LC	LO	MI	PV	Other
L100|NoITOT|08|03|2020	0	0	0	0	0	0	0	1
L101|NoITCO|08|03|2020	0	1	0	0	0	0	0	0
L102|NoITLC|09|03|2020	0	0	0	1	0	0	0	0
L103|NoITLC|09|03|2020	0	0	0	1	0	0	0	0
L104|NoITCO|06|03|2020	0	1	0	0	0	0	0	0
L105|NoITMI|02|03|2020	0	0	0	0	0	1	0	0
L106|NoITBG|09|03|2020	1	0	0	0	0	0	0	0
L107|NoITMI|05|03|2020	0	0	0	0	0	1	0	0
L108|NoITLC|02|03|2020	0	0	0	1	0	0	0	0
L109|NoITMI|10|03|2020	0	0	0	0	0	1	0	0
L111|NoITMI|05|03|2020	0	0	0	0	0	1	0	0
L112|NoITLC|02|03|2020	0	0	0	1	0	0	0	0
L113|NoITLC|09|03|2020	0	0	0	1	0	0	0	0
L115|NoITLC|07|03|2020	0	0	0	1	0	0	0	0
L116|NoITMI|02|03|2020	0	0	0	0	0	1	0	0
L117|NoITLC|09|03|2020	0	0	0	1	0	0	0	0
L118|NoITCO|16|03|2020	0	1	0	0	0	0	0	0
L119|NoITLC|14|03|2020	0	0	0	1	0	0	0	0
L120|NoITCO|12|03|2020	0	1	0	0	0	0	0	0
L121|NoITCO|17|03|2020	0	1	0	0	0	0	0	0
L122|NoITCO|09|03|2020	0	1	0	0	0	0	0	0
L123|NoITCO|10|03|2020	0	1	0	0	0	0	0	0
L124|NoITCO|10|03|2020	0	1	0	0	0	0	0	0
L125|NoITCO|13|03|2020	0	1	0	0	0	0	0	0
L126|NoITCO|18|03|2020	0	1	0	0	0	0	0	0
L127|NoITCO|17|03|2020	0	1	0	0	0	0	0	0
L128|NoITMI|23|03|2020	0	0	0	0	0	1	0	0
L129|NoITCO|28|02|2020	0	1	0	0	0	0	0	0
L130|NoITCO|10|03|2020	0	1	0	0	0	0	0	0
L131|NoITCO|20|03|2020	0	1	0	0	0	0	0	0
L132|NoITCO|21|03|2020	0	1	0	0	0	0	0	0
L133|NoITCO|18|03|2020	0	1	0	0	0	0	0	0
L134|NoITCO|17|03|2020	0	1	0	0	0	0	0	0
L135|NoITCO|19|03|2020	0	1	0	0	0	0	0	0
L136|NoITMI|22|03|2020	0	0	0	0	0	1	0	0
L137|NoITMI|23|03|2020	0	0	0	0	0	1	0	0
L138|NoITCO|16|03|2020	0	1	0	0	0	0	0	0
L139|NoITCO|18|03|2020	0	1	0	0	0	0	0	0
L140|NoITCO|19|03|2020	0	1	0	0	0	0	0	0
L141|NoITCO|19|03|2020	0	1	0	0	0	0	0	0
L142|NoITLC|19|03|2020	0	0	0	1	0	0	0	0
L144|NoITCO|19|03|2020	0	1	0	0	0	0	0	0
L145|NoITCO|19|03|2020	0	1	0	0	0	0	0	0
L146|NoITCO|19|03|2020	0	1	0	0	0	0	0	0
L147|NoITLC|20|03|2020	0	0	0	1	0	0	0	0
L148|NoITMI|07|03|2020	0	0	0	0	0	1	0	0
L149|NoITMI|19|03|2020	0	0	0	0	0	1	0	0
L150|NoITLC|13|03|2020	0	0	0	1	0	0	0	0
L151|NoITCO|10|03|2020	0	1	0	0	0	0	0	0
L152|NoITCO|16|03|2020	0	1	0	0	0	0	0	0
L153|NoITCO|15|03|2020	0	1	0	0	0	0	0	0
L154|NoITMI|21|03|2020	0	0	0	0	0	1	0	0
L155|NoITMI|18|03|2020	0	0	0	0	0	1	0	0
L156|NoITMI|19|03|2020	0	0	0	0	0	1	0	0
L157|NoITLC|19|03|2020	0	0	0	1	0	0	0	0
L158|NoITMI|19|03|2020	0	0	0	0	0	1	0	0
L159|NoITMI|13|03|2020	0	0	0	0	0	1	0	0
L160|NoITMI|25|03|2020	0	0	0	0	0	1	0	0
L162|NoITMI|08|03|2020	0	0	0	0	0	1	0	0
L163|NoITLC|03|03|2020	0	0	0	1	0	0	0	0
L164|NoITMI|21|03|2020	0	0	0	0	0	1	0	0
L165|NoITMI|18|03|2020	0	0	0	0	0	1	0	0
L166|NoITLC|20|03|2020	0	0	0	1	0	0	0	0
L167|NoITCO|15|03|2020	0	1	0	0	0	0	0	0
L168|NoITMI|21|03|2020	0	0	0	0	0	1	0	0
L169|NoITCO|14|03|2020	0	1	0	0	0	0	0	0
L170|NoITMI|20|03|2020	0	0	0	0	0	1	0	0
L171|NoITMI|21|03|2020	0	0	0	0	0	1	0	0
L172|NoITCO|19|03|2020	0	1	0	0	0	0	0	0
L173|NoITMI|19|03|2020	0	0	0	0	0	1	0	0
L174|NoITMI|21|03|2020	0	0	0	0	0	1	0	0
L175|NoITLC|16|03|2020	0	0	0	1	0	0	0	0
L176|NoITMI|21|03|2020	0	0	0	0	0	1	0	0
L177|NoITCO|16|03|2020	0	1	0	0	0	0	0	0
L178|NoITMI|21|03|2020	0	0	0	0	0	1	0	0
L182|NoITCO|12|03|2020	0	1	0	0	0	0	0	0
L183|NoITMI|21|03|2020	0	0	0	0	0	1	0	0
L184|NoITCO|14|03|2020	0	1	0	0	0	0	0	0
L185|NoITMI|19|03|2020	0	0	0	0	0	1	0	0
L186|NoITLC|20|03|2020	0	0	0	1	0	0	0	0
L187|NoITCO|18|03|2020	0	1	0	0	0	0	0	0
L189|NoITCO|15|03|2020	0	1	0	0	0	0	0	0
L190|NoITMI|10|03|2020	0	0	0	0	0	1	0	0
L191|NoITMI|21|03|2020	0	0	0	0	0	1	0	0
L192|NoITMI|21|03|2020	0	0	0	0	0	1	0	0
L193|NoITCO|22|03|2020	0	1	0	0	0	0	0	0
L194|NoITLC|22|03|2020	0	0	0	1	0	0	0	0
L195|NoITMI|21|03|2020	0	0	0	0	0	1	0	0
L196|NoITCO|22|03|2020	0	1	0	0	0	0	0	0
L197|NoITCO|22|03|2020	0	1	0	0	0	0	0	0
L198|NoITCO|21|03|2020	0	1	0	0	0	0	0	0
L199|NoITMI|21|03|2020	0	0	0	0	0	1	0	0
L201|NoITMI|22|03|2020	0	0	0	0	0	1	0	0
L203|NoITLC|22|03|2020	0	0	0	1	0	0	0	0
L204|NoITMI|08|03|2020	0	0	0	0	0	1	0	0
L205|NoITMI|03|03|2020	0	0	0	0	0	1	0	0
L206|NoITMI|08|03|2020	0	0	0	0	0	1	0	0
L207|NoITMI|10|03|2020	0	0	0	0	0	1	0	0
L208|NoITMI|07|03|2020	0	0	0	0	0	1	0	0
L210|NoITMI|12|03|2020	0	0	0	0	0	1	0	0
L211|NoITCO|12|03|2020	0	1	0	0	0	0	0	0
L212|NoITMI|14|03|2020	0	0	0	0	0	1	0	0
L213|NoITMI|12|03|2020	0	0	0	0	0	1	0	0
L214|NoITMI|12|03|2020	0	0	0	0	0	1	0	0
L215|NoITMI|12|03|2020	0	0	0	0	0	1	0	0
L216|NoITMI|13|03|2020	0	0	0	0	0	1	0	0
L217|NoITMI|15|03|2020	0	0	0	0	0	1	0	0
L218|NoITMI|10|03|2020	0	0	0	0	0	1	0	0
L219|NoITMI|15|03|2020	0	0	0	0	0	1	0	0
L220|NoITMI|11|03|2020	0	0	0	0	0	1	0	0
L221|NoITMI|14|03|2020	0	0	0	0	0	1	0	0
L222|NoITMI|13|03|2020	0	0	0	0	0	1	0	0
L223|NoITMI|13|03|2020	0	0	0	0	0	1	0	0
L224|NoITCO|13|03|2020	0	1	0	0	0	0	0	0
L225|NoITMI|14|03|2020	0	0	0	0	0	1	0	0
L226|NoITMI|14|03|2020	0	0	0	0	0	1	0	0
L227|NoITMI|14|03|2020	0	0	0	0	0	1	0	0
L228|NoITMI|11|03|2020	0	0	0	0	0	1	0	0
L229|NoITMI|11|03|2020	0	0	0	0	0	1	0	0
L230|NoITMI|23|02|2020	0	0	0	0	0	1	0	0
L239|NoITMI|04|03|2020	0	0	0	0	0	1	0	0
L240|NoITMI|09|03|2020	0	0	0	0	0	1	0	0
L242|NoITMI|09|03|2020	0	0	0	0	0	1	0	0
L249|NoITCR|22|02|2020	0	0	1	0	0	0	0	0
L250|NoITCR|22|02|2020	0	0	1	0	0	0	0	0
L251|NoITCR|22|02|2020	0	0	1	0	0	0	0	0
L252|NoITLO|22|02|2020	0	0	0	0	1	0	0	0
L253|NoITCR|23|02|2020	0	0	1	0	0	0	0	0
L254|NoITCR|23|02|2020	0	0	1	0	0	0	0	0
L256|NoITPV|23|02|2020	0	0	0	0	0	0	1	0
L257|NoITPV|23|02|2020	0	0	0	0	0	0	1	0
L259|NoITBG|24|02|2020	1	0	0	0	0	0	0	0
L260|NoITCR|24|02|2020	0	0	1	0	0	0	0	0
L261|NoITCR|24|02|2020	0	0	1	0	0	0	0	0
L265|NoITCR|24|02|2020	0	0	1	0	0	0	0	0
L267|NoITPV|24|02|2020	0	0	0	0	0	0	1	0
L268|NoITLO|25|02|2020	0	0	0	0	1	0	0	0
L269|NoITBG|25|02|2020	1	0	0	0	0	0	0	0
L270|NoITBG|25|02|2020	1	0	0	0	0	0	0	0
L271|NoITBG|25|02|2020	1	0	0	0	0	0	0	0
L272|NoITBG|25|02|2020	1	0	0	0	0	0	0	0
L273|NoITCR|25|02|2020	0	0	1	0	0	0	0	0
L274|NoITPV|25|02|2020	0	0	0	0	0	0	1	0
L276|NoITBG|26|02|2020	1	0	0	0	0	0	0	0
L278|NoITBG|27|02|2020	1	0	0	0	0	0	0	0
L279|NoITOT|28|02|2020	0	0	0	0	0	0	0	1
L280|NoITBG|28|02|2020	1	0	0	0	0	0	0	0
L281|NoITLO|28|02|2020	0	0	0	0	1	0	0	0
L282|NoITBG|28|02|2020	1	0	0	0	0	0	0	0
L283|NoITOT|28|02|2020	0	0	0	0	0	0	0	1
L284|NoITCR|28|02|2020	0	0	1	0	0	0	0	0
L285|NoITBG|28|02|2020	1	0	0	0	0	0	0	0
L286|NoITLO|28|02|2020	0	0	0	0	1	0	0	0
L287|NoITLO|28|02|2020	0	0	0	0	1	0	0	0
L288|NoITCR|28|02|2020	0	0	1	0	0	0	0	0
L289|NoITOT|29|02|2020	0	0	0	0	0	0	0	1
L290|NoITLO|29|02|2020	0	0	0	0	1	0	0	0
L292|NoITLO|29|02|2020	0	0	0	0	1	0	0	0
L293|NoITBG|29|02|2020	1	0	0	0	0	0	0	0
L294|NoITOT|29|02|2020	0	0	0	0	0	0	0	1
L295|NoITBG|29|02|2020	1	0	0	0	0	0	0	0
L296|NoITBG|29|02|2020	1	0	0	0	0	0	0	0
L299|NoITOT|29|02|2020	0	0	0	0	0	0	0	1
L302|NoITLO|29|02|2020	0	0	0	0	1	0	0	0
L309|NoITBG|29|02|2020	1	0	0	0	0	0	0	0
L310|NoITBG|29|02|2020	1	0	0	0	0	0	0	0
L311|NoITMI|01|03|2020	0	0	0	0	0	1	0	0
L313|NoITBG|01|03|2020	1	0	0	0	0	0	0	0
L314|NoITBG|01|03|2020	1	0	0	0	0	0	0	0
L316|NoITLO|01|03|2020	0	0	0	0	1	0	0	0
L317|NoITCR|01|03|2020	0	0	1	0	0	0	0	0
L318|NoITCR|01|03|2020	0	0	1	0	0	0	0	0
L319|NoITBG|01|03|2020	1	0	0	0	0	0	0	0
L321|NoITBG|01|03|2020	1	0	0	0	0	0	0	0
L322|NoITBG|01|03|2020	1	0	0	0	0	0	0	0
L325|NoITBG|01|03|2020	1	0	0	0	0	0	0	0
L327|NoITPV|02|03|2020	0	0	0	0	0	0	1	0
L328|NoITPV|02|03|2020	0	0	0	0	0	0	1	0
L329|NoITLO|02|03|2020	0	0	0	0	1	0	0	0
L330|NoITLO|02|03|2020	0	0	0	0	1	0	0	0
L331|NoITOT|03|03|2020	0	0	0	0	0	0	0	1
L334|NoITCR|03|03|2020	0	0	1	0	0	0	0	0
L335|NoITCR|03|03|2020	0	0	1	0	0	0	0	0
L342|NoITCR|04|03|2020	0	0	1	0	0	0	0	0
L343|NoITCR|04|03|2020	0	0	1	0	0	0	0	0
L345|NoITBG|04|03|2020	1	0	0	0	0	0	0	0
L346|NoITMI|04|03|2020	0	0	0	0	0	1	0	0
L347|NoITPV|04|03|2020	0	0	0	0	0	0	1	0
L348|NoITCO|05|03|2020	0	1	0	0	0	0	0	0
L350|NoITPV|05|03|2020	0	0	0	0	0	0	1	0
L352|NoITLO|05|03|2020	0	0	0	0	1	0	0	0
L354|NoITCO|05|03|2020	0	1	0	0	0	0	0	0
L356|NoITPV|05|03|2020	0	0	0	0	0	0	1	0
L357|NoITCR|05|03|2020	0	0	1	0	0	0	0	0
L358|NoITLO|05|03|2020	0	0	0	0	1	0	0	0
L361|NoITPV|05|03|2020	0	0	0	0	0	0	1	0
L362|NoITPV|05|03|2020	0	0	0	0	0	0	1	0
L363|NoITCR|06|03|2020	0	0	1	0	0	0	0	0
L364|NoITCR|06|03|2020	0	0	1	0	0	0	0	0
L366|NoITLO|07|03|2020	0	0	0	0	1	0	0	0
L367|NoITPV|07|03|2020	0	0	0	0	0	0	1	0
L368|NoITLO|07|03|2020	0	0	0	0	1	0	0	0
L369|NoITPV|07|03|2020	0	0	0	0	0	0	1	0
L370|NoITPV|07|03|2020	0	0	0	0	0	0	1	0
L371|NoITCO|07|03|2020	0	1	0	0	0	0	0	0
L372|NoITCR|07|03|2020	0	0	1	0	0	0	0	0
L373|NoITPV|08|03|2020	0	0	0	0	0	0	1	0
L378|NoITPV|08|03|2020	0	0	0	0	0	0	1	0
L380|NoITPV|08|03|2020	0	0	0	0	0	0	1	0
L384|NoITPV|09|03|2020	0	0	0	0	0	0	1	0
L385|NoITLO|09|03|2020	0	0	0	0	1	0	0	0
L386|NoITLO|09|03|2020	0	0	0	0	1	0	0	0
L387|NoITCO|09|03|2020	0	1	0	0	0	0	0	0
L388|NoITPV|09|03|2020	0	0	0	0	0	0	1	0
L389|NoITLO|09|03|2020	0	0	0	0	1	0	0	0
L390|NoITLO|09|03|2020	0	0	0	0	1	0	0	0
L391|NoITLO|09|03|2020	0	0	0	0	1	0	0	0
L393|NoITPV|09|03|2020	0	0	0	0	0	0	1	0
L394|NoITCR|09|03|2020	0	0	1	0	0	0	0	0
L395|NoITCO|09|03|2020	0	1	0	0	0	0	0	0
L396|NoITCO|09|03|2020	0	1	0	0	0	0	0	0
L397|NoITCO|09|03|2020	0	1	0	0	0	0	0	0
L398|NoITPV|13|03|2020	0	0	0	0	0	0	1	0
L399|NoITPV|06|03|2020	0	0	0	0	0	0	1	0
L400|NoITLO|12|03|2020	0	0	0	0	1	0	0	0
L401|NoITLO|14|03|2020	0	0	0	0	1	0	0	0
L402|NoITLO|13|03|2020	0	0	0	0	1	0	0	0
L403|NoITPV|15|03|2020	0	0	0	0	0	0	1	0
L404|NoITCO|14|03|2020	0	1	0	0	0	0	0	0
L406|NoITPV|16|03|2020	0	0	0	0	0	0	1	0
L407|NoITPV|13|03|2020	0	0	0	0	0	0	1	0
L409|NoITOT|12|03|2020	0	0	0	0	0	0	0	1
L410|NoITCR|03|03|2020	0	0	1	0	0	0	0	0
L411|NoITLO|01|03|2020	0	0	0	0	1	0	0	0
L412|NoITPV|14|03|2020	0	0	0	0	0	0	1	0
L413|NoITCO|16|03|2020	0	1	0	0	0	0	0	0
L414|NoITCO|16|03|2020	0	1	0	0	0	0	0	0
L415|NoITLO|17|03|2020	0	0	0	0	1	0	0	0
L416|NoITOT|16|03|2020	0	0	0	0	0	0	0	1
L418|NoITPV|18|03|2020	0	0	0	0	0	0	1	0
L419|NoITPV|12|03|2020	0	0	0	0	0	0	1	0
L420|NoITPV|18|03|2020	0	0	0	0	0	0	1	0
L421|NoITPV|17|03|2020	0	0	0	0	0	0	1	0
L422|NoITPV|18|03|2020	0	0	0	0	0	0	1	0
L423|NoITPV|19|03|2020	0	0	0	0	0	0	1	0
L424|NoITOT|17|03|2020	0	0	0	0	0	0	0	1
L425|NoITBG|10|03|2020	1	0	0	0	0	0	0	0
L426|NoITBG|10|03|2020	1	0	0	0	0	0	0	0
L427|NoITLO|15|03|2020	0	0	0	0	1	0	0	0
L428|NoITLO|05|03|2020	0	0	0	0	1	0	0	0
L429|NoITMI|17|03|2020	0	0	0	0	0	1	0	0
L430|NoITPV|19|03|2020	0	0	0	0	0	0	1	0
L431|NoITPV|20|03|2020	0	0	0	0	0	0	1	0
L432|NoITPV|19|03|2020	0	0	0	0	0	0	1	0
L433|NoITMI|20|03|2020	0	0	0	0	0	1	0	0
L434|NoITPV|20|03|2020	0	0	0	0	0	0	1	0
L435|NoITPV|20|03|2020	0	0	0	0	0	0	1	0
L436|NoITPV|19|03|2020	0	0	0	0	0	0	1	0
L437|NoITPV|19|03|2020	0	0	0	0	0	0	1	0
L438|NoITPV|21|03|2020	0	0	0	0	0	0	1	0
L439|NoITPV|28|03|2020	0	0	0	0	0	0	1	0
L440|NoITLO|22|03|2020	0	0	0	0	1	0	0	0
L441|NoITLO|02|03|2020	0	0	0	0	1	0	0	0
L442|NoITCO|22|03|2020	0	1	0	0	0	0	0	0
L443|NoITLO|25|03|2020	0	0	0	0	1	0	0	0
L444|NoITPV|20|03|2020	0	0	0	0	0	0	1	0
L445|NoITCO|14|03|2020	0	1	0	0	0	0	0	0
L447|NoITCR|23|03|2020	0	0	1	0	0	0	0	0
L448|NoITCR|18|03|2020	0	0	1	0	0	0	0	0
L449|NoITPV|22|03|2020	0	0	0	0	0	0	1	0
L450|NoITPV|23|03|2020	0	0	0	0	0	0	1	0
L451|NoITPV|13|03|2020	0	0	0	0	0	0	1	0
L452|NoITPV|24|03|2020	0	0	0	0	0	0	1	0
L453|NoITCO|21|03|2020	0	1	0	0	0	0	0	0
L454|NoITCO|25|03|2020	0	1	0	0	0	0	0	0
L455|NoITPV|25|03|2020	0	0	0	0	0	0	1	0
L457|NoITPV|25|03|2020	0	0	0	0	0	0	1	0
L458|NoITPV|25|03|2020	0	0	0	0	0	0	1	0
L459|NoITPV|13|03|2020	0	0	0	0	0	0	1	0
L461|NoITPV|25|03|2020	0	0	0	0	0	0	1	0
L462|NoITPV|16|03|2020	0	0	0	0	0	0	1	0
L463|NoITPV|23|03|2020	0	0	0	0	0	0	1	0
L464|NoITPV|27|03|2020	0	0	0	0	0	0	1	0
L465|NoITLO|20|03|2020	0	0	0	0	1	0	0	0
L469|NoITPV|28|03|2020	0	0	0	0	0	0	1	0
L470|NoITCO|23|03|2020	0	1	0	0	0	0	0	0
L471|NoITCO|28|03|2020	0	1	0	0	0	0	0	0
L472|NoITPV|18|03|2020	0	0	0	0	0	0	1	0
L473|NoITMI|30|03|2020	0	0	0	0	0	1	0	0
L474|NoITPV|30|03|2020	0	0	0	0	0	0	1	0
L475|NoITPV|30|03|2020	0	0	0	0	0	0	1	0
L476|NoITPV|01|04|2020	0	0	0	0	0	0	1	0
L477|NoITPV|31|03|2020	0	0	0	0	0	0	1	0
L478|NoITCO|12|03|2020	0	1	0	0	0	0	0	0
L480|NoITPV|31|03|2020	0	0	0	0	0	0	1	0
L485|NoITOT|17|03|2020	0	0	0	0	0	0	0	1
L486|NoITOT|17|03|2020	0	0	0	0	0	0	0	1
L487|NoITLO|27|03|2020	0	0	0	0	0	0	0	1
L491|NoITOT|20|03|2020	0	0	0	0	0	0	0	1
L492|NoITOT|20|03|2020	0	0	0	0	0	0	0	1
L493|NoITOT|21|03|2020	0	0	0	0	0	0	0	1
L494|NoITOT|21|03|2020	0	0	0	0	0	0	0	1
L53|NoITBG|02|03|2020	1	0	0	0	0	0	0	0
L54|NoITBG|26|02|2020	1	0	0	0	0	0	0	0
L55|NoITBG|02|03|2020	1	0	0	0	0	0	0	0
L56|NoITBG|03|03|2020	1	0	0	0	0	0	0	0
L57|NoITLC|04|03|2020	0	0	0	1	0	0	0	0
L58|NoITLC|04|03|2020	0	0	0	1	0	0	0	0
L60|NoITBG|27|02|2020	1	0	0	0	0	0	0	0
L61|NoITBG|02|03|2020	1	0	0	0	0	0	0	0
L62|NoITBG|04|03|2020	1	0	0	0	0	0	0	0
L63|NoITBG|03|03|2020	1	0	0	0	0	0	0	0
L64|NoITBG|25|02|2020	1	0	0	0	0	0	0	0
L65|NoITMI|02|03|2020	0	0	0	0	0	1	0	0
L66|NoITBG|29|02|2020	1	0	0	0	0	0	0	0
L67|NoITMI|05|03|2020	0	0	0	0	0	1	0	0
L68|NoITMI|04|03|2020	0	0	0	0	0	1	0	0
L69|NoITMI|01|03|2020	0	0	0	0	0	1	0	0
L70|NoITLO|06|03|2020	0	0	0	0	1	0	0	0
L71|NoITCR|04|03|2020	0	0	1	0	0	0	0	0
L73|NoITLC|09|03|2020	0	0	0	1	0	0	0	0
L74|NoITLC|08|03|2020	0	0	0	1	0	0	0	0
L75|NoITOT|03|03|2020	0	0	0	0	0	0	0	1
L76|NoITCO|05|03|2020	0	1	0	0	0	0	0	0
L77|NoITMI|06|03|2020	0	0	0	0	0	1	0	0
L78|NoITMI|06|03|2020	0	0	0	0	0	1	0	0
L79|NoITCO|03|03|2020	0	1	0	0	0	0	0	0
L80|NoITCO|10|03|2020	0	1	0	0	0	0	0	0
L81|NoITLC|08|03|2020	0	0	0	1	0	0	0	0
L83|NoITCO|11|03|2020	0	1	0	0	0	0	0	0
L84|NoITLC|10|03|2020	0	0	0	1	0	0	0	0
L85|NoITCO|02|03|2020	0	1	0	0	0	0	0	0
L86|NoITCO|04|03|2020	0	1	0	0	0	0	0	0
L87|NoITLC|10|03|2020	0	0	0	1	0	0	0	0
L88|NoITCO|08|03|2020	0	1	0	0	0	0	0	0
L89|NoITCO|10|03|2020	0	1	0	0	0	0	0	0
L90|NoITCO|09|03|2020	0	1	0	0	0	0	0	0
L91|NoITLC|11|03|2020	0	0	0	1	0	0	0	0
L92|NoITLC|10|03|2020	0	0	0	1	0	0	0	0
L93|NoITLC|08|03|2020	0	0	0	1	0	0	0	0
L94|NoITMI|10|03|2020	0	0	0	0	0	1	0	0
L95|NoITLC|08|03|2020	0	0	0	1	0	0	0	0
L96|NoITBG|06|03|2020	1	0	0	0	0	0	0	0
L97|NoITLC|09|03|2020	0	0	0	1	0	0	0	0
L98|NoITMI|26|02|2020	0	0	0	0	0	1	0	0
L99|NoITMI|10|03|2020	0	0	0	0	0	1	0	0

## Sheet: Figure3a
Collection date	A.2	B	B.1	B.1.1	B.1.1.1	B.1.5	B.1.8	Collection date	B.1	B.1.1	B.1.5	B other	A.2
22/2/2020	0	0	3	0	0	1	0	2020-02-21	0	0	0	0	0
23/2/2020	0	0	5	0	0	0	0	2020-02-22	3	0	1	0	0
24/2/2020	0	0	5	0	0	0	0	2020-02-23	8	0	1	0	0
25/2/2020	0	0	3	4	0	1	0	2020-02-24	13	0	1	0	0
26/2/2020	0	0	3	0	0	0	0	2020-02-25	16	4	1	0	0
27/2/2020	0	0	1	1	0	0	0	2020-02-26	19	4	2	0	0
28/2/2020	0	0	6	4	0	1	0	2020-02-27	20	5	2	0	0
29/2/2020	0	0	6	5	0	1	0	2020-02-28	26	9	2	0	0
1/3/2020	0	0	5	6	0	1	0	2020-02-29	32	14	3	0	0
2/3/2020	0	0	7	5	0	2	0	2020-03-01	37	20	4	0	0
3/3/2020	0	0	6	4	0	0	0	2020-03-02	44	25	5	0	0
4/3/2020	0	0	9	2	0	1	0	2020-03-03	50	29	7	0	0
5/3/2020	0	0	8	3	0	2	1	2020-03-04	59	31	7	0	0
6/3/2020	0	0	5	3	0	0	0	2020-03-05	67	34	8	1	0
7/3/2020	0	0	7	0	0	3	0	2020-03-06	72	37	10	1	0
8/3/2020	0	0	3	6	1	3	0	2020-03-07	79	37	10	1	0
9/3/2020	0	0	13	10	0	1	0	2020-03-08	82	43	13	2	0
10/3/2020	0	0	5	11	0	1	0	2020-03-09	95	53	16	2	0
11/3/2020	0	1	3	1	0	0	0	2020-03-10	100	64	17	2	0
12/3/2020	0	0	6	4	0	1	0	2020-03-11	103	65	18	3	0
13/3/2020	0	0	4	5	0	3	0	2020-03-12	109	69	18	3	0
14/3/2020	0	0	6	6	0	0	0	2020-03-13	113	74	19	3	0
15/3/2020	1	0	1	4	0	1	0	2020-03-14	119	80	22	3	0
16/3/2020	0	0	7	2	0	1	0	2020-03-15	120	84	22	3	1
17/3/2020	0	0	5	2	0	2	0	2020-03-16	127	86	23	3	1
18/3/2020	0	0	4	4	1	2	0	2020-03-17	132	88	24	3	1
19/3/2020	0	0	5	12	0	2	0	2020-03-18	136	92	26	4	1
20/3/2020	0	0	9	3	0	1	0	2020-03-19	141	104	28	4	1
21/3/2020	0	0	12	5	0	1	0	2020-03-20	150	107	30	4	1
22/3/2020	0	0	5	4	1	0	0	2020-03-21	162	112	31	4	1
23/3/2020	0	0	5	1	0	0	0	2020-03-22	167	116	32	5	1
24/3/2020	0	0	0	0	0	1	0	2020-03-23	172	117	32	5	1
25/3/2020	0	0	3	3	0	1	0	2020-03-24	172	117	32	5	1
27/3/2020	0	0	1	0	1	0	0	2020-03-25	175	120	33	5	1
28/3/2020	0	0	1	2	0	0	0	2020-03-27	176	120	34	6	1
30/3/2020	0	0	1	2	0	0	0	2020-03-28	177	122	34	6	1
31/3/2020	0	0	1	1	0	0	0	2020-03-30	178	124	34	6	1
1/4/2020	0	0	0	1	0	0	0	2020-03-31	179	125	34	6	1
Totale complessivo	1	1	180	126	4	33	1	2020-04-01	179	126	34	6	1
								Totale complessivo	178	126	34	6	1

## Sheet: Figure3bc
Code	Reference	LombardySeq	Dist	Std. Err	Lineage	GisaidCode	Date
CDG1|21|02|2020	NC_045512_2_refSeq_1	1	0.000102472	5.91704e-05	B.1	NA	2020.14
G1020|Briti|27|02|2020	NC_045512_2_refSeq_1	0	0.000102472	5.91704e-05	B.1	EPI_ISL_413555	2020.16
G1021|Briti|12|03|2020	NC_045512_2_refSeq_1	0	0.000136638	6.83316e-05	B.3	EPI_ISL_415920	2020.19
G1038|EuLC|02|03|2020	NC_045512_2_refSeq_1	0	0	0	B	EPI_ISL_413580	2020.17
G1039|EuLC|01|03|2020	NC_045512_2_refSeq_1	0	3.41564e-05	3.4158e-05	B	EPI_ISL_413582	2020.16
G1041|EuLC|02|03|2020	NC_045512_2_refSeq_1	0	0	0	B	EPI_ISL_413590	2020.17
G1047|CeEu|12|03|2020	NC_045512_2_refSeq_1	0	0.000170843	7.64212e-05	B.1.5	EPI_ISL_417957	2020.19
G1055|EuLC|29|02|2020	NC_045512_2_refSeq_1	0	0.000136638	6.83316e-05	B.1.5	EPI_ISL_413593	2020.16
G1071|EuLC|09|03|2020	NC_045512_2_refSeq_1	0	0.000170808	7.64056e-05	B.1.22	EPI_ISL_415473	2020.19
G1072|EuLC|09|03|2020	NC_045512_2_refSeq_1	0	0.000170808	7.64056e-05	B.1.22	EPI_ISL_415474	2020.19
G1075|EuLC|08|03|2020	NC_045512_2_refSeq_1	0	0.000170808	7.64056e-05	B.2.1	EPI_ISL_415478	2020.18
G1131|NoAm|13|03|2020	NC_045512_2_refSeq_1	0	0.000170808	7.64056e-05	B.6	EPI_ISL_416706	2020.2
G1134|SoAm|16|03|2020	NC_045512_2_refSeq_1	0	0.000307533	0.000102554	A.2	EPI_ISL_417034	2020.21
G1136|Afr|26|03|2020	NC_045512_2_refSeq_1	0	0.000204983	8.37074e-05	B.1	EPI_ISL_420847	2020.23
G1143|EaAs|01|02|2020	NC_045512_2_refSeq_1	0	0	0	B	EPI_ISL_412872	2020.08
G1145|SoAm|03|03|2020	NC_045512_2_refSeq_1	0	0.00023917	9.04275e-05	A.2	EPI_ISL_414579	2020.17
G1154|CeIT|04|03|2020	NC_045512_2_refSeq_1	0	0.000136638	6.83316e-05	B.1.5	EPI_ISL_417923	2020.17
G1156|Ja|20|03|2020	NC_045512_2_refSeq_1	0	0.000239162	9.04244e-05	B.1.1	EPI_ISL_419306	2020.22
G1171|CeIT|03|03|2020	NC_045512_2_refSeq_1	0	0.000136638	6.83316e-05	B.1	EPI_ISL_417491	2020.17
G1183|EaAs|22|01|2020	NC_045512_2_refSeq_1	0	0.000307849	0.00010266	A	EPI_ISL_417443	2020.06
G1186|CeEu|23|01|2020	NC_045512_2_refSeq_1	0	6.83101e-05	4.83071e-05	B.2	EPI_ISL_406597	2020.06
G1191|SoAs|13|01|2020	NC_045512_2_refSeq_1	0	3.41529e-05	3.41545e-05	B	EPI_ISL_410301	2020.03
G1199|WeAs|10|03|2020	NC_045512_2_refSeq_1	0	0.000136638	6.83316e-05	B.2	EPI_ISL_415643	2020.19
G12|OC|10|03|2020	NC_045512_2_refSeq_1	0	0.000239162	9.04244e-05	B.2.1	EPI_ISL_417394	2020.19
G1203|NoAm|20|03|2020	NC_045512_2_refSeq_1	0	0.000307533	0.000102554	B.1.38	EPI_ISL_424186	2020.22
G1221|NoAm|04|03|2020	NC_045512_2_refSeq_1	0	0.000239162	9.04244e-05	B.2.1	EPI_ISL_426027	2020.17
G1230|CeEu|02|03|2020	NC_045512_2_refSeq_1	0	0.000170808	7.64056e-05	A	EPI_ISL_417981	2020.17
G1232|CeEu|03|03|2020	NC_045512_2_refSeq_1	0	0.000170808	7.64056e-05	A.5	EPI_ISL_417980	2020.17
G13|OC|10|03|2020	NC_045512_2_refSeq_1	0	0.000204983	8.37074e-05	A.1	EPI_ISL_417395	2020.19
G1300|NoAm|11|03|2020	NC_045512_2_refSeq_1	0	0.000204983	8.37074e-05	B.2.2	EPI_ISL_416646	2020.19
G1305|WeAs|10|03|2020	NC_045512_2_refSeq_1	0	0.000102472	5.91704e-05	B.1	EPI_ISL_415642	2020.19
G1310|Chi|30|12|2019	NC_045512_2_refSeq_1	0	6.83101e-05	4.83071e-05	B	EPI_ISL_402127	2019.99
G1314|NoAm|22|03|2020	NC_045512_2_refSeq_1	0	0.000341725	0.000108114	B.1.1	EPI_ISL_424332	2020.22
G1319|Ja|11|03|2020	NC_045512_2_refSeq_1	0	0.000204983	8.37074e-05	B.1.1	EPI_ISL_419301	2020.19
G1331|Ja|20|03|2020	NC_045512_2_refSeq_1	0	0.000239162	9.04244e-05	B.1.1	EPI_ISL_419307	2020.22
G1338|Afr|18|03|2020	NC_045512_2_refSeq_1	0	0.000136638	6.83316e-05	B.1	EPI_ISL_417946	2020.21
G1350|NoEu|02|03|2020	NC_045512_2_refSeq_1	0	0.000341725	0.000108114	B.1.1.1	EPI_ISL_416140	2020.17
G1358|Ja|15|02|2020	NC_045512_2_refSeq_1	0	0.000102472	5.91704e-05	B	EPI_ISL_416579	2020.12
G1365|SoEaAs|06|03|2020	NC_045512_2_refSeq_1	0	0	0	B	EPI_ISL_420105	2020.18
G1397|WeAs|01|04|2020	NC_045512_2_refSeq_1	0	0.000204983	8.37074e-05	B.1.1	EPI_ISL_420144	2020.25
G14|OC|10|03|2020	NC_045512_2_refSeq_1	0	0.000204983	8.37074e-05	B.6	EPI_ISL_417396	2020.19
G1400|Chi|20|01|2020	NC_045512_2_refSeq_1	0	0	0	B	EPI_ISL_406970	2020.05
G1409|SoEaAs|10|03|2020	NC_045512_2_refSeq_1	0	0	0	B	EPI_ISL_420108	2020.19
G1424|WeAs|08|03|2020	NC_045512_2_refSeq_1	0	0.000273345	9.66784e-05	A.2	EPI_ISL_416477	2020.18
G1426|WeAs|16|03|2020	NC_045512_2_refSeq_1	0	0.000136638	6.83316e-05	B.1.5	EPI_ISL_416481	2020.21
G1427|EaAs|21|01|2020	NC_045512_2_refSeq_1	0	3.41529e-05	3.41545e-05	B.2	EPI_ISL_417064	2020.05
G1429|CeIT|23|03|2020	NC_045512_2_refSeq_1	0	0.000102472	5.91704e-05	B.1	EPI_ISL_419254	2020.22
G1432|SoEaAs|11|03|2020	NC_045512_2_refSeq_1	0	0	0	B	EPI_ISL_420109	2020.19
G144|Afr|22|03|2020	NC_045512_2_refSeq_1	0	0.000307533	0.000102554	B.1.1	EPI_ISL_420033	2020.22
G1450|Chi|05|02|2020	NC_045512_2_refSeq_1	0	0	0	B	EPI_ISL_416376	2020.1
G1464|EuLC|04|03|2020	NC_045512_2_refSeq_1	0	0.000307533	0.000102554	B.1.12	EPI_ISL_420442	2020.17
G1477|EuLC|25|03|2020	NC_045512_2_refSeq_1	0	0.000273345	9.66784e-05	B.1.6	EPI_ISL_420385	2020.23
G1486|EuLC|20|03|2020	NC_045512_2_refSeq_1	0	0.000170808	7.64056e-05	B.1.125	EPI_ISL_420357	2020.22
G1488|EuLC|07|03|2020	NC_045512_2_refSeq_1	0	0.000444328	0.00012331	B.1.1	EPI_ISL_420450	2020.18
G1489|EuLC|05|03|2020	NC_045512_2_refSeq_1	0	0.000204983	8.37074e-05	B.1.1	EPI_ISL_420353	2020.18
G1504|EuLC|06|03|2020	NC_045512_2_refSeq_1	0	0.000410123	0.000118459	B.1.1	EPI_ISL_420441	2020.18
G1510|EuLC|24|03|2020	NC_045512_2_refSeq_1	0	0.000410123	0.000118459	B.1.1.5	EPI_ISL_420377	2020.23
G1513|EuLC|24|03|2020	NC_045512_2_refSeq_1	0	0.000239162	9.04244e-05	B.1.83	EPI_ISL_420382	2020.23
G1520|EuLC|06|03|2020	NC_045512_2_refSeq_1	0	0.000204983	8.37074e-05	B.1.1	EPI_ISL_420351	2020.18
G1523|Chi|19|01|2020	NC_045512_2_refSeq_1	0	0	0	B	EPI_ISL_407313	2020.05
G1526|Chi|21|01|2020	NC_045512_2_refSeq_1	0	0	0	B	EPI_ISL_421233	2020.05
G1528|Chi|21|01|2020	NC_045512_2_refSeq_1	0	0	0	B	EPI_ISL_421231	2020.05
G1531|Chi|22|01|2020	NC_045512_2_refSeq_1	0	0	0	B	EPI_ISL_421226	2020.06
G1534|NoIT|24|02|2020	NC_045512_2_refSeq_1	0	0.000341725	0.000108114	B.1	EPI_ISL_417445	2020.15
G1536|SoAs|04|03|2020	NC_045512_2_refSeq_1	0	0.000170808	7.64056e-05	B.4	EPI_ISL_417444	2020.17
G1537|SoAs|12|03|2020	NC_045512_2_refSeq_1	0	0	0	B	EPI_ISL_419313	2020.19
G156|NoAm|18|03|2020	NC_045512_2_refSeq_1	0	0.000307533	0.000102554	B.1.108	EPI_ISL_421414	2020.21
G1569|NoAm|21|03|2020	NC_045512_2_refSeq_1	0	0.000273345	9.66784e-05	B.1.41	EPI_ISL_424234	2020.22
G1573|NoEu|02|03|2020	NC_045512_2_refSeq_1	0	0.000170808	7.64056e-05	B.1	EPI_ISL_416153	2020.17
G1579|Chi|10|01|2020	NC_045512_2_refSeq_1	0	0.000102472	5.91704e-05	A	EPI_ISL_406030	2020.02
G1625|NoEu|28|02|2020	NC_045512_2_refSeq_1	0	0.000136638	6.83316e-05	B.1	EPI_ISL_416143	2020.16
G1627|NoIT|24|02|2020	NC_045512_2_refSeq_1	0	0.000102472	5.91704e-05	B.1	EPI_ISL_417447	2020.15
G1636|OC|26|03|2020	NC_045512_2_refSeq_1	0	0.000273345	9.66784e-05	B.1	EPI_ISL_421636	2020.23
G1641|SoEaAs|05|03|2020	NC_045512_2_refSeq_1	0	0.000204983	8.37074e-05	B.2.6	EPI_ISL_420104	2020.18
G1648|EuLC|29|02|2020	NC_045512_2_refSeq_1	0	0.000410123	0.000118459	B.1	EPI_ISL_415159	2020.16
G1649|EuLC|01|03|2020	NC_045512_2_refSeq_1	0	0.000273345	9.66784e-05	B.1.1	EPI_ISL_415157	2020.16
G1655|EuLC|01|03|2020	NC_045512_2_refSeq_1	0	0.000273345	9.66784e-05	B.1.1	EPI_ISL_415158	2020.16
G1657|EuLC|01|03|2020	NC_045512_2_refSeq_1	0	0.000136638	6.83316e-05	B.1	EPI_ISL_415156	2020.16
G1663|NoEu|26|02|2020	NC_045512_2_refSeq_1	0	0.000239162	9.04244e-05	B.1.1	EPI_ISL_416142	2020.15
G1666|WeAs|07|03|2020	NC_045512_2_refSeq_1	0	0.000204983	8.37074e-05	B.6	EPI_ISL_416432	2020.18
G1675|Chi|18|01|2020	NC_045512_2_refSeq_1	0	0.000136642	6.8334e-05	B.4	EPI_ISL_412981	2020.05
G1694|NoEu|03|03|2020	NC_045512_2_refSeq_1	0	0.000239162	9.04244e-05	B.1.42	EPI_ISL_415648	2020.17
G1695|Chi|14|01|2020	NC_045512_2_refSeq_1	0	0.000102472	5.91704e-05	A	EPI_ISL_403932	2020.04
G1696|Chi|15|01|2020	NC_045512_2_refSeq_1	0	0.000102472	5.91704e-05	A	EPI_ISL_403933	2020.04
G1697|Chi|15|01|2020	NC_045512_2_refSeq_1	0	3.41529e-05	3.41545e-05	B	EPI_ISL_403934	2020.04
G17|OC|10|03|2020	NC_045512_2_refSeq_1	0	0.000136638	6.83316e-05	B.2.1	EPI_ISL_417399	2020.19
G1715|Afr|20|03|2020	NC_045512_2_refSeq_1	0	0.000273345	9.66784e-05	B.2.1	EPI_ISL_417950	2020.22
G1723|EuLC|01|03|2020	NC_045512_2_refSeq_1	0	6.83101e-05	4.83071e-05	B.3	EPI_ISL_418987	2020.16
G1731|SoEaAs|08|01|2020	NC_045512_2_refSeq_1	0	0	0	B	EPI_ISL_403962	2020.02
G1735|Chi|30|12|2019	NC_045512_2_refSeq_1	0	3.41529e-05	3.41545e-05	B	EPI_ISL_412898	2019.99
G1741|EuLC|05|03|2020	NC_045512_2_refSeq_1	0	0.000204983	8.37074e-05	B.1	EPI_ISL_420331	2020.18
G1744|SoAm|05|03|2020	NC_045512_2_refSeq_1	0	0.000239162	9.04244e-05	B.1.1	EPI_ISL_416036	2020.18
G1747|SoAm|02|03|2020	NC_045512_2_refSeq_1	0	0.000239162	9.04244e-05	B.1.1	EPI_ISL_414014	2020.17
G1748|SoAm|02|03|2020	NC_045512_2_refSeq_1	0	0.000204983	8.37074e-05	A.5	EPI_ISL_414577	2020.17
G1759|CeEu|29|01|2020	NC_045512_2_refSeq_1	0	3.41529e-05	3.41545e-05	B	EPI_ISL_408431	2020.08
G1760|EaAs|22|01|2020	NC_045512_2_refSeq_1	0	0.00020499	8.37103e-05	A	EPI_ISL_412028	2020.06
G1761|SoAs|31|01|2020	NC_045512_2_refSeq_1	0	0.000204983	8.37074e-05	A	EPI_ISL_413523	2020.08
G1762|SoAs|03|03|2020	NC_045512_2_refSeq_1	0	0.000170808	7.64056e-05	B.1	EPI_ISL_420547	2020.17
G1763|WeAs|23|02|2020	NC_045512_2_refSeq_1	0	3.41529e-05	3.41545e-05	B	EPI_ISL_419211	2020.15
G1777|Chi|30|12|2019	NC_045512_2_refSeq_1	0	6.83101e-05	4.83071e-05	B	EPI_ISL_402128	2019.99
G1779|CeEu|23|01|2020	NC_045512_2_refSeq_1	0	6.83101e-05	4.83071e-05	B.2	EPI_ISL_406596	2020.06
G1799|Chi|30|12|2019	NC_045512_2_refSeq_1	0	0	0	B	EPI_ISL_402129	2019.99
G1811|SoAs|03|03|2020	NC_045512_2_refSeq_1	0	0.000136638	6.83316e-05	B.1	EPI_ISL_420551	2020.17
G1814|SoEaAs|13|03|2020	NC_045512_2_refSeq_1	0	0.000170825	7.64134e-05	B.1	EPI_ISL_422430	2020.2
G1815|EaEu|05|03|2020	NC_045512_2_refSeq_1	0	0.000204983	8.37074e-05	B.2	EPI_ISL_420541	2020.18
G1821|SoAs|12|03|2020	NC_045512_2_refSeq_1	0	0.000239162	9.04244e-05	B.4	EPI_ISL_421669	2020.19
G1831|Chi|30|12|2019	NC_045512_2_refSeq_1	0	6.83101e-05	4.83071e-05	B	EPI_ISL_402130	2019.99
G1832|EuLC|06|03|2020	NC_045512_2_refSeq_1	0	0.000170808	7.64056e-05	B.1	EPI_ISL_418981	2020.18
G1835|SoAs|03|03|2020	NC_045512_2_refSeq_1	0	0.000136638	6.83316e-05	B.1	EPI_ISL_420549	2020.17
G1841|NoAm|27|01|2020	NC_045512_2_refSeq_1	0	0	0	B	EPI_ISL_410044	2020.07
G1851|SoEaAs|13|01|2020	NC_045512_2_refSeq_1	0	0	0	B	EPI_ISL_403963	2020.03
G1856|Chi|17|01|2020	NC_045512_2_refSeq_1	0	0	0	B	EPI_ISL_404228	2020.04
G1861|SoAs|02|03|2020	NC_045512_2_refSeq_1	0	0.000239162	9.04244e-05	B.1.1	EPI_ISL_426179	2020.17
G1863|EaEu|2020|02	NC_045512_2_refSeq_1	0	0.000136638	6.83316e-05	B.1	EPI_ISL_416741
G1876|NoAm|12|03|2020	NC_045512_2_refSeq_1	0	0.000205263	8.3822e-05	B.1	EPI_ISL_419708	2020.19
G1881|EaEu|02|04|2020	NC_045512_2_refSeq_1	0	0.000239162	9.04244e-05	B.1.1	EPI_ISL_426889	2020.25
G1882|Chi|25|02|2020	NC_045512_2_refSeq_1	0	0.000102472	5.91704e-05	B	EPI_ISL_414692	2020.15
G1894|SoEaAs|06|03|2020	NC_045512_2_refSeq_1	0	0.000204983	8.37074e-05	B.1.1	EPI_ISL_416430	2020.18
G1900|CeEu|26|02|2020	NC_045512_2_refSeq_1	0	0.000273345	9.66784e-05	A.2	EPI_ISL_414600	2020.15
G1903|SoAs|03|03|2020	NC_045512_2_refSeq_1	0	0.000170808	7.64056e-05	B.1	EPI_ISL_420545	2020.17
G1904|EaAs|18|02|2020	NC_045512_2_refSeq_1	0	0.000170808	7.64056e-05	B.2.10	EPI_ISL_427810	2020.13
G1906|EaAs|22|03|2020	NC_045512_2_refSeq_1	0	0.000341725	0.000108114	B.1.1.10	EPI_ISL_421651	2020.22
G1907|EaAs|25|01|2020	NC_045512_2_refSeq_1	0	0	0	B	EPI_ISL_411915	2020.07
G1916|NoAm|26|03|2020	NC_045512_2_refSeq_1	0	0.000512752	0.000132485	A.3	EPI_ISL_427190	2020.23
G1943|SoAs|10|03|2020	NC_045512_2_refSeq_1	0	0.000239162	9.04244e-05	B.4	EPI_ISL_421667	2020.19
G1946|EaAs|19|03|2020	NC_045512_2_refSeq_1	0	0.000136638	6.83316e-05	B.1.8	EPI_ISL_420082	2020.21
G1961|OC|21|03|2020	NC_045512_2_refSeq_1	0	0.000273345	9.66784e-05	B.1.31	EPI_ISL_419943	2020.22
G1966|NoEu|26|02|2020	NC_045512_2_refSeq_1	0	0.00020499	8.37103e-05	B.4	EPI_ISL_417484	2020.15
G1968|CeEu|27|02|2020	NC_045512_2_refSeq_1	0	0.000136638	6.83316e-05	B.1.5	EPI_ISL_414020	2020.16
G1972|NoAm|23|03|2020	NC_045512_2_refSeq_1	0	0.000273345	9.66784e-05	B.1.37	EPI_ISL_426454	2020.22
G1979|Briti|23|03|2020	NC_045512_2_refSeq_1	0	0.000375922	0.000113403	B.1.1.2	EPI_ISL_421004	2020.22
G1988|SoAm|03|03|2020	NC_045512_2_refSeq_1	0	6.83101e-05	4.83071e-05	B.3	EPI_ISL_416033	2020.17
G1992|Chi|23|03|2020	NC_045512_2_refSeq_1	0	0.000204983	8.37074e-05	B.1.3	EPI_ISL_417420	2020.22
G1993|NoEu|01|03|2020	NC_045512_2_refSeq_1	0	0.000136647	6.83363e-05	B.2	EPI_ISL_417486	2020.16
G20|OC|13|03|2020	NC_045512_2_refSeq_1	0	0.000170808	7.64056e-05	B.1.5	EPI_ISL_417402	2020.2
G2002|Chi|26|12|2019	NC_045512_2_refSeq_1	0	6.83101e-05	4.83071e-05	B	EPI_ISL_406798	2019.98
G2003|SoAm|04|03|2020	NC_045512_2_refSeq_1	0	0.000102472	5.91704e-05	B.2	EPI_ISL_416032	2020.17
G2024|Chi|11|01|2020	NC_045512_2_refSeq_1	0	3.41529e-05	3.41545e-05	B	EPI_ISL_421252	2020.03
G2033|EaAs|13|03|2020	NC_045512_2_refSeq_1	0	0.000170825	7.64134e-05	B	EPI_ISL_422410	2020.2
G2068|SoAs|03|03|2020	NC_045512_2_refSeq_1	0	0.000204983	8.37074e-05	B.1	EPI_ISL_420543	2020.17
G2074|Chi|23|02|2020	NC_045512_2_refSeq_1	0	0	0	B	EPI_ISL_412026	2020.15
G2075|WeAs|01|03|2020	NC_045512_2_refSeq_1	0	0.000239162	9.04244e-05	B.1.1	EPI_ISL_419210	2020.16
G2080|EaAs|02|03|2020	NC_045512_2_refSeq_1	0	0.00017082	7.64108e-05	B.1	EPI_ISL_413592	2020.17
G2081|EaAs|04|03|2020	NC_045512_2_refSeq_1	0	0.000204983	8.37074e-05	B.6	EPI_ISL_422407	2020.17
G2083|EaAs|13|03|2020	NC_045512_2_refSeq_1	0	0.000204983	8.37074e-05	B.2.2	EPI_ISL_422409	2020.2
G2088|EaAs|17|03|2020	NC_045512_2_refSeq_1	0	0.000444328	0.00012331	A.3	EPI_ISL_422415	2020.21
G2102|NoAm|21|03|2020	NC_045512_2_refSeq_1	0	0.000273345	9.66784e-05	B.1.41	EPI_ISL_424239	2020.22
G2113|SoAs|03|03|2020	NC_045512_2_refSeq_1	0	0.000136638	6.83316e-05	B.1	EPI_ISL_420553	2020.17
G2114|EaAs|04|02|2020	NC_045512_2_refSeq_1	0	0	0	B	EPI_ISL_426166	2020.09
G2118|CeEu|27|02|2020	NC_045512_2_refSeq_1	0	0.000136638	6.83316e-05	B.1.5	EPI_ISL_414019	2020.16
G2158|CeEu|24|02|2020	NC_045512_2_refSeq_1	0	0.000102472	5.91704e-05	B.1	EPI_ISL_413996	2020.15
G2194|Chi|05|01|2020	NC_045512_2_refSeq_1	0	6.83101e-05	4.83071e-05	A	EPI_ISL_406801	2020.01
G220|NoAm|17|03|2020	NC_045512_2_refSeq_1	0	0.000273345	9.66784e-05	B.1.26	EPI_ISL_421363	2020.21
G2204|NoAm|04|03|2020	NC_045512_2_refSeq_1	0	0.000136638	6.83316e-05	A.5	EPI_ISL_424667	2020.17
G2222|NoAm|20|02|2020	NC_045512_2_refSeq_1	0	0.000136638	6.83316e-05	B.4	EPI_ISL_418325	2020.14
G2223|CeEu|23|01|2020	NC_045512_2_refSeq_1	0	6.83101e-05	4.83071e-05	B.2	EPI_ISL_410720	2020.06
G2224|CeEu|02|03|2020	NC_045512_2_refSeq_1	0	0.000239162	9.04244e-05	B.4	EPI_ISL_414520	2020.17
G2233|CeEu|02|03|2020	NC_045512_2_refSeq_1	0	0.000136638	6.83316e-05	A	EPI_ISL_414521	2020.17
G2234|EaAs|02|02|2020	NC_045512_2_refSeq_1	0	0	0	B	EPI_ISL_426164	2020.09
G2259|Ja|25|01|2020	NC_045512_2_refSeq_1	0	0	0	B	EPI_ISL_410531	2020.07
G226|NoAm|18|03|2020	NC_045512_2_refSeq_1	0	0.000239162	9.04244e-05	B.1.108	EPI_ISL_421407	2020.21
G2260|Ja|23|01|2020	NC_045512_2_refSeq_1	0	0	0	B	EPI_ISL_410532	2020.06
G2261|Ja|29|01|2020	NC_045512_2_refSeq_1	0	0.000170808	7.64056e-05	A	EPI_ISL_408665	2020.08
G2269|CeEu|21|03|2020	NC_045512_2_refSeq_1	0	0.000170808	7.64056e-05	B.1.102	EPI_ISL_420059	2020.22
G2271|SoEaAs|31|03|2020	NC_045512_2_refSeq_1	0	0.000307544	0.000102558	B.6	EPI_ISL_422433	2020.25
G2279|NoAm|21|02|2020	NC_045512_2_refSeq_1	0	0	0	B	EPI_ISL_414480	2020.14
G2282|NoAm|11|03|2020	NC_045512_2_refSeq_1	0	0.000273345	9.66784e-05	B.1.1	EPI_ISL_418370	2020.19
G2302|NoAm|12|03|2020	NC_045512_2_refSeq_1	0	0.000307533	0.000102554	B.1.3	EPI_ISL_418358	2020.19
G2303|NoAm|12|03|2020	NC_045512_2_refSeq_1	0	0.000307533	0.000102554	B.1.3	EPI_ISL_418359	2020.19
G2306|NoAm|14|03|2020	NC_045512_2_refSeq_1	0	0.000307533	0.000102554	B.1.1.10	EPI_ISL_418373	2020.2
G2309|SoEaAs|31|03|2020	NC_045512_2_refSeq_1	0	0.000273345	9.66784e-05	B.1.1	EPI_ISL_422432	2020.25
G2312|Chi|02|01|2020	NC_045512_2_refSeq_1	0	0	0	B	EPI_ISL_406716	2020
G2313|Chi|02|01|2020	NC_045512_2_refSeq_1	0	0	0	B	EPI_ISL_406717	2020
G2362|NoAm|26|03|2020	NC_045512_2_refSeq_1	0	0.000239162	9.04244e-05	B.1	EPI_ISL_426546	2020.23
G2377|NoAm|31|03|2020	NC_045512_2_refSeq_1	0	0.000273345	9.66784e-05	B.1.29	EPI_ISL_426561	2020.25
G2378|NoAm|31|03|2020	NC_045512_2_refSeq_1	0	0.000273345	9.66784e-05	B.1.29	EPI_ISL_426562	2020.25
G2379|NoAm|31|03|2020	NC_045512_2_refSeq_1	0	0.000273345	9.66784e-05	B.1.29	EPI_ISL_426563	2020.25
G2401|NoAm|20|02|2020	NC_045512_2_refSeq_1	0	0	0	B	EPI_ISL_413617	2020.14
G2402|NoAm|20|02|2020	NC_045512_2_refSeq_1	0	0	0	B	EPI_ISL_413618	2020.14
G2404|NoAm|18|02|2020	NC_045512_2_refSeq_1	0	0	0	B	EPI_ISL_413620	2020.13
G2407|NoAm|18|02|2020	NC_045512_2_refSeq_1	0	0	0	B	EPI_ISL_414479	2020.13
G2416|NoAm|21|02|2020	NC_045512_2_refSeq_1	0	0	0	B	EPI_ISL_413610	2020.14
G2427|NoAm|02|03|2020	NC_045512_2_refSeq_1	0	0.000170808	7.64056e-05	B.1.110	EPI_ISL_424855	2020.17
G2432|NoAm|03|03|2020	NC_045512_2_refSeq_1	0	0.000273345	9.66784e-05	A.3	EPI_ISL_420786	2020.17
G2445|NoAm|29|02|2020	NC_045512_2_refSeq_1	0	0.000239162	9.04244e-05	B.1.1	EPI_ISL_419557	2020.16
G2457|NoAm|21|01|2020	NC_045512_2_refSeq_1	0	0	0	B	EPI_ISL_404253	2020.05
G2459|NoAm|07|03|2020	NC_045512_2_refSeq_1	0	0.000204983	8.37074e-05	B.1.111	EPI_ISL_424850	2020.18
G2462|NoAm|01|03|2020	NC_045512_2_refSeq_1	0	0	0	B	EPI_ISL_420789	2020.16
G2465|NoAm|09|03|2020	NC_045512_2_refSeq_1	0	0.000307533	0.000102554	B.1.2	EPI_ISL_424868	2020.19
G2493|NoAm|05|03|2020	NC_045512_2_refSeq_1	0	0.000102472	5.91704e-05	B.3	EPI_ISL_424874	2020.18
G2495|NoAm|29|02|2020	NC_045512_2_refSeq_1	0	0.000239162	9.04244e-05	B.1	EPI_ISL_420791	2020.16
G2514|NoAm|28|02|2020	NC_045512_2_refSeq_1	0	0.000204983	8.37074e-05	B.1.5	EPI_ISL_419553	2020.16
G2517|NoAm|09|03|2020	NC_045512_2_refSeq_1	0	0.000204983	8.37074e-05	B.1.2	EPI_ISL_426435	2020.19
G253|Afr|28|03|2020	NC_045512_2_refSeq_1	0	0.000341725	0.000108114	B.1.1.1	EPI_ISL_420849	2020.24
G2531|NoAm|07|03|2020	NC_045512_2_refSeq_1	0	0.000204997	8.37131e-05	B.1.43	EPI_ISL_424890	2020.18
G2562|NoAm|19|01|2020	NC_045512_2_refSeq_1	0	0.000102472	5.91704e-05	A	EPI_ISL_404895	2020.05
G257|Ja|20|03|2020	NC_045512_2_refSeq_1	0	0.000204983	8.37074e-05	B.1	EPI_ISL_419300	2020.22
G2583|NoAm|22|01|2020	NC_045512_2_refSeq_1	0	6.83101e-05	4.83071e-05	B.2	EPI_ISL_406036	2020.06
G2588|Chi|01|01|2020	NC_045512_2_refSeq_1	0	3.41529e-05	3.41545e-05	B	EPI_ISL_403928	2020
G2594|SoEaAs|31|03|2020	NC_045512_2_refSeq_1	0	0.000239178	9.04305e-05	B.1.1	EPI_ISL_422431	2020.25
G2595|SoEaAs|31|03|2020	NC_045512_2_refSeq_1	0	0.000273364	9.6685e-05	B.6	EPI_ISL_422435	2020.25
G26|OC|17|03|2020	NC_045512_2_refSeq_1	0	0.000273345	9.66784e-05	B.2.2	EPI_ISL_417408	2020.21
G2605|SoEaAs|31|03|2020	NC_045512_2_refSeq_1	0	0.000273345	9.66784e-05	B.6	EPI_ISL_422434	2020.25
G2606|EaEu|29|03|2020	NC_045512_2_refSeq_1	0	0.000204983	8.37074e-05	B.6	EPI_ISL_426379	2020.24
G2607|CeEu|27|02|2020	NC_045512_2_refSeq_1	0	0.000170808	7.64056e-05	B.1	EPI_ISL_413999	2020.16
G2611|EaAs|05|02|2020	NC_045512_2_refSeq_1	0	0	0	B	EPI_ISL_426169	2020.1
G2614|SoEaAs|06|03|2020	NC_045512_2_refSeq_1	0	0.000204983	8.37074e-05	B.1.1	EPI_ISL_416431	2020.18
G262|OC|22|01|2020	NC_045512_2_refSeq_1	0	6.83101e-05	4.83071e-05	B	EPI_ISL_408976	2020.06
G2621|SoEaAs|24|01|2020	NC_045512_2_refSeq_1	0	0.000170808	7.64056e-05	A	EPI_ISL_416427	2020.06
G2622|SoEaAs|24|01|2020	NC_045512_2_refSeq_1	0	0.000170808	7.64056e-05	A	EPI_ISL_408668	2020.06
G2623|Chi|30|12|2019	NC_045512_2_refSeq_1	0	0	0	B	EPI_ISL_403931	2019.99
G2629|EaAs|28|01|2020	NC_045512_2_refSeq_1	0	0	0	B	EPI_ISL_411927	2020.07
G263|SoAm|13|03|2020	NC_045512_2_refSeq_1	0	0.000273345	9.66784e-05	B.1.1.33	EPI_ISL_427294	2020.2
G2634|Chi|30|12|2019	NC_045512_2_refSeq_1	0	0	0	B	EPI_ISL_403929	2019.99
G2635|SoAm|25|02|2020	NC_045512_2_refSeq_1	0	0.000102472	5.91704e-05	B.1	EPI_ISL_412964	2020.15
G2638|Chi|23|01|2020	NC_045512_2_refSeq_1	0	0	0	B	EPI_ISL_408479	2020.06
G264|SoAm|13|03|2020	NC_045512_2_refSeq_1	0	0.000273345	9.66784e-05	B.1.1.33	EPI_ISL_427295	2020.2
G2640|NoIT|01|03|2020	NC_045512_2_refSeq_1	0	0.000102472	5.91704e-05	B.1	EPI_ISL_417423	2020.16
G2644|EaEu|18|03|2020	NC_045512_2_refSeq_1	0	0.000410123	0.000118459	B.1.1.1	EPI_ISL_421275	2020.21
G2645|Chi|11|01|2020	NC_045512_2_refSeq_1	0	0.000170808	7.64056e-05	A	EPI_ISL_405839	2020.03
G2647|Chi|13|01|2020	NC_045512_2_refSeq_1	0	0.000102472	5.91704e-05	A	EPI_ISL_406593	2020.03
G2648|SoEaAs|27|01|2020	NC_045512_2_refSeq_1	0	6.83101e-05	4.83071e-05	B.2	EPI_ISL_410713	2020.07
G2659|Chi|30|12|2019	NC_045512_2_refSeq_1	0	0	0	B	EPI_ISL_402124	2019.99
G2670|OC|25|01|2020	NC_045512_2_refSeq_1	0	0.000102472	5.91704e-05	B.2	EPI_ISL_406844	2020.07
G2673|WeAs|02|03|2020	NC_045512_2_refSeq_1	0	0.000136638	6.83316e-05	B.4	EPI_ISL_416542	2020.17
G2677|WeAs|02|03|2020	NC_045512_2_refSeq_1	0	0.00023917	9.04275e-05	B.4	EPI_ISL_416458	2020.17
G268|OC|15|03|2020	NC_045512_2_refSeq_1	0	0.000170814	7.64082e-05	A.1	EPI_ISL_420536	2020.2
G2685|NoEu|03|03|2020	NC_045512_2_refSeq_1	0	0.000170808	7.64056e-05	B.1.5	EPI_ISL_415646	2020.17
G2686|WeAs|02|03|2020	NC_045512_2_refSeq_1	0	0.000239186	9.04336e-05	B.4	EPI_ISL_416543	2020.17
G2693|Chi|01|01|2020	NC_045512_2_refSeq_1	0	6.83101e-05	4.83071e-05	B	EPI_ISL_402120	2020
G2705|NoAm|28|02|2020	NC_045512_2_refSeq_1	0	0.000170808	7.64056e-05	A.1	EPI_ISL_413455	2020.16
G2706|CeIT|18|03|2020	NC_045512_2_refSeq_1	0	0.000102475	5.91724e-05	B.1	EPI_ISL_420563	2020.21
G2715|OC|23|03|2020	NC_045512_2_refSeq_1	0	0.000307691	0.000102607	B.1.25	EPI_ISL_419982	2020.22
G2716|CeIT|14|03|2020	NC_045512_2_refSeq_1	0	0.00017082	7.64108e-05	B.1	EPI_ISL_418255	2020.2
G2717|EaAs|18|02|2020	NC_045512_2_refSeq_1	0	0.000170808	7.64056e-05	B.2.10	EPI_ISL_427811	2020.13
G2718|EaAs|18|02|2020	NC_045512_2_refSeq_1	0	0.000136638	6.83316e-05	B.2.10	EPI_ISL_427813	2020.13
G2720|WeAs|10|03|2020	NC_045512_2_refSeq_1	0	0.000204983	8.37074e-05	B.1.36	EPI_ISL_416521	2020.19
G2721|WeAs|10|03|2020	NC_045512_2_refSeq_1	0	0.000204983	8.37074e-05	B.1.36	EPI_ISL_416522	2020.19
G2728|Chi|24|12|2019	NC_045512_2_refSeq_1	0	0.000102472	5.91704e-05	B	EPI_ISL_402123	2019.98
G2729|Chi|30|12|2019	NC_045512_2_refSeq_1	0	3.41529e-05	3.41545e-05	B	EPI_ISL_403930	2019.99
G2730|OC|23|03|2020	NC_045512_2_refSeq_1	0	0.000307544	0.000102558	B.1.13	EPI_ISL_419998	2020.22
G2731|EaEu|25|03|2020	NC_045512_2_refSeq_1	0	0.000205004	8.3716e-05	B	EPI_ISL_421654	2020.23
G2732|EaAs|26|02|2020	NC_045512_2_refSeq_1	0	0.000204983	8.37074e-05	B.4	EPI_ISL_415741	2020.15
G274|Afr|22|03|2020	NC_045512_2_refSeq_1	0	0.000136638	6.83316e-05	B.1	EPI_ISL_420035	2020.22
G2742|OC|21|03|2020	NC_045512_2_refSeq_1	0	0.000307533	0.000102554	A.2	EPI_ISL_420036	2020.22
G2744|EaAs|14|03|2020	NC_045512_2_refSeq_1	0	0.000239162	9.04244e-05	B.1.1	EPI_ISL_417525	2020.2
G2762|WeAs|02|03|2020	NC_045512_2_refSeq_1	0	0.000273345	9.66784e-05	B.4	EPI_ISL_416541	2020.17
G277|SoAm|18|03|2020	NC_045512_2_refSeq_1	0	0.000273345	9.66784e-05	B.1.1.28	EPI_ISL_427292	2020.21
G2778|SoAs|05|04|2020	NC_045512_2_refSeq_1	0	0.000239162	9.04244e-05	B.1	EPI_ISL_426414	2020.26
G2780|CeIT|29|01|2020	NC_045512_2_refSeq_1	0	6.83101e-05	4.83071e-05	B.2	EPI_ISL_412974	2020.08
G2783|EaEu|25|03|2020	NC_045512_2_refSeq_1	0	6.83101e-05	4.83071e-05	B.3	EPI_ISL_421655	2020.23
G2785|EaEu|30|03|2020	NC_045512_2_refSeq_1	0	0.000273345	9.66784e-05	B.1.9	EPI_ISL_426285	2020.24
G2790|SoEaAs|20|03|2020	NC_045512_2_refSeq_1	0	0.000307533	0.000102554	B.6	EPI_ISL_417917	2020.22
G2791|NoAm|27|02|2020	NC_045512_2_refSeq_1	0	0.000204983	8.37074e-05	B.1.1	EPI_ISL_412972	2020.16
G2792|EaEu|03|03|2020	NC_045512_2_refSeq_1	0	6.83101e-05	4.83071e-05	B.3	EPI_ISL_416488	2020.17
G2793|WeAs|23|03|2020	NC_045512_2_refSeq_1	0	0	0	B.2	EPI_ISL_427416	2020.22
G2794|WeAs|23|03|2020	NC_045512_2_refSeq_1	0	0	0	B.2	EPI_ISL_427417	2020.22
G2800|Afr|01|04|2020	NC_045512_2_refSeq_1	0	0.000204983	8.37074e-05	B.1.106	EPI_ISL_421575	2020.25
G2801|Afr|07|03|2020	NC_045512_2_refSeq_1	0	0.000170808	7.64056e-05	B.1	EPI_ISL_417186	2020.18
G2806|EaAs|17|03|2020	NC_045512_2_refSeq_1	0	0.000170808	7.64056e-05	B.1.5	EPI_ISL_424971	2020.21
G283|OC|22|02|2020	NC_045512_2_refSeq_1	0	0.000170808	7.64056e-05	B.1	EPI_ISL_420456	2020.14
G284|SoAm|10|03|2020	NC_045512_2_refSeq_1	0	0.000204983	8.37074e-05	B.6	EPI_ISL_427305	2020.19
G2884|NoAm|27|02|2020	NC_045512_2_refSeq_1	0	0.000204983	8.37074e-05	B.2.10	EPI_ISL_413025	2020.16
G2887|Chi|31|12|2019	NC_045512_2_refSeq_1	0	0	0	B	EPI_ISL_402125	2020
G289|EaEu|21|03|2020	NC_045512_2_refSeq_1	0	0.000239162	9.04244e-05	B.1.1	EPI_ISL_426356	2020.22
G2893|Chi|08|01|2020	NC_045512_2_refSeq_1	0	0	0	B	EPI_ISL_411957	2020.02
G2894|EaAs|14|03|2020	NC_045512_2_refSeq_1	0	0.000204983	8.37074e-05	B.1.1	EPI_ISL_427392	2020.2
G2895|WeAs|30|03|2020	NC_045512_2_refSeq_1	0	0.000307533	0.000102554	B.4	EPI_ISL_420142	2020.24
G2896|EaEu|06|03|2020	NC_045512_2_refSeq_1	0	0.000102482	5.91764e-05	B.1	EPI_ISL_420294	2020.18
G2900|Chi|22|01|2020	NC_045512_2_refSeq_1	0	0	0	B	EPI_ISL_415711	2020.06
G2902|NoIT|01|03|2020	NC_045512_2_refSeq_1	0	0.000136638	6.83316e-05	B.1	EPI_ISL_417419	2020.16
G2905|NoIT|01|03|2020	NC_045512_2_refSeq_1	0	0.000102472	5.91704e-05	B.1	EPI_ISL_417418	2020.16
G2908|Chi|24|01|2020	NC_045512_2_refSeq_1	0	0	0	B	EPI_ISL_416046	2020.06
G2910|EaAs|23|03|2020	NC_045512_2_refSeq_1	0	0.000136638	6.83316e-05	B.3	EPI_ISL_427396	2020.22
G2912|NoIT|01|03|2020	NC_045512_2_refSeq_1	0	0.000102472	5.91704e-05	B.1	EPI_ISL_417421	2020.16
G2914|Chi|25|01|2020	NC_045512_2_refSeq_1	0	0.000102472	5.91704e-05	B.2	EPI_ISL_415709	2020.07
G2916|EaAs|25|03|2020	NC_045512_2_refSeq_1	0	0.000170808	7.64056e-05	B.6	EPI_ISL_427398	2020.23
G2917|EaAs|24|03|2020	NC_045512_2_refSeq_1	0	0.000170808	7.64056e-05	B.2.1	EPI_ISL_427397	2020.23
G292|EaEu|17|03|2020	NC_045512_2_refSeq_1	0	0.000204983	8.37074e-05	B.1.1	EPI_ISL_426359	2020.21
G2923|Briti|22|03|2020	NC_045512_2_refSeq_1	0	0.000170825	7.64134e-05	B.9	EPI_ISL_425554	2020.22
G2929|Briti|24|03|2020	NC_045512_2_refSeq_1	0	6.83171e-05	4.8312e-05	B.10	EPI_ISL_425584	2020.23
G294|CeEu|25|02|2020	NC_045512_2_refSeq_1	0	0.000239162	9.04244e-05	B.1.1	EPI_ISL_412912	2020.15
G2963|Briti|17|03|2020	NC_045512_2_refSeq_1	0	0.000170808	7.64056e-05	B.1.34	EPI_ISL_425644	2020.21
G30|OC|17|03|2020	NC_045512_2_refSeq_1	0	0.000102472	5.91704e-05	B.3	EPI_ISL_417412	2020.21
G300|Chi|01|03|2020	NC_045512_2_refSeq_1	0	0.000102472	5.91704e-05	B.1	EPI_ISL_417921	2020.16
G3004|Briti|19|03|2020	NC_045512_2_refSeq_1	0	0.000307533	0.000102554	B.1.1.33	EPI_ISL_425373	2020.21
G301|CeIT|28|02|2020	NC_045512_2_refSeq_1	0	0.000204983	8.37074e-05	B.1.1	EPI_ISL_417922	2020.16
G3019|Briti|01|04|2020	NC_045512_2_refSeq_1	0	0.000239162	9.04244e-05	B.1.1	EPI_ISL_425446	2020.25
G3029|Briti|30|03|2020	NC_045512_2_refSeq_1	0	0.000170808	7.64056e-05	B.1.105	EPI_ISL_425431	2020.24
G304|NoAm|04|03|2020	NC_045512_2_refSeq_1	0	0.000239162	9.04244e-05	A.2	EPI_ISL_415151	2020.17
G3040|Briti|01|04|2020	NC_045512_2_refSeq_1	0	0.000307533	0.000102554	B.1.1.7	EPI_ISL_425453	2020.25
G3042|Briti|01|04|2020	NC_045512_2_refSeq_1	0	0.000239162	9.04244e-05	B.2	EPI_ISL_425451	2020.25
G3047|Briti|17|03|2020	NC_045512_2_refSeq_1	0	0.000170808	7.64056e-05	B.1.34	EPI_ISL_425487	2020.21
G3050|Briti|16|03|2020	NC_045512_2_refSeq_1	0	0.000204983	8.37074e-05	B.1.11	EPI_ISL_425483	2020.21
G3053|Briti|16|03|2020	NC_045512_2_refSeq_1	0	0.000102482	5.91764e-05	B.15	EPI_ISL_425480	2020.21
G307|CeEu|03|03|2020	NC_045512_2_refSeq_1	0	0.000136638	6.83316e-05	B.1.74	EPI_ISL_417987	2020.17
G3072|Briti|05|02|2020	NC_045512_2_refSeq_1	0	0	0	B	EPI_ISL_414040	2020.1
G3073|Briti|08|02|2020	NC_045512_2_refSeq_1	0	0	0	B	EPI_ISL_414042	2020.1
G3074|Briti|08|02|2020	NC_045512_2_refSeq_1	0	0	0	B	EPI_ISL_414041	2020.1
G3075|Briti|08|02|2020	NC_045512_2_refSeq_1	0	0	0	B	EPI_ISL_414044	2020.1
G3076|Briti|07|02|2020	NC_045512_2_refSeq_1	0	0	0	B	EPI_ISL_414043	2020.1
G3080|Briti|27|02|2020	NC_045512_2_refSeq_1	0	0.000239162	9.04244e-05	B.1.1	EPI_ISL_414012	2020.16
G3084|Briti|27|02|2020	NC_045512_2_refSeq_1	0	0.000170814	7.64082e-05	B.4	EPI_ISL_414008	2020.16
G3089|Briti|07|03|2020	NC_045512_2_refSeq_1	0	0.000204983	8.37074e-05	B.2.2	EPI_ISL_416733	2020.18
G311|CeEu|07|03|2020	NC_045512_2_refSeq_1	0	0.000239162	9.04244e-05	B.1.1	EPI_ISL_417992	2020.18
G3116|Briti|12|03|2020	NC_045512_2_refSeq_1	0	0.000204983	8.37074e-05	B.2.1	EPI_ISL_420292	2020.19
G3134|Briti|19|03|2020	NC_045512_2_refSeq_1	0	0.000204983	8.37074e-05	B.1.13	EPI_ISL_425295	2020.21
G3139|Briti|31|03|2020	NC_045512_2_refSeq_1	0	0.000239162	9.04244e-05	B.1.5.3	EPI_ISL_425249	2020.25
G314|CeEu|08|03|2020	NC_045512_2_refSeq_1	0	0.000239162	9.04244e-05	B.1.1	EPI_ISL_417995	2020.18
G3142|Briti|01|04|2020	NC_045512_2_refSeq_1	0	0.000204983	8.37074e-05	B.1	EPI_ISL_425244	2020.25
G3144|Briti|31|03|2020	NC_045512_2_refSeq_1	0	0.000478538	0.000127979	B.1.1.1	EPI_ISL_425242	2020.25
G3150|EuLC|04|03|2020	NC_045512_2_refSeq_1	0	0.000137582	6.88042e-05	B.1.8	EPI_ISL_414530	2020.17
G3155|Briti|01|04|2020	NC_045512_2_refSeq_1	0	0.000273345	9.66784e-05	B.1.1	EPI_ISL_425268	2020.25
G3156|Briti|01|04|2020	NC_045512_2_refSeq_1	0	0.000239162	9.04244e-05	B.2.1	EPI_ISL_425267	2020.25
G3159|Briti|01|04|2020	NC_045512_2_refSeq_1	0	0.000239162	9.04244e-05	B.1.66	EPI_ISL_425263	2020.25
G3174|Briti|27|02|2020	NC_045512_2_refSeq_1	0	0.000136638	6.83316e-05	B.1	EPI_ISL_414523	2020.16
G3178|Briti|29|01|2020	NC_045512_2_refSeq_1	0	0.000136642	6.8334e-05	A	EPI_ISL_407071	2020.08
G3179|Briti|29|01|2020	NC_045512_2_refSeq_1	0	0.000136638	6.83316e-05	A	EPI_ISL_407073	2020.08
G318|CeEu|10|03|2020	NC_045512_2_refSeq_1	0	0.000239162	9.04244e-05	B.1.1	EPI_ISL_418001	2020.19
G3243|Briti|28|03|2020	NC_045512_2_refSeq_1	0	0.000307533	0.000102554	B.1.1.5	EPI_ISL_420197	2020.24
G327|CeEu|03|03|2020	NC_045512_2_refSeq_1	0	0.000136638	6.83316e-05	B.1.74	EPI_ISL_418010	2020.17
G330|CeEu|07|03|2020	NC_045512_2_refSeq_1	0	0.000239162	9.04244e-05	B.1.1	EPI_ISL_418013	2020.18
G337|CeEu|16|03|2020	NC_045512_2_refSeq_1	0	0.000204983	8.37074e-05	B.2.1	EPI_ISL_418020	2020.21
G338|CeEu|16|03|2020	NC_045512_2_refSeq_1	0	0.000239162	9.04244e-05	B.2.1	EPI_ISL_418021	2020.21
G34|SoEaAs|18|02|2020	NC_045512_2_refSeq_1	0	0.000103826	5.99528e-05	A	EPI_ISL_414379	2020.13
G347|CeEu|18|03|2020	NC_045512_2_refSeq_1	0	6.83101e-05	4.83071e-05	B.3	EPI_ISL_421457	2020.21
G374|EaAs|24|02|2020	NC_045512_2_refSeq_1	0	0.000239162	9.04244e-05	B.2.8	EPI_ISL_414519	2020.15
G386|Ja|19|03|2020	NC_045512_2_refSeq_1	0	0.000307533	0.000102554	B.1.1	EPI_ISL_419308	2020.21
G389|NoIT|25|03|2020	NC_045512_2_refSeq_1	0	0.000102472	5.91704e-05	B.1	EPI_ISL_422438	2020.23
G4|OC|28|02|2020	NC_045512_2_refSeq_1	0	3.4154e-05	3.41556e-05	B	EPI_ISL_413594	2020.16
G447|EuLC|19|03|2020	NC_045512_2_refSeq_1	0	0.000170825	7.64134e-05	B	EPI_ISL_422919	2020.21
G453|NoEu|15|03|2020	NC_045512_2_refSeq_1	0	6.83171e-05	4.8312e-05	B	EPI_ISL_424703	2020.2
G455|SoAm|26|03|2020	NC_045512_2_refSeq_1	0	0.000341725	0.000108114	B.1.1.33	EPI_ISL_427304	2020.23
G46|Briti|06|03|2020	NC_045512_2_refSeq_1	0	0.000137834	6.89298e-05	B.1.35	EPI_ISL_415435	2020.18
G462|EuLC|28|03|2020	NC_045512_2_refSeq_1	0	0.000307533	0.000102554	B.1.1	EPI_ISL_422572	2020.24
G487|EuLC|19|03|2020	NC_045512_2_refSeq_1	0	0.000341725	0.000108114	B.1.1.1	EPI_ISL_422682	2020.21
G492|EuLC|20|03|2020	NC_045512_2_refSeq_1	0	0.000170808	7.64056e-05	B.1.78	EPI_ISL_422688	2020.22
G5|OC|28|02|2020	NC_045512_2_refSeq_1	0	0.000239162	9.04244e-05	B.4	EPI_ISL_413595	2020.16
G582|EuLC|02|04|2020	NC_045512_2_refSeq_1	0	0.000170808	7.64056e-05	B.1.8	EPI_ISL_422616	2020.25
G583|EuLC|02|04|2020	NC_045512_2_refSeq_1	0	0.000273345	9.66784e-05	B.1.1	EPI_ISL_422621	2020.25
G584|EuLC|02|04|2020	NC_045512_2_refSeq_1	0	0.000239162	9.04244e-05	B.1.78	EPI_ISL_422623	2020.25
G585|EuLC|02|04|2020	NC_045512_2_refSeq_1	0	0.000170808	7.64056e-05	B.1.8	EPI_ISL_422625	2020.25
G586|EuLC|02|04|2020	NC_045512_2_refSeq_1	0	0.000136638	6.83316e-05	B.1	EPI_ISL_422626	2020.25
G59|Chi|24|01|2020	NC_045512_2_refSeq_1	0	0.000136638	6.83316e-05	B.1.5	EPI_ISL_422425	2020.06
G620|EuLC|08|03|2020	NC_045512_2_refSeq_1	0	0.000136638	6.83316e-05	B.1.8	EPI_ISL_422864	2020.18
G622|EuLC|02|03|2020	NC_045512_2_refSeq_1	0	0.000170808	7.64056e-05	B.2	EPI_ISL_422865	2020.17
G627|EuLC|09|03|2020	NC_045512_2_refSeq_1	0	0.000239162	9.04244e-05	A.2	EPI_ISL_422872	2020.19
G637|EuLC|08|03|2020	NC_045512_2_refSeq_1	0	0.000170808	7.64056e-05	A	EPI_ISL_414555	2020.18
G645|EuLC|06|03|2020	NC_045512_2_refSeq_1	0	0.000273345	9.66784e-05	B.4	EPI_ISL_414558	2020.18
G670|EuLC|24|03|2020	NC_045512_2_refSeq_1	0	0.000239162	9.04244e-05	B.1.5.2	EPI_ISL_422938	2020.23
G686|NoIT|25|03|2020	NC_045512_2_refSeq_1	0	0.000204983	8.37074e-05	B.1.1	EPI_ISL_422437	2020.23
G693|Briti|15|03|2020	NC_045512_2_refSeq_1	0	0	0	B	EPI_ISL_425657	2020.2
G70|OC|11|03|2020	NC_045512_2_refSeq_1	0	0.00023917	9.04275e-05	B.2.4	EPI_ISL_417212	2020.19
G702|Briti|14|03|2020	NC_045512_2_refSeq_1	0	0.000136652	6.83387e-05	B.16	EPI_ISL_425816	2020.2
G709|Chi|23|01|2020	NC_045512_2_refSeq_1	0	0	0	B	EPI_ISL_418508	2020.06
G711|Chi|23|01|2020	NC_045512_2_refSeq_1	0	0	0	B	EPI_ISL_418510	2020.06
G712|Chi|24|01|2020	NC_045512_2_refSeq_1	0	0	0	B	EPI_ISL_418511	2020.06
G713|Chi|21|01|2020	NC_045512_2_refSeq_1	0	0	0	B	EPI_ISL_418441	2020.05
G714|Chi|25|01|2020	NC_045512_2_refSeq_1	0	0	0	B	EPI_ISL_418512	2020.07
G715|Chi|21|01|2020	NC_045512_2_refSeq_1	0	0	0	B	EPI_ISL_418442	2020.05
G716|Chi|25|01|2020	NC_045512_2_refSeq_1	0	0	0	B	EPI_ISL_418513	2020.07
G719|Chi|22|01|2020	NC_045512_2_refSeq_1	0	0	0	B	EPI_ISL_418503	2020.06
G723|Chi|21|01|2020	NC_045512_2_refSeq_1	0	0	0	B	EPI_ISL_418507	2020.05
G733|OC|24|01|2020	NC_045512_2_refSeq_1	0	6.83101e-05	4.83071e-05	A	EPI_ISL_407893	2020.06
G734|OC|25|01|2020	NC_045512_2_refSeq_1	0	3.41529e-05	3.41545e-05	B.2	EPI_ISL_408977	2020.07
G735|OC|24|01|2020	NC_045512_2_refSeq_1	0	0.000170808	7.64056e-05	A	EPI_ISL_417030	2020.06
G736|OC|28|02|2020	NC_045512_2_refSeq_1	0	0.000170808	7.64056e-05	B.4	EPI_ISL_412975	2020.16
G744|OC|05|03|2020	NC_045512_2_refSeq_1	0	0.000204983	8.37074e-05	B.6	EPI_ISL_417388	2020.18
G746|OC|08|03|2020	NC_045512_2_refSeq_1	0	0.000273345	9.66784e-05	B.1.1	EPI_ISL_417390	2020.18
G752|EuLC|14|03|2020	NC_045512_2_refSeq_1	0	0.000239162	9.04244e-05	B.2.2	EPI_ISL_417017	2020.2
G754|EuLC|14|03|2020	NC_045512_2_refSeq_1	0	0.000273345	9.66784e-05	B.1.9	EPI_ISL_417018	2020.2
G785|CeEu|28|01|2020	NC_045512_2_refSeq_1	0	6.83101e-05	4.83071e-05	B	EPI_ISL_406862	2020.07
G786|EaEu|17|03|2020	NC_045512_2_refSeq_1	0	0.000170808	7.64056e-05	B.1.5	EPI_ISL_418183	2020.21
G787|EaEu|20|03|2020	NC_045512_2_refSeq_1	0	0.000341725	0.000108114	B.1.1.5	EPI_ISL_416744	2020.22
G788|EaEu|17|03|2020	NC_045512_2_refSeq_1	0	0.000170808	7.64056e-05	B.1.5	EPI_ISL_416426	2020.21
G789|Briti|04|03|2020	NC_045512_2_refSeq_1	0	0	0	B	EPI_ISL_414487	2020.17
G790|Ja|08|03|2020	NC_045512_2_refSeq_1	0	0.000170808	7.64056e-05	B.1	EPI_ISL_419296	2020.18
G799|Briti|15|03|2020	NC_045512_2_refSeq_1	0	0.000375922	0.000113403	A.3	EPI_ISL_425658	2020.2
G81|NoAm|19|03|2020	NC_045512_2_refSeq_1	0	0.000170808	7.64056e-05	B.1.104	EPI_ISL_422537	2020.21
G811|Briti|17|03|2020	NC_045512_2_refSeq_1	0	0.000239162	9.04244e-05	B.2.6	EPI_ISL_425711	2020.21
G812|Briti|17|03|2020	NC_045512_2_refSeq_1	0	0.000341725	0.000108114	A.2	EPI_ISL_425713	2020.21
G820|Briti|18|03|2020	NC_045512_2_refSeq_1	0	0.000204983	8.37074e-05	B.2	EPI_ISL_425732	2020.21
G832|Briti|13|03|2020	NC_045512_2_refSeq_1	0	0.000307533	0.000102554	B.1.1.1	EPI_ISL_425761	2020.2
G838|Briti|13|03|2020	NC_045512_2_refSeq_1	0	0.000273355	9.66817e-05	B.1.1	EPI_ISL_425769	2020.2
G844|Briti|13|03|2020	NC_045512_2_refSeq_1	0	0.000170808	7.64056e-05	B.1.5	EPI_ISL_425779	2020.2
G851|Briti|06|03|2020	NC_045512_2_refSeq_1	0	0.000204983	8.37074e-05	B.1.69	EPI_ISL_425797	2020.18
G854|Briti|12|03|2020	NC_045512_2_refSeq_1	0	0.000170808	7.64056e-05	B.2	EPI_ISL_425813	2020.19
G858|CeEu|29|03|2020	NC_045512_2_refSeq_1	0	0.000204983	8.37074e-05	B.1.5	EPI_ISL_421174	2020.24
G859|CeEu|29|03|2020	NC_045512_2_refSeq_1	0	0.000239162	9.04244e-05	B.1.5	EPI_ISL_421175	2020.24
G891|CeEu|20|03|2020	NC_045512_2_refSeq_1	0	0.000375922	0.000113403	B.1.5	EPI_ISL_425203	2020.22
G903|NoEu|20|03|2020	NC_045512_2_refSeq_1	0	0.000136638	6.83316e-05	B.1	EPI_ISL_428201	2020.22
G923|NoAm|30|03|2020	NC_045512_2_refSeq_1	0	0.000341725	0.000108114	B.1.1.33	EPI_ISL_425171	2020.24
G958|NoAm|13|03|2020	NC_045512_2_refSeq_1	0	0.000239162	9.04244e-05	A.4	EPI_ISL_417514	2020.2
G98|CeEu|20|03|2020	NC_045512_2_refSeq_1	0	0.000204983	8.37074e-05	B.1.22	EPI_ISL_421463	2020.22
G987|NoAm|19|03|2020	NC_045512_2_refSeq_1	0	0.000204983	8.37074e-05	B.1.19	EPI_ISL_421315	2020.21
L100|NoITOT|08|03|2020	NC_045512_2_refSeq_1	1	0.000240874	9.10718e-05	B.1.1	EPI_ISL_542098	2020.18
L101|NoITCO|08|03|2020	NC_045512_2_refSeq_1	1	0.000206407	8.42893e-05	B.1.1	EPI_ISL_542099	2020.18
L102|NoITLC|09|03|2020	NC_045512_2_refSeq_1	1	0.000206081	8.4156e-05	B.1.1	EPI_ISL_542100	2020.19
L103|NoITLC|09|03|2020	NC_045512_2_refSeq_1	1	0.000310226	0.000103453	B.1.1	EPI_ISL_542101	2020.19
L104|NoITCO|06|03|2020	NC_045512_2_refSeq_1	1	0.000137772	6.8899e-05	B.1	EPI_ISL_542102	2020.18
L105|NoITMI|02|03|2020	NC_045512_2_refSeq_1	1	0.000275131	9.73104e-05	B.1.1	EPI_ISL_542103	2020.17
L106|NoITBG|09|03|2020	NC_045512_2_refSeq_1	1	0.000103021	5.94874e-05	B.1	EPI_ISL_542104	2020.19
L107|NoITMI|05|03|2020	NC_045512_2_refSeq_1	1	0.000171971	7.6926e-05	B.1	EPI_ISL_542105	2020.18
L108|NoITLC|02|03|2020	NC_045512_2_refSeq_1	1	0.000240443	9.09091e-05	B.1.1	EPI_ISL_542106	2020.17
L109|NoITMI|10|03|2020	NC_045512_2_refSeq_1	1	0.000103021	5.94874e-05	B.1	EPI_ISL_542107	2020.19
L111|NoITMI|05|03|2020	NC_045512_2_refSeq_1	1	0.000206173	8.41936e-05	B.1.1	EPI_ISL_542108	2020.18
L112|NoITLC|02|03|2020	NC_045512_2_refSeq_1	1	0.000241613	9.13516e-05	B.1.1	EPI_ISL_542109	2020.17
L113|NoITLC|09|03|2020	NC_045512_2_refSeq_1	1	0.000309181	0.000103104	B.1.1	EPI_ISL_542110	2020.19
L115|NoITLC|07|03|2020	NC_045512_2_refSeq_1	1	0.000206329	8.42574e-05	B.1	EPI_ISL_542111	2020.18
L116|NoITMI|02|03|2020	NC_045512_2_refSeq_1	1	0.000172238	7.70453e-05	B.1	EPI_ISL_542112	2020.17
L117|NoITLC|09|03|2020	NC_045512_2_refSeq_1	1	0.000172238	7.70453e-05	B.1	EPI_ISL_542113	2020.19
L118|NoITCO|16|03|2020	NC_045512_2_refSeq_1	1	0.000137615	6.88207e-05	B.1	EPI_ISL_542114	2020.21
L119|NoITLC|14|03|2020	NC_045512_2_refSeq_1	1	0.000137431	6.87285e-05	B.1	EPI_ISL_542115	2020.2
L120|NoITCO|12|03|2020	NC_045512_2_refSeq_1	1	0.000172303	7.70745e-05	B.1	EPI_ISL_542116	2020.19
L121|NoITCO|17|03|2020	NC_045512_2_refSeq_1	1	0.000309735	0.000103289	B.1.1	EPI_ISL_542117	2020.21
L122|NoITCO|09|03|2020	NC_045512_2_refSeq_1	1	0.00020645	8.43067e-05	B.1.1	EPI_ISL_542118	2020.19
L123|NoITCO|10|03|2020	NC_045512_2_refSeq_1	1	0.00027481	9.71967e-05	B.1.1	EPI_ISL_542119	2020.19
L124|NoITCO|10|03|2020	NC_045512_2_refSeq_1	1	0.000241714	9.13895e-05	B.1.1	EPI_ISL_542120	2020.19
L125|NoITCO|13|03|2020	NC_045512_2_refSeq_1	1	0.000172238	7.70453e-05	B.1	EPI_ISL_542121	2020.2
L126|NoITCO|18|03|2020	NC_045512_2_refSeq_1	1	0.000206081	8.4156e-05	B.1.1	EPI_ISL_542122	2020.21
L127|NoITCO|17|03|2020	NC_045512_2_refSeq_1	1	0.00017203	7.69525e-05	B.1	EPI_ISL_542123	2020.21
L128|NoITMI|23|03|2020	NC_045512_2_refSeq_1	1	0.000103205	5.95938e-05	B.1	EPI_ISL_542124	2020.22
L129|NoITCO|28|02|2020	NC_045512_2_refSeq_1	1	0.000240443	9.09091e-05	B.1.1	EPI_ISL_542125	2020.16
L130|NoITCO|10|03|2020	NC_045512_2_refSeq_1	1	0.00013737	6.86978e-05	B.1	EPI_ISL_542126	2020.19
L131|NoITCO|20|03|2020	NC_045512_2_refSeq_1	1	0.00013737	6.86978e-05	B.1	EPI_ISL_542127	2020.22
L132|NoITCO|21|03|2020	NC_045512_2_refSeq_1	1	0.00017203	7.69525e-05	B.1	EPI_ISL_542128	2020.22
L133|NoITCO|18|03|2020	NC_045512_2_refSeq_1	1	0.000240122	9.07874e-05	B.1.1	EPI_ISL_542129	2020.21
L134|NoITCO|17|03|2020	NC_045512_2_refSeq_1	1	0.000309181	0.000103104	B.1.5	EPI_ISL_542130	2020.21
L135|NoITCO|19|03|2020	NC_045512_2_refSeq_1	1	0.000206152	8.4185e-05	B.1.1	EPI_ISL_542131	2020.21
L136|NoITMI|22|03|2020	NC_045512_2_refSeq_1	1	0.000103376	5.96924e-05	B.1	EPI_ISL_542132	2020.22
L137|NoITMI|23|03|2020	NC_045512_2_refSeq_1	1	0.000103679	5.98678e-05	B.1	EPI_ISL_542133	2020.22
L138|NoITCO|16|03|2020	NC_045512_2_refSeq_1	1	0.000277614	9.81887e-05	B.1.1	EPI_ISL_542134	2020.21
L139|NoITCO|18|03|2020	NC_045512_2_refSeq_1	1	0.000207981	8.49322e-05	B.1.1	EPI_ISL_542135	2020.21
L140|NoITCO|19|03|2020	NC_045512_2_refSeq_1	1	0.000242913	9.18432e-05	B.1.1	EPI_ISL_542136	2020.21
L141|NoITCO|19|03|2020	NC_045512_2_refSeq_1	1	0.00024158	9.1339e-05	B.1.1	EPI_ISL_542137	2020.21
L142|NoITLC|19|03|2020	NC_045512_2_refSeq_1	1	0.000276176	9.76801e-05	B.1.1	EPI_ISL_542138	2020.21
L144|NoITCO|19|03|2020	NC_045512_2_refSeq_1	1	0.000274933	9.72401e-05	B.1.1	EPI_ISL_542139	2020.21
L145|NoITCO|19|03|2020	NC_045512_2_refSeq_1	1	0.000240874	9.10718e-05	B.1.1	EPI_ISL_542140	2020.21
L146|NoITCO|19|03|2020	NC_045512_2_refSeq_1	1	0.000309735	0.000103289	B.1.1	EPI_ISL_542141	2020.21
L147|NoITLC|20|03|2020	NC_045512_2_refSeq_1	1	0.00013737	6.86978e-05	B.1	EPI_ISL_542142	2020.22
L148|NoITMI|07|03|2020	NC_045512_2_refSeq_1	1	0.000275141	9.73137e-05	B.1	EPI_ISL_542143	2020.18
L149|NoITMI|19|03|2020	NC_045512_2_refSeq_1	1	0.000240551	9.09497e-05	B.1.1	EPI_ISL_542144	2020.21
L150|NoITLC|13|03|2020	NC_045512_2_refSeq_1	1	0.000275302	9.73707e-05	B.1.1	EPI_ISL_542145	2020.2
L151|NoITCO|10|03|2020	NC_045512_2_refSeq_1	1	0.000240443	9.09091e-05	B.1.1	EPI_ISL_542146	2020.19
L152|NoITCO|16|03|2020	NC_045512_2_refSeq_1	1	0.000343545	0.00010869	B.1.1	EPI_ISL_542147	2020.21
L153|NoITCO|15|03|2020	NC_045512_2_refSeq_1	1	0.000275302	9.73707e-05	B.1.1	EPI_ISL_542148	2020.2
L154|NoITMI|21|03|2020	NC_045512_2_refSeq_1	1	0.000137431	6.87285e-05	B.1	EPI_ISL_542149	2020.22
L155|NoITMI|18|03|2020	NC_045512_2_refSeq_1	1	0.000137431	6.87285e-05	B.1	EPI_ISL_542150	2020.21
L156|NoITMI|19|03|2020	NC_045512_2_refSeq_1	1	0.000102883	5.94078e-05	B.1	EPI_ISL_542151	2020.21
L157|NoITLC|19|03|2020	NC_045512_2_refSeq_1	1	0.000241655	9.13674e-05	B.1.1	EPI_ISL_542152	2020.21
L158|NoITMI|19|03|2020	NC_045512_2_refSeq_1	1	0.000103376	5.96924e-05	B.1	EPI_ISL_542153	2020.21
L159|NoITMI|13|03|2020	NC_045512_2_refSeq_1	1	0.000240122	9.07874e-05	B.1.1	EPI_ISL_542154	2020.2
L160|NoITMI|25|03|2020	NC_045512_2_refSeq_1	1	0.000240816	9.10498e-05	B.1.5	EPI_ISL_542155	2020.23
L162|NoITMI|08|03|2020	NC_045512_2_refSeq_1	1	0.000377937	0.000114011	B.1.1.1	EPI_ISL_542156	2020.18
L163|NoITLC|03|03|2020	NC_045512_2_refSeq_1	1	0.000240874	9.10718e-05	B.1.1	EPI_ISL_542157	2020.17
L164|NoITMI|21|03|2020	NC_045512_2_refSeq_1	1	0.000275302	9.73707e-05	B.1.1	EPI_ISL_542158	2020.22
L165|NoITMI|18|03|2020	NC_045512_2_refSeq_1	1	0.000103679	5.98678e-05	B.1	EPI_ISL_542159	2020.21
L166|NoITLC|20|03|2020	NC_045512_2_refSeq_1	1	0.000275748	9.75285e-05	B.1.1	EPI_ISL_542160	2020.22
L167|NoITCO|15|03|2020	NC_045512_2_refSeq_1	1	0.000206081	8.4156e-05	B.1.1	EPI_ISL_542161	2020.2
L168|NoITMI|21|03|2020	NC_045512_2_refSeq_1	1	0.000275302	9.73707e-05	B.1.1	EPI_ISL_542162	2020.22
L169|NoITCO|14|03|2020	NC_045512_2_refSeq_1	1	0.00020645	8.43067e-05	B.1	EPI_ISL_542163	2020.2
L170|NoITMI|20|03|2020	NC_045512_2_refSeq_1	1	0.000103679	5.98678e-05	B.1	EPI_ISL_542164	2020.22
L171|NoITMI|21|03|2020	NC_045512_2_refSeq_1	1	0.000102883	5.94078e-05	B.1	EPI_ISL_542165	2020.22
L172|NoITCO|19|03|2020	NC_045512_2_refSeq_1	1	0.00027481	9.71967e-05	B.1.1	EPI_ISL_542166	2020.21
L173|NoITMI|19|03|2020	NC_045512_2_refSeq_1	1	0.000103021	5.94874e-05	B.1	EPI_ISL_542167	2020.21
L174|NoITMI|21|03|2020	NC_045512_2_refSeq_1	1	0.000138416	6.92209e-05	B.1	EPI_ISL_542168	2020.22
L175|NoITLC|16|03|2020	NC_045512_2_refSeq_1	1	0.000137186	6.86059e-05	B.1	EPI_ISL_542169	2020.21
L176|NoITMI|21|03|2020	NC_045512_2_refSeq_1	1	0.000277008	9.79744e-05	B.1.1	EPI_ISL_542170	2020.22
L177|NoITCO|16|03|2020	NC_045512_2_refSeq_1	1	0.000138993	6.95096e-05	B.1	EPI_ISL_542171	2020.21
L178|NoITMI|21|03|2020	NC_045512_2_refSeq_1	1	0.00027481	9.71967e-05	B.1.1	EPI_ISL_542172	2020.22
L182|NoITCO|12|03|2020	NC_045512_2_refSeq_1	1	0.000275302	9.73707e-05	B.1.1	EPI_ISL_542173	2020.19
L183|NoITMI|21|03|2020	NC_045512_2_refSeq_1	1	0.000171971	7.6926e-05	B.1	EPI_ISL_542174	2020.22
L184|NoITCO|14|03|2020	NC_045512_2_refSeq_1	1	0.000274933	9.72401e-05	B.1.1	EPI_ISL_542175	2020.2
L185|NoITMI|19|03|2020	NC_045512_2_refSeq_1	1	0.000103687	5.98719e-05	B.1	EPI_ISL_542176	2020.21
L186|NoITLC|20|03|2020	NC_045512_2_refSeq_1	1	0.000240733	9.10185e-05	B.1	EPI_ISL_542177	2020.22
L187|NoITCO|18|03|2020	NC_045512_2_refSeq_1	1	0.000242804	9.18017e-05	B.1.1	EPI_ISL_542178	2020.21
L189|NoITCO|15|03|2020	NC_045512_2_refSeq_1	1	0.000206081	8.4156e-05	B.1.1	EPI_ISL_542179	2020.2
L190|NoITMI|10|03|2020	NC_045512_2_refSeq_1	1	0.000241897	9.1459e-05	B.1.1	EPI_ISL_542180	2020.19
L191|NoITMI|21|03|2020	NC_045512_2_refSeq_1	1	0.000103021	5.94874e-05	B.1	EPI_ISL_542181	2020.22
L192|NoITMI|21|03|2020	NC_045512_2_refSeq_1	1	0.00013737	6.86978e-05	B.1	EPI_ISL_542182	2020.22
L193|NoITCO|22|03|2020	NC_045512_2_refSeq_1	1	0.000137186	6.86059e-05	B.1	EPI_ISL_542183	2020.22
L194|NoITLC|22|03|2020	NC_045512_2_refSeq_1	1	0.000205805	8.40434e-05	B.1.1	EPI_ISL_542184	2020.22
L195|NoITMI|21|03|2020	NC_045512_2_refSeq_1	1	0.000137186	6.86059e-05	B.1	EPI_ISL_542185	2020.22
L196|NoITCO|22|03|2020	NC_045512_2_refSeq_1	1	0.00017203	7.69525e-05	B.1	EPI_ISL_542186	2020.22
L197|NoITCO|22|03|2020	NC_045512_2_refSeq_1	1	0.000240122	9.07874e-05	B.1.1	EPI_ISL_542187	2020.22
L198|NoITCO|21|03|2020	NC_045512_2_refSeq_1	1	0.000171493	7.67123e-05	B.1	EPI_ISL_542188	2020.22
L199|NoITMI|21|03|2020	NC_045512_2_refSeq_1	1	0.000137186	6.86059e-05	B.1	EPI_ISL_542189	2020.22
L201|NoITMI|22|03|2020	NC_045512_2_refSeq_1	1	0.000137393	6.87096e-05	B.1	EPI_ISL_542190	2020.22
L203|NoITLC|22|03|2020	NC_045512_2_refSeq_1	1	0.000275302	9.73707e-05	B.1.1	EPI_ISL_542191	2020.22
L204|NoITMI|08|03|2020	NC_045512_2_refSeq_1	1	0.0001718	7.68494e-05	B.1.5	EPI_ISL_542192	2020.18
L205|NoITMI|03|03|2020	NC_045512_2_refSeq_1	1	0.000205805	8.40434e-05	B.1.1	EPI_ISL_542193	2020.17
L206|NoITMI|08|03|2020	NC_045512_2_refSeq_1	1	0.000206329	8.42574e-05	B.1	EPI_ISL_542194	2020.18
L207|NoITMI|10|03|2020	NC_045512_2_refSeq_1	1	0.000240443	9.09091e-05	B.1.1	EPI_ISL_542195	2020.19
L208|NoITMI|07|03|2020	NC_045512_2_refSeq_1	1	0.00017203	7.69525e-05	B.1	EPI_ISL_542196	2020.18
L210|NoITMI|12|03|2020	NC_045512_2_refSeq_1	1	0.000103205	5.95938e-05	B.1	EPI_ISL_542197	2020.19
L211|NoITCO|12|03|2020	NC_045512_2_refSeq_1	1	0.000240874	9.10718e-05	B.1.1	EPI_ISL_542198	2020.19
L212|NoITMI|14|03|2020	NC_045512_2_refSeq_1	1	0.00020645	8.43067e-05	B.1.1	EPI_ISL_542199	2020.2
L213|NoITMI|12|03|2020	NC_045512_2_refSeq_1	1	0.00020645	8.43067e-05	B.1.1	EPI_ISL_542200	2020.19
L214|NoITMI|12|03|2020	NC_045512_2_refSeq_1	1	0.000274933	9.72401e-05	B.1.1	EPI_ISL_542201	2020.19
L215|NoITMI|12|03|2020	NC_045512_2_refSeq_1	1	0.000102883	5.94078e-05	B.1	EPI_ISL_542202	2020.19
L216|NoITMI|13|03|2020	NC_045512_2_refSeq_1	1	0.00020645	8.43067e-05	B.1	EPI_ISL_542203	2020.2
L217|NoITMI|15|03|2020	NC_045512_2_refSeq_1	1	0.000171493	7.67123e-05	B.1	EPI_ISL_542204	2020.2
L218|NoITMI|10|03|2020	NC_045512_2_refSeq_1	1	0.000137805	6.89156e-05	B.1	EPI_ISL_542205	2020.19
L219|NoITMI|15|03|2020	NC_045512_2_refSeq_1	1	0.000275719	9.75184e-05	B.1.1	EPI_ISL_542206	2020.2
L220|NoITMI|11|03|2020	NC_045512_2_refSeq_1	1	0.000206421	8.42951e-05	B.1	EPI_ISL_542207	2020.19
L221|NoITMI|14|03|2020	NC_045512_2_refSeq_1	1	0.000137403	6.87143e-05	B.1	EPI_ISL_542208	2020.2
L222|NoITMI|13|03|2020	NC_045512_2_refSeq_1	1	0.000274867	9.72167e-05	B.1.1	EPI_ISL_542209	2020.2
L223|NoITMI|13|03|2020	NC_045512_2_refSeq_1	1	0.000275112	9.73037e-05	B.1.1	EPI_ISL_542210	2020.2
L224|NoITCO|13|03|2020	NC_045512_2_refSeq_1	1	0.000274933	9.72401e-05	B.1.1	EPI_ISL_542211	2020.2
L225|NoITMI|14|03|2020	NC_045512_2_refSeq_1	1	0.000276778	9.78931e-05	B.1	EPI_ISL_542212	2020.2
L226|NoITMI|14|03|2020	NC_045512_2_refSeq_1	1	0.000103351	5.9678e-05	B.1	EPI_ISL_542213	2020.2
L227|NoITMI|14|03|2020	NC_045512_2_refSeq_1	1	0.00020645	8.43067e-05	B.1.1	EPI_ISL_542214	2020.2
L228|NoITMI|11|03|2020	NC_045512_2_refSeq_1	1	3.43547e-05	3.43563e-05	B	EPI_ISL_542215	2020.19
L229|NoITMI|11|03|2020	NC_045512_2_refSeq_1	1	0.000172315	7.70798e-05	B.1	EPI_ISL_542216	2020.19
L230|NoITMI|23|02|2020	NC_045512_2_refSeq_1	1	0.000137186	6.86059e-05	B.1	EPI_ISL_542217	2020.15
L239|NoITMI|04|03|2020	NC_045512_2_refSeq_1	1	0.000172238	7.70453e-05	B.1	EPI_ISL_542218	2020.17
L240|NoITMI|09|03|2020	NC_045512_2_refSeq_1	1	0.000205819	8.40492e-05	B.1.1	EPI_ISL_542219	2020.19
L242|NoITMI|09|03|2020	NC_045512_2_refSeq_1	1	0.000103067	5.9514e-05	B.1	EPI_ISL_542220	2020.19
L249|NoITCR|22|02|2020	NC_045512_2_refSeq_1	1	0.000137615	6.88207e-05	B.1	EPI_ISL_542221	2020.14
L250|NoITCR|22|02|2020	NC_045512_2_refSeq_1	1	0.000137834	6.89298e-05	B.1.5	EPI_ISL_542222	2020.14
L251|NoITCR|22|02|2020	NC_045512_2_refSeq_1	1	0.000103021	5.94874e-05	B.1	EPI_ISL_542223	2020.14
L252|NoITLO|22|02|2020	NC_045512_2_refSeq_1	1	0.000103205	5.95938e-05	B.1	EPI_ISL_542224	2020.14
L253|NoITCR|23|02|2020	NC_045512_2_refSeq_1	1	0.000103322	5.96616e-05	B.1	EPI_ISL_542225	2020.15
L254|NoITCR|23|02|2020	NC_045512_2_refSeq_1	1	0.000137422	6.87238e-05	B.1	EPI_ISL_542226	2020.15
L256|NoITPV|23|02|2020	NC_045512_2_refSeq_1	1	0.000184511	8.25368e-05	B.1	EPI_ISL_542227	2020.15
L257|NoITPV|23|02|2020	NC_045512_2_refSeq_1	1	0.000138062	6.90441e-05	B.1	EPI_ISL_542228	2020.15
L259|NoITBG|24|02|2020	NC_045512_2_refSeq_1	1	0.00017219	7.70241e-05	B.1	EPI_ISL_542229	2020.15
L260|NoITCR|24|02|2020	NC_045512_2_refSeq_1	1	0.000103184	5.95815e-05	B.1	EPI_ISL_542230	2020.15
L261|NoITCR|24|02|2020	NC_045512_2_refSeq_1	1	0.000103368	5.96883e-05	B.1	EPI_ISL_542231	2020.15
L265|NoITCR|24|02|2020	NC_045512_2_refSeq_1	1	0.000181076	8.1e-05	B.1	EPI_ISL_542232	2020.15
L267|NoITPV|24|02|2020	NC_045512_2_refSeq_1	1	0.000103184	5.95815e-05	B.1	EPI_ISL_542233	2020.15
L268|NoITLO|25|02|2020	NC_045512_2_refSeq_1	1	0.00013737	6.86978e-05	B.1	EPI_ISL_542234	2020.15
L269|NoITBG|25|02|2020	NC_045512_2_refSeq_1	1	0.00020645	8.43067e-05	B.1.1	EPI_ISL_542235	2020.15
L270|NoITBG|25|02|2020	NC_045512_2_refSeq_1	1	0.000173517	7.76176e-05	B.1	EPI_ISL_542236	2020.15
L271|NoITBG|25|02|2020	NC_045512_2_refSeq_1	1	0.00020645	8.43067e-05	B.1.1	EPI_ISL_542237	2020.15
L272|NoITBG|25|02|2020	NC_045512_2_refSeq_1	1	0.000206081	8.4156e-05	B.1.1	EPI_ISL_542238	2020.15
L273|NoITCR|25|02|2020	NC_045512_2_refSeq_1	1	0.000103647	5.98492e-05	B.1	EPI_ISL_542239	2020.15
L274|NoITPV|25|02|2020	NC_045512_2_refSeq_1	1	0.000172863	7.73251e-05	B.1.5	EPI_ISL_542240	2020.15
L276|NoITBG|26|02|2020	NC_045512_2_refSeq_1	1	0.000138176	6.91013e-05	B.1	EPI_ISL_542241	2020.15
L278|NoITBG|27|02|2020	NC_045512_2_refSeq_1	1	0.000207041	8.45482e-05	B.1.1	EPI_ISL_542242	2020.16
L279|NoITOT|28|02|2020	NC_045512_2_refSeq_1	1	0.000137615	6.88207e-05	B.1	EPI_ISL_542243	2020.16
L280|NoITBG|28|02|2020	NC_045512_2_refSeq_1	1	0.000240874	9.10718e-05	B.1.1	EPI_ISL_542244	2020.16
L281|NoITLO|28|02|2020	NC_045512_2_refSeq_1	1	0.000137843	6.89346e-05	B.1	EPI_ISL_542245	2020.16
L282|NoITBG|28|02|2020	NC_045512_2_refSeq_1	1	0.000240551	9.09497e-05	B.1.1	EPI_ISL_542246	2020.16
L283|NoITOT|28|02|2020	NC_045512_2_refSeq_1	1	0.00013763	6.88278e-05	B.1	EPI_ISL_542247	2020.16
L284|NoITCR|28|02|2020	NC_045512_2_refSeq_1	1	0.000171989	7.6934e-05	B.1.5	EPI_ISL_542248	2020.16
L285|NoITBG|28|02|2020	NC_045512_2_refSeq_1	1	0.00020645	8.43067e-05	B.1.1	EPI_ISL_542249	2020.16
L286|NoITLO|28|02|2020	NC_045512_2_refSeq_1	1	0.00013737	6.86978e-05	B.1	EPI_ISL_542250	2020.16
L287|NoITLO|28|02|2020	NC_045512_2_refSeq_1	1	0.000137615	6.88207e-05	B.1	EPI_ISL_542251	2020.16
L288|NoITCR|28|02|2020	NC_045512_2_refSeq_1	1	0.000137615	6.88207e-05	B.1	EPI_ISL_542252	2020.16
L289|NoITOT|29|02|2020	NC_045512_2_refSeq_1	1	0.000103205	5.95938e-05	B.1	EPI_ISL_542253	2020.16
L290|NoITLO|29|02|2020	NC_045512_2_refSeq_1	1	0.00017203	7.69525e-05	B.1	EPI_ISL_542254	2020.16
L292|NoITLO|29|02|2020	NC_045512_2_refSeq_1	1	0.000137186	6.86059e-05	B.1	EPI_ISL_542255	2020.16
L293|NoITBG|29|02|2020	NC_045512_2_refSeq_1	1	0.000206081	8.4156e-05	B.1.1	EPI_ISL_542256	2020.16
L294|NoITOT|29|02|2020	NC_045512_2_refSeq_1	1	0.000137615	6.88207e-05	B.1	EPI_ISL_542257	2020.16
L295|NoITBG|29|02|2020	NC_045512_2_refSeq_1	1	0.000206081	8.4156e-05	B.1.1	EPI_ISL_542258	2020.16
L296|NoITBG|29|02|2020	NC_045512_2_refSeq_1	1	0.000206159	8.41879e-05	B.1.1	EPI_ISL_542259	2020.16
L299|NoITOT|29|02|2020	NC_045512_2_refSeq_1	1	0.000137417	6.87214e-05	B.1.5	EPI_ISL_542260	2020.16
L302|NoITLO|29|02|2020	NC_045512_2_refSeq_1	1	0.000103205	5.95938e-05	B.1	EPI_ISL_542261	2020.16
L309|NoITBG|29|02|2020	NC_045512_2_refSeq_1	1	0.000206081	8.4156e-05	B.1.1	EPI_ISL_542262	2020.16
L310|NoITBG|29|02|2020	NC_045512_2_refSeq_1	1	0.000275302	9.73707e-05	B.1.1	EPI_ISL_542263	2020.16
L311|NoITMI|01|03|2020	NC_045512_2_refSeq_1	1	0.000103021	5.94874e-05	B.1	EPI_ISL_542264	2020.16
L313|NoITBG|01|03|2020	NC_045512_2_refSeq_1	1	0.00020645	8.43067e-05	B.1.1	EPI_ISL_542265	2020.16
L314|NoITBG|01|03|2020	NC_045512_2_refSeq_1	1	0.000275662	9.74982e-05	B.1.1	EPI_ISL_542266	2020.16
L316|NoITLO|01|03|2020	NC_045512_2_refSeq_1	1	0.00013737	6.86978e-05	B.1	EPI_ISL_542267	2020.16
L317|NoITCR|01|03|2020	NC_045512_2_refSeq_1	1	0.000103109	5.95385e-05	B.1	EPI_ISL_542268	2020.16
L318|NoITCR|01|03|2020	NC_045512_2_refSeq_1	1	0.000171493	7.67123e-05	B.1.5	EPI_ISL_542269	2020.16
L319|NoITBG|01|03|2020	NC_045512_2_refSeq_1	1	0.000275302	9.73707e-05	B.1.1	EPI_ISL_542270	2020.16
L321|NoITBG|01|03|2020	NC_045512_2_refSeq_1	1	0.000275046	9.72803e-05	B.1.1	EPI_ISL_542271	2020.16
L322|NoITBG|01|03|2020	NC_045512_2_refSeq_1	1	0.000206081	8.4156e-05	B.1.1	EPI_ISL_542272	2020.16
L325|NoITBG|01|03|2020	NC_045512_2_refSeq_1	1	0.00013781	6.8918e-05	B.1	EPI_ISL_542273	2020.16
L327|NoITPV|02|03|2020	NC_045512_2_refSeq_1	1	0.00013737	6.86978e-05	B.1	EPI_ISL_542274	2020.17
L328|NoITPV|02|03|2020	NC_045512_2_refSeq_1	1	0.000240443	9.09091e-05	B.1.5	EPI_ISL_542275	2020.17
L329|NoITLO|02|03|2020	NC_045512_2_refSeq_1	1	0.000103205	5.95938e-05	B.1	EPI_ISL_542276	2020.17
L330|NoITLO|02|03|2020	NC_045512_2_refSeq_1	1	0.000171493	7.67123e-05	B.1	EPI_ISL_542277	2020.17
L331|NoITOT|03|03|2020	NC_045512_2_refSeq_1	1	0.000103021	5.94874e-05	B.1	EPI_ISL_542278	2020.17
L334|NoITCR|03|03|2020	NC_045512_2_refSeq_1	1	0.000206081	8.4156e-05	B.1	EPI_ISL_542279	2020.17
L335|NoITCR|03|03|2020	NC_045512_2_refSeq_1	1	0.000171723	7.6815e-05	B.1	EPI_ISL_542280	2020.17
L342|NoITCR|04|03|2020	NC_045512_2_refSeq_1	1	0.00017203	7.69525e-05	B.1	EPI_ISL_542281	2020.17
L343|NoITCR|04|03|2020	NC_045512_2_refSeq_1	1	0.00017203	7.69525e-05	B.1	EPI_ISL_542282	2020.17
L345|NoITBG|04|03|2020	NC_045512_2_refSeq_1	1	0.000172238	7.70453e-05	B.1	EPI_ISL_542283	2020.17
L346|NoITMI|04|03|2020	NC_045512_2_refSeq_1	1	0.000171723	7.6815e-05	B.1.5	EPI_ISL_542284	2020.17
L347|NoITPV|04|03|2020	NC_045512_2_refSeq_1	1	0.000172523	7.71729e-05	B.1	EPI_ISL_542285	2020.17
L348|NoITCO|05|03|2020	NC_045512_2_refSeq_1	1	0.00013737	6.86978e-05	B.1	EPI_ISL_542286	2020.18
L350|NoITPV|05|03|2020	NC_045512_2_refSeq_1	1	0.00020645	8.43067e-05	B.1.1	EPI_ISL_542287	2020.18
L352|NoITLO|05|03|2020	NC_045512_2_refSeq_1	1	0.00020645	8.43067e-05	B.1	EPI_ISL_542288	2020.18
L354|NoITCO|05|03|2020	NC_045512_2_refSeq_1	1	0.00013737	6.86978e-05	B.1	EPI_ISL_542289	2020.18
L356|NoITPV|05|03|2020	NC_045512_2_refSeq_1	1	0.00013737	6.86978e-05	B.1.5	EPI_ISL_542290	2020.18
L357|NoITCR|05|03|2020	NC_045512_2_refSeq_1	1	0.000137615	6.88207e-05	B.1	EPI_ISL_542291	2020.18
L358|NoITLO|05|03|2020	NC_045512_2_refSeq_1	1	0.00013737	6.86978e-05	B.1.8	EPI_ISL_542292	2020.18
L361|NoITPV|05|03|2020	NC_045512_2_refSeq_1	1	0.000240443	9.09091e-05	B.1.1	EPI_ISL_542293	2020.18
L362|NoITPV|05|03|2020	NC_045512_2_refSeq_1	1	0.00017203	7.69525e-05	B.1.5	EPI_ISL_542294	2020.18
L363|NoITCR|06|03|2020	NC_045512_2_refSeq_1	1	0.00013737	6.86978e-05	B.1	EPI_ISL_542295	2020.18
L364|NoITCR|06|03|2020	NC_045512_2_refSeq_1	1	0.000103021	5.94874e-05	B.1	EPI_ISL_542296	2020.18
L366|NoITLO|07|03|2020	NC_045512_2_refSeq_1	1	0.000171723	7.6815e-05	B.1	EPI_ISL_542297	2020.18
L367|NoITPV|07|03|2020	NC_045512_2_refSeq_1	1	0.00017203	7.69525e-05	B.1.5	EPI_ISL_542298	2020.18
L368|NoITLO|07|03|2020	NC_045512_2_refSeq_1	1	0.000137431	6.87285e-05	B.1	EPI_ISL_542299	2020.18
L369|NoITPV|07|03|2020	NC_045512_2_refSeq_1	1	0.000137615	6.88207e-05	B.1.5	EPI_ISL_542300	2020.18
L370|NoITPV|07|03|2020	NC_045512_2_refSeq_1	1	0.000206443	8.43038e-05	B.1.5	EPI_ISL_542301	2020.18
L371|NoITCO|07|03|2020	NC_045512_2_refSeq_1	1	0.000103021	5.94874e-05	B.1	EPI_ISL_542302	2020.18
L372|NoITCR|07|03|2020	NC_045512_2_refSeq_1	1	0.00020645	8.43067e-05	B.1	EPI_ISL_542303	2020.18
L373|NoITPV|08|03|2020	NC_045512_2_refSeq_1	1	0.000171723	7.6815e-05	B.1.5	EPI_ISL_542304	2020.18
L378|NoITPV|08|03|2020	NC_045512_2_refSeq_1	1	0.00013737	6.86978e-05	B.1.5	EPI_ISL_542305	2020.18
L380|NoITPV|08|03|2020	NC_045512_2_refSeq_1	1	0.000240874	9.10718e-05	B.1.1	EPI_ISL_542306	2020.18
L384|NoITPV|09|03|2020	NC_045512_2_refSeq_1	1	0.000137597	6.88113e-05	B.1	EPI_ISL_542307	2020.19
L385|NoITLO|09|03|2020	NC_045512_2_refSeq_1	1	0.000137615	6.88207e-05	B.1	EPI_ISL_542308	2020.19
L386|NoITLO|09|03|2020	NC_045512_2_refSeq_1	1	0.000103021	5.94874e-05	B.1	EPI_ISL_542309	2020.19
L387|NoITCO|09|03|2020	NC_045512_2_refSeq_1	1	0.000103067	5.9514e-05	B.1	EPI_ISL_542310	2020.19
L388|NoITPV|09|03|2020	NC_045512_2_refSeq_1	1	0.000275615	9.74814e-05	B.1.1	EPI_ISL_542311	2020.19
L389|NoITLO|09|03|2020	NC_045512_2_refSeq_1	1	0.000137615	6.88207e-05	B.1	EPI_ISL_542312	2020.19
L390|NoITLO|09|03|2020	NC_045512_2_refSeq_1	1	0.000103184	5.95815e-05	B.1	EPI_ISL_542313	2020.19
L391|NoITLO|09|03|2020	NC_045512_2_refSeq_1	1	0.000240874	9.10718e-05	B.1	EPI_ISL_542314	2020.19
L393|NoITPV|09|03|2020	NC_045512_2_refSeq_1	1	0.000137781	6.89037e-05	B.1.5	EPI_ISL_542315	2020.19
L394|NoITCR|09|03|2020	NC_045512_2_refSeq_1	1	0.000137838	6.89322e-05	B.1	EPI_ISL_542316	2020.19
L395|NoITCO|09|03|2020	NC_045512_2_refSeq_1	1	0.000241255	9.12162e-05	B.1.1	EPI_ISL_542317	2020.19
L396|NoITCO|09|03|2020	NC_045512_2_refSeq_1	1	0.000137535	6.87805e-05	B.1	EPI_ISL_542318	2020.19
L397|NoITCO|09|03|2020	NC_045512_2_refSeq_1	1	0.000206407	8.42893e-05	B.1.1	EPI_ISL_542319	2020.19
L398|NoITPV|13|03|2020	NC_045512_2_refSeq_1	1	0.000137772	6.8899e-05	B.1.5	EPI_ISL_542320	2020.2
L399|NoITPV|06|03|2020	NC_045512_2_refSeq_1	1	0.000310172	0.000103435	B.1.1	EPI_ISL_542321	2020.18
L400|NoITLO|12|03|2020	NC_045512_2_refSeq_1	1	0.00013737	6.86978e-05	B.1	EPI_ISL_542322	2020.19
L401|NoITLO|14|03|2020	NC_045512_2_refSeq_1	1	0.000206727	8.442e-05	B.1	EPI_ISL_542323	2020.2
L402|NoITLO|13|03|2020	NC_045512_2_refSeq_1	1	0.000103205	5.95938e-05	B.1	EPI_ISL_542324	2020.2
L403|NoITPV|15|03|2020	NC_045512_2_refSeq_1	1	0.000206081	8.4156e-05	B.1.5	EPI_ISL_542325	2020.2
L404|NoITCO|14|03|2020	NC_045512_2_refSeq_1	1	0.000207055	8.4554e-05	B.1.1	EPI_ISL_542326	2020.2
L406|NoITPV|16|03|2020	NC_045512_2_refSeq_1	1	0.000103021	5.94874e-05	B.1	EPI_ISL_542327	2020.21
L407|NoITPV|13|03|2020	NC_045512_2_refSeq_1	1	0.000171723	7.6815e-05	B.1.5	EPI_ISL_542328	2020.2
L409|NoITOT|12|03|2020	NC_045512_2_refSeq_1	1	0.000206898	8.44899e-05	B.1	EPI_ISL_542329	2020.19
L410|NoITCR|03|03|2020	NC_045512_2_refSeq_1	1	0.000103205	5.95938e-05	B.1	EPI_ISL_542330	2020.17
L411|NoITLO|01|03|2020	NC_045512_2_refSeq_1	1	0.00013737	6.86978e-05	B.1	EPI_ISL_542331	2020.16
L412|NoITPV|14|03|2020	NC_045512_2_refSeq_1	1	0.000205805	8.40434e-05	B.1.1	EPI_ISL_542332	2020.2
L413|NoITCO|16|03|2020	NC_045512_2_refSeq_1	1	0.000103205	5.95938e-05	B.1	EPI_ISL_542333	2020.21
L414|NoITCO|16|03|2020	NC_045512_2_refSeq_1	1	0.000137186	6.86059e-05	B.1	EPI_ISL_542334	2020.21
L415|NoITLO|17|03|2020	NC_045512_2_refSeq_1	1	0.000137587	6.88065e-05	B.1	EPI_ISL_542335	2020.21
L416|NoITOT|16|03|2020	NC_045512_2_refSeq_1	1	0.000171735	7.68203e-05	B.1	EPI_ISL_542336	2020.21
L418|NoITPV|18|03|2020	NC_045512_2_refSeq_1	1	0.000172267	7.70586e-05	B.1.5	EPI_ISL_542337	2020.21
L419|NoITPV|12|03|2020	NC_045512_2_refSeq_1	1	0.00013737	6.86978e-05	B.1.5	EPI_ISL_542338	2020.19
L420|NoITPV|18|03|2020	NC_045512_2_refSeq_1	1	0.000412321	0.000119094	B.1.1.1	EPI_ISL_542339	2020.21
L421|NoITPV|17|03|2020	NC_045512_2_refSeq_1	1	0.00017203	7.69525e-05	B.1	EPI_ISL_542340	2020.21
L422|NoITPV|18|03|2020	NC_045512_2_refSeq_1	1	0.000137379	6.87025e-05	B.1.5	EPI_ISL_542341	2020.21
L423|NoITPV|19|03|2020	NC_045512_2_refSeq_1	1	0.000137615	6.88207e-05	B.1	EPI_ISL_542342	2020.21
L424|NoITOT|17|03|2020	NC_045512_2_refSeq_1	1	0.00013737	6.86978e-05	B.1.5	EPI_ISL_542343	2020.21
L425|NoITBG|10|03|2020	NC_045512_2_refSeq_1	1	0.000240874	9.10718e-05	B.1.1	EPI_ISL_542344	2020.19
L426|NoITBG|10|03|2020	NC_045512_2_refSeq_1	1	0.000172238	7.70453e-05	B.1	EPI_ISL_542345	2020.19
L427|NoITLO|15|03|2020	NC_045512_2_refSeq_1	1	0.000275454	9.74244e-05	A.2	EPI_ISL_542346	2020.2
L428|NoITLO|05|03|2020	NC_045512_2_refSeq_1	1	0.00017203	7.69525e-05	B.1	EPI_ISL_542347	2020.18
L429|NoITMI|17|03|2020	NC_045512_2_refSeq_1	1	0.000206081	8.4156e-05	B.1.1	EPI_ISL_542348	2020.21
L430|NoITPV|19|03|2020	NC_045512_2_refSeq_1	1	0.000240874	9.10718e-05	B.1.1	EPI_ISL_542349	2020.21
L431|NoITPV|20|03|2020	NC_045512_2_refSeq_1	1	0.000171723	7.6815e-05	B.1	EPI_ISL_542350	2020.22
L432|NoITPV|19|03|2020	NC_045512_2_refSeq_1	1	0.000137615	6.88207e-05	B.1.5	EPI_ISL_542351	2020.21
L433|NoITMI|20|03|2020	NC_045512_2_refSeq_1	1	0.00017203	7.69525e-05	B.1	EPI_ISL_542352	2020.22
L434|NoITPV|20|03|2020	NC_045512_2_refSeq_1	1	0.000240874	9.10718e-05	B.1.5	EPI_ISL_542353	2020.22
L435|NoITPV|20|03|2020	NC_045512_2_refSeq_1	1	0.000240874	9.10718e-05	B.1.1	EPI_ISL_542354	2020.22
L436|NoITPV|19|03|2020	NC_045512_2_refSeq_1	1	0.00017203	7.69525e-05	B.1.5	EPI_ISL_542355	2020.21
L437|NoITPV|19|03|2020	NC_045512_2_refSeq_1	1	0.000240443	9.09091e-05	B.1.1	EPI_ISL_542356	2020.21
L438|NoITPV|21|03|2020	NC_045512_2_refSeq_1	1	0.000171723	7.6815e-05	B.1.5	EPI_ISL_542357	2020.22
L439|NoITPV|28|03|2020	NC_045512_2_refSeq_1	1	0.000240443	9.09091e-05	B.1.1	EPI_ISL_542358	2020.24
L440|NoITLO|22|03|2020	NC_045512_2_refSeq_1	1	0.000171723	7.6815e-05	B.1	EPI_ISL_542359	2020.22
L441|NoITLO|02|03|2020	NC_045512_2_refSeq_1	1	0.00020645	8.43067e-05	B.1	EPI_ISL_542360	2020.17
L442|NoITCO|22|03|2020	NC_045512_2_refSeq_1	1	0.000447988	0.000124326	B.1.1	EPI_ISL_542361	2020.22
L443|NoITLO|25|03|2020	NC_045512_2_refSeq_1	1	0.000309181	0.000103104	B.1.1	EPI_ISL_542362	2020.23
L444|NoITPV|20|03|2020	NC_045512_2_refSeq_1	1	0.000240874	9.10718e-05	B.1.1	EPI_ISL_542363	2020.22
L445|NoITCO|14|03|2020	NC_045512_2_refSeq_1	1	0.00027481	9.71967e-05	B.1.1	EPI_ISL_542364	2020.2
L447|NoITCR|23|03|2020	NC_045512_2_refSeq_1	1	0.000173541	7.76284e-05	B.1	EPI_ISL_542365	2020.22
L448|NoITCR|18|03|2020	NC_045512_2_refSeq_1	1	0.00020645	8.43067e-05	B.1	EPI_ISL_542366	2020.21
L449|NoITPV|22|03|2020	NC_045512_2_refSeq_1	1	0.000412321	0.000119094	B.1.1.1	EPI_ISL_542367	2020.22
L450|NoITPV|23|03|2020	NC_045512_2_refSeq_1	1	0.000171965	7.69234e-05	B.1	EPI_ISL_542368	2020.22
L451|NoITPV|13|03|2020	NC_045512_2_refSeq_1	1	0.00013737	6.86978e-05	B.1	EPI_ISL_542369	2020.2
L452|NoITPV|24|03|2020	NC_045512_2_refSeq_1	1	0.000171723	7.6815e-05	B.1.5	EPI_ISL_542370	2020.23
L453|NoITCO|21|03|2020	NC_045512_2_refSeq_1	1	0.00027481	9.71967e-05	B.1.1	EPI_ISL_542371	2020.22
L454|NoITCO|25|03|2020	NC_045512_2_refSeq_1	1	0.000206081	8.4156e-05	B.1.1	EPI_ISL_542372	2020.23
L455|NoITPV|25|03|2020	NC_045512_2_refSeq_1	1	0.00020645	8.43067e-05	B.1	EPI_ISL_542373	2020.23
L457|NoITPV|25|03|2020	NC_045512_2_refSeq_1	1	0.000240122	9.07874e-05	B.1	EPI_ISL_542374	2020.23
L458|NoITPV|25|03|2020	NC_045512_2_refSeq_1	1	0.000341737	0.000108118	B.1	EPI_ISL_542375	2020.23
L459|NoITPV|13|03|2020	NC_045512_2_refSeq_1	1	0.00027481	9.71967e-05	B.1.5	EPI_ISL_542376	2020.2
L461|NoITPV|25|03|2020	NC_045512_2_refSeq_1	1	0.000377431	0.000113859	B.1.1	EPI_ISL_542377	2020.23
L462|NoITPV|16|03|2020	NC_045512_2_refSeq_1	1	0.000240874	9.10718e-05	B.1.5	EPI_ISL_542378	2020.21
L463|NoITPV|23|03|2020	NC_045512_2_refSeq_1	1	0.00020645	8.43067e-05	B.1	EPI_ISL_542379	2020.22
L464|NoITPV|27|03|2020	NC_045512_2_refSeq_1	1	0.000379044	0.000114345	B.1.1.1	EPI_ISL_542380	2020.24
L465|NoITLO|20|03|2020	NC_045512_2_refSeq_1	1	0.000171723	7.6815e-05	B.1	EPI_ISL_542381	2020.22
L469|NoITPV|28|03|2020	NC_045512_2_refSeq_1	1	0.000103021	5.94874e-05	B.1	EPI_ISL_542382	2020.24
L470|NoITCO|23|03|2020	NC_045512_2_refSeq_1	1	0.00027481	9.71967e-05	B.1.1	EPI_ISL_542383	2020.22
L471|NoITCO|28|03|2020	NC_045512_2_refSeq_1	1	0.00027481	9.71967e-05	B.1.1	EPI_ISL_542384	2020.24
L472|NoITPV|18|03|2020	NC_045512_2_refSeq_1	1	0.000240443	9.09091e-05	B.1	EPI_ISL_542385	2020.21
L473|NoITMI|30|03|2020	NC_045512_2_refSeq_1	1	0.000275302	9.73707e-05	B.1.1	EPI_ISL_542386	2020.24
L474|NoITPV|30|03|2020	NC_045512_2_refSeq_1	1	0.000171723	7.6815e-05	B.1	EPI_ISL_542387	2020.24
L475|NoITPV|30|03|2020	NC_045512_2_refSeq_1	1	0.000343557	0.000108694	B.1.1	EPI_ISL_542388	2020.24
L476|NoITPV|01|04|2020	NC_045512_2_refSeq_1	1	0.000344515	0.000108997	B.1.1	EPI_ISL_542389	2020.25
L477|NoITPV|31|03|2020	NC_045512_2_refSeq_1	1	0.00020645	8.43067e-05	B.1	EPI_ISL_542390	2020.25
L478|NoITCO|12|03|2020	NC_045512_2_refSeq_1	1	0.000137615	6.88207e-05	B.1	EPI_ISL_542391	2020.19
L480|NoITPV|31|03|2020	NC_045512_2_refSeq_1	1	0.000309181	0.000103104	B.1.1	EPI_ISL_542392	2020.25
L485|NoITOT|17|03|2020	NC_045512_2_refSeq_1	1	0.000137186	6.86059e-05	B.1	EPI_ISL_542393	2020.21
L486|NoITOT|17|03|2020	NC_045512_2_refSeq_1	1	0.000171965	7.69234e-05	B.1	EPI_ISL_542394	2020.21
L487|NoITLO|27|03|2020	NC_045512_2_refSeq_1	1	0.000206081	8.4156e-05	B.1	EPI_ISL_542395	2020.24
L491|NoITOT|20|03|2020	NC_045512_2_refSeq_1	1	0.000137186	6.86059e-05	B.1	EPI_ISL_542396	2020.22
L492|NoITOT|20|03|2020	NC_045512_2_refSeq_1	1	0.000103067	5.9514e-05	B.1	EPI_ISL_542397	2020.22
L493|NoITOT|21|03|2020	NC_045512_2_refSeq_1	1	6.85842e-05	4.85009e-05	B.1	EPI_ISL_542398	2020.22
L494|NoITOT|21|03|2020	NC_045512_2_refSeq_1	1	0.000137611	6.88184e-05	B.1	EPI_ISL_542399	2020.22
L53|NoITBG|02|03|2020	NC_045512_2_refSeq_1	1	0.000171723	7.6815e-05	B.1.5	EPI_ISL_542400	2020.17
L54|NoITBG|26|02|2020	NC_045512_2_refSeq_1	1	0.00017193	7.69075e-05	B.1	EPI_ISL_542401	2020.15
L55|NoITBG|02|03|2020	NC_045512_2_refSeq_1	1	0.000240874	9.10718e-05	B.1.1	EPI_ISL_542402	2020.17
L56|NoITBG|03|03|2020	NC_045512_2_refSeq_1	1	0.000240874	9.10718e-05	B.1.1	EPI_ISL_542403	2020.17
L57|NoITLC|04|03|2020	NC_045512_2_refSeq_1	1	0.000274442	9.70666e-05	B.1.1	EPI_ISL_542404	2020.17
L58|NoITLC|04|03|2020	NC_045512_2_refSeq_1	1	0.00017193	7.69075e-05	B.1	EPI_ISL_542405	2020.17
L60|NoITBG|27|02|2020	NC_045512_2_refSeq_1	1	0.000137535	6.87805e-05	B.1	EPI_ISL_542406	2020.16
L61|NoITBG|02|03|2020	NC_045512_2_refSeq_1	1	0.000205805	8.40434e-05	B.1.1	EPI_ISL_542407	2020.17
L62|NoITBG|04|03|2020	NC_045512_2_refSeq_1	1	0.000206329	8.42574e-05	B.1	EPI_ISL_542408	2020.17
L63|NoITBG|03|03|2020	NC_045512_2_refSeq_1	1	0.00017193	7.69075e-05	B.1	EPI_ISL_542409	2020.17
L64|NoITBG|25|02|2020	NC_045512_2_refSeq_1	1	0.000205812	8.40463e-05	B.1.1	EPI_ISL_542410	2020.15
L65|NoITMI|02|03|2020	NC_045512_2_refSeq_1	1	0.000171723	7.6815e-05	B.1	EPI_ISL_542411	2020.17
L66|NoITBG|29|02|2020	NC_045512_2_refSeq_1	1	0.000103021	5.94874e-05	B.1	EPI_ISL_542412	2020.16
L67|NoITMI|05|03|2020	NC_045512_2_refSeq_1	1	0.00013737	6.86978e-05	B.1	EPI_ISL_542413	2020.18
L68|NoITMI|04|03|2020	NC_045512_2_refSeq_1	1	0.000138248	6.91371e-05	B.1	EPI_ISL_542414	2020.17
L69|NoITMI|01|03|2020	NC_045512_2_refSeq_1	1	0.00020645	8.43067e-05	B.1.1	EPI_ISL_542415	2020.16
L70|NoITLO|06|03|2020	NC_045512_2_refSeq_1	1	0.000103205	5.95938e-05	B.1	EPI_ISL_542416	2020.18
L71|NoITCR|04|03|2020	NC_045512_2_refSeq_1	1	0.000103021	5.94874e-05	B.1	EPI_ISL_542417	2020.17
L73|NoITLC|09|03|2020	NC_045512_2_refSeq_1	1	0.000206081	8.4156e-05	B.1.1	EPI_ISL_542418	2020.19
L74|NoITLC|08|03|2020	NC_045512_2_refSeq_1	1	0.000103021	5.94874e-05	B.1	EPI_ISL_542419	2020.18
L75|NoITOT|03|03|2020	NC_045512_2_refSeq_1	1	0.00020645	8.43067e-05	B.1.1	EPI_ISL_542420	2020.17
L76|NoITCO|05|03|2020	NC_045512_2_refSeq_1	1	0.000137535	6.87805e-05	B.1	EPI_ISL_542421	2020.18
L77|NoITMI|06|03|2020	NC_045512_2_refSeq_1	1	0.000240443	9.09091e-05	B.1.1	EPI_ISL_542422	2020.18
L78|NoITMI|06|03|2020	NC_045512_2_refSeq_1	1	0.00013736	6.86931e-05	B.1	EPI_ISL_542423	2020.18
L79|NoITCO|03|03|2020	NC_045512_2_refSeq_1	1	0.000137781	6.89037e-05	B.1	EPI_ISL_542424	2020.17
L80|NoITCO|10|03|2020	NC_045512_2_refSeq_1	1	0.0001718	7.68494e-05	B.1.5	EPI_ISL_542425	2020.19
L81|NoITLC|08|03|2020	NC_045512_2_refSeq_1	1	0.000240443	9.09091e-05	B.1.1	EPI_ISL_542426	2020.18
L83|NoITCO|11|03|2020	NC_045512_2_refSeq_1	1	0.000309181	0.000103104	B.1.1	EPI_ISL_542427	2020.19
L84|NoITLC|10|03|2020	NC_045512_2_refSeq_1	1	0.000240824	9.1053e-05	B.1.1	EPI_ISL_542428	2020.19
L85|NoITCO|02|03|2020	NC_045512_2_refSeq_1	1	0.00013737	6.86978e-05	B.1	EPI_ISL_542429	2020.17
L86|NoITCO|04|03|2020	NC_045512_2_refSeq_1	1	0.000240443	9.09091e-05	B.1.1	EPI_ISL_542430	2020.17
L87|NoITLC|10|03|2020	NC_045512_2_refSeq_1	1	0.00020645	8.43067e-05	B.1.1	EPI_ISL_542431	2020.19
L88|NoITCO|08|03|2020	NC_045512_2_refSeq_1	1	0.000137781	6.89037e-05	B.1	EPI_ISL_542432	2020.18
L89|NoITCO|10|03|2020	NC_045512_2_refSeq_1	1	0.000206081	8.4156e-05	B.1.1	EPI_ISL_542433	2020.19
L90|NoITCO|09|03|2020	NC_045512_2_refSeq_1	1	0.000102883	5.94078e-05	B.1	EPI_ISL_542434	2020.19
L91|NoITLC|11|03|2020	NC_045512_2_refSeq_1	1	0.000137186	6.86059e-05	B.1	EPI_ISL_542435	2020.19
L92|NoITLC|10|03|2020	NC_045512_2_refSeq_1	1	0.000206791	8.44462e-05	B.1.1	EPI_ISL_542436	2020.19
L93|NoITLC|08|03|2020	NC_045512_2_refSeq_1	1	0.000277008	9.79744e-05	B.1.1	EPI_ISL_542437	2020.18
L94|NoITMI|10|03|2020	NC_045512_2_refSeq_1	1	0.00020645	8.43067e-05	B.1.1	EPI_ISL_542438	2020.19
L95|NoITLC|08|03|2020	NC_045512_2_refSeq_1	1	0.00020645	8.43067e-05	B.1.1	EPI_ISL_542439	2020.18
L96|NoITBG|06|03|2020	NC_045512_2_refSeq_1	1	0.000276568	9.78186e-05	B.1.1	EPI_ISL_542440	2020.18
L97|NoITLC|09|03|2020	NC_045512_2_refSeq_1	1	0.000274933	9.72401e-05	B.1.1	EPI_ISL_542441	2020.19
L98|NoITMI|26|02|2020	NC_045512_2_refSeq_1	1	0.000137615	6.88207e-05	B.1	EPI_ISL_542442	2020.15
L99|NoITMI|10|03|2020	NC_045512_2_refSeq_1	1	0.000172025	7.69499e-05	B.1	EPI_ISL_542443	2020.19
1. Tajima F. and Nei M. (1984). Estimation of evolutionary distance between nucleotide sequences. Molecular Biology and Evolution 1:269-285.
2. Tamura K.Stecher G. Peterson D.Filipski A.and Kumar S. (2013). MEGA6: Molecular Evolutionary Genetics Analysis version 6.0. Molecular Biology and Evolution30: 2725-2729.

## Sheet: Figure4ab
Sequence name	Lineage	A.2	B	B.1	B.1.1	B.1.1.1	B.1.5	B.1.8	Abb_A20268G	Abb_A23403G	Abb_A26530G	Abb_A8072G	Abb_C10993T	Abb_C13536T	Abb_C14408T	Abb_C18568T	Abb_C23575T	Abb_C3373A	Abb_C4002T	Abb_G10097A	Abb_G18898T	Abb_G24077T	Abb_GGG28881-28883CAC	Abb_T4579A	A20268G	A23403G	A26530G	A8072G	C10993T	C13536T	C14408T	C18568T	C23575T	C3373A	C4002T	G10097A	G18898T	G24077T	GGG28881-28883CAC	T4579A
L100|NoITOT|08|03|2020	B.1.1	0	0	0	1	0	0	0		100					97.8								99.5		0	1	0	0	0	0	1	0	0	0	0	0	0	0	1	0
L101|NoITCO|08|03|2020	B.1.1	0	0	0	1	0	0	0		100					99.6								99.5		0	1	0	0	0	0	1	0	0	0	0	0	0	0	1	0
L102|NoITLC|09|03|2020	B.1.1	0	0	0	1	0	0	0		100					96.3								100		0	1	0	0	0	0	1	0	0	0	0	0	0	0	1	0
L103|NoITLC|09|03|2020	B.1.1	0	0	0	1	0	0	0		100					97.4								99.5		0	1	0	0	0	0	1	0	0	0	0	0	0	0	1	0
L104|NoITCO|06|03|2020	B.1	0	0	1	0	0	0	0		99.9					96										0	1	0	0	0	0	1	0	0	0	0	0	0	0	0	0
L105|NoITMI|02|03|2020	B.1.1	0	0	0	1	0	0	0		99.9					97.1								99.5		0	1	0	0	0	0	1	0	0	0	0	0	0	0	1	0
L106|NoITBG|09|03|2020	B.1	0	0	1	0	0	0	0		100					96.9										0	1	0	0	0	0	1	0	0	0	0	0	0	0	0	0
L107|NoITMI|05|03|2020	B.1	0	0	1	0	0	0	0		99.9	97.5				94.2										0	1	1	0	0	0	1	0	0	0	0	0	0	0	0	0
L108|NoITLC|02|03|2020	B.1.1	0	0	0	1	0	0	0		100					96.9								99.2		0	1	0	0	0	0	1	0	0	0	0	0	0	0	1	0
L109|NoITMI|10|03|2020	B.1	0	0	1	0	0	0	0		100					97.2										0	1	0	0	0	0	1	0	0	0	0	0	0	0	0	0
L111|NoITMI|05|03|2020	B.1.1	0	0	0	1	0	0	0		99.9					95.1								99.8		0	1	0	0	0	0	1	0	0	0	0	0	0	0	1	0
L112|NoITLC|02|03|2020	B.1.1	0	0	0	1	0	0	0		100					96.2								99.4		0	1	0	0	0	0	1	0	0	0	0	0	0	0	1	0
L113|NoITLC|09|03|2020	B.1.1	0	0	0	1	0	0	0		100					97.3						96.1		96.3	47.1	0	1	0	0	0	0	1	0	0	0	0	0	1	0	1	1
L115|NoITLC|07|03|2020	B.1	0	0	1	0	0	0	0		100	98.5				99										0	1	1	0	0	0	1	0	0	0	0	0	0	0	0	0
L116|NoITMI|02|03|2020	B.1	0	0	1	0	0	0	0		99.8	97.7				97.3										0	1	1	0	0	0	1	0	0	0	0	0	0	0	0	0
L117|NoITLC|09|03|2020	B.1	0	0	1	0	0	0	0		99.9	98.4				97.3	78.1									0	1	1	0	0	0	1	1	0	0	0	0	0	0	0	0
L118|NoITCO|16|03|2020	B.1	0	0	1	0	0	0	0		99.9			65.1		97.5										0	1	0	0	1	0	1	0	0	0	0	0	0	0	0	0
L119|NoITLC|14|03|2020	B.1	0	0	1	0	0	0	0		100					92										0	1	0	0	0	0	1	0	0	0	0	0	0	0	0	0
L120|NoITCO|12|03|2020	B.1	0	0	1	0	0	0	0		99.8					99							100			0	1	0	0	0	0	1	0	0	0	0	0	0	1	0	0
L121|NoITCO|17|03|2020	B.1.1	0	0	0	1	0	0	0		100					97.3								99.3		0	1	0	0	0	0	1	0	0	0	0	0	0	0	1	0
L122|NoITCO|09|03|2020	B.1.1	0	0	0	1	0	0	0		99.9					96.3								99.6		0	1	0	0	0	0	1	0	0	0	0	0	0	0	1	0
L123|NoITCO|10|03|2020	B.1.1	0	0	0	1	0	0	0		99.8					96.8								100		0	1	0	0	0	0	1	0	0	0	0	0	0	0	1	0
L124|NoITCO|10|03|2020	B.1.1	0	0	0	1	0	0	0		100					97.9								99.4		0	1	0	0	0	0	1	0	0	0	0	0	0	0	1	0
L125|NoITCO|13|03|2020	B.1	0	0	1	0	0	0	0		99.9	94.9				97.8										0	1	1	0	0	0	1	0	0	0	0	0	0	0	0	0
L126|NoITCO|18|03|2020	B.1.1	0	0	0	1	0	0	0		99.6					98.8								99.5		0	1	0	0	0	0	1	0	0	0	0	0	0	0	1	0
L127|NoITCO|17|03|2020	B.1	0	0	1	0	0	0	0		99.9			62.4		98.1										0	1	0	0	1	0	1	0	0	0	0	0	0	0	0	0
L128|NoITMI|23|03|2020	B.1	0	0	1	0	0	0	0		100					96.7										0	1	0	0	0	0	1	0	0	0	0	0	0	0	0	0
L129|NoITCO|28|02|2020	B.1.1	0	0	0	1	0	0	0		99.9					97								99.7		0	1	0	0	0	0	1	0	0	0	0	0	0	0	1	0
L130|NoITCO|10|03|2020	B.1	0	0	1	0	0	0	0		100					97.1										0	1	0	0	0	0	1	0	0	0	0	0	0	0	0	0
L131|NoITCO|20|03|2020	B.1	0	0	1	0	0	0	0		99.8					97.6										0	1	0	0	0	0	1	0	0	0	0	0	0	0	0	0
L132|NoITCO|21|03|2020	B.1	0	0	1	0	0	0	0		99.9			65.3		97.1										0	1	0	0	1	0	1	0	0	0	0	0	0	0	0	0
L133|NoITCO|18|03|2020	B.1.1	0	0	0	1	0	0	0		99.9					96.4								99.9		0	1	0	0	0	0	1	0	0	0	0	0	0	0	1	0
L134|NoITCO|17|03|2020	B.1.5	0	0	0	0	0	1	0		99.7					96.3		93								0	1	0	0	0	0	1	0	1	0	0	0	0	0	0	0
L135|NoITCO|19|03|2020	B.1.1	0	0	0	1	0	0	0		99.9					96								99.6		0	1	0	0	0	0	1	0	0	0	0	0	0	0	1	0
L136|NoITMI|22|03|2020	B.1	0	0	1	0	0	0	0		100					97.4										0	1	0	0	0	0	1	0	0	0	0	0	0	0	0	0
L137|NoITMI|23|03|2020	B.1	0	0	1	0	0	0	0		99.8					96.9										0	1	0	0	0	0	1	0	0	0	0	0	0	0	0	0
L138|NoITCO|16|03|2020	B.1.1	0	0	0	1	0	0	0		100		47.3			97.4								99		0	1	0	1	0	0	1	0	0	0	0	0	0	0	1	0
L139|NoITCO|18|03|2020	B.1.1	0	0	0	1	0	0	0		100					97.3								99.8		0	1	0	0	0	0	1	0	0	0	0	0	0	0	1	0
L140|NoITCO|19|03|2020	B.1.1	0	0	0	1	0	0	0		99.6					98.2								99.4		0	1	0	0	0	0	1	0	0	0	0	0	0	0	1	0
L141|NoITCO|19|03|2020	B.1.1	0	0	0	1	0	0	0		99.9					94.2								99.6		0	1	0	0	0	0	1	0	0	0	0	0	0	0	1	0
L142|NoITLC|19|03|2020	B.1.1	0	0	0	1	0	0	0		100					93.2								99.9		0	1	0	0	0	0	1	0	0	0	0	0	0	0	1	0
L144|NoITCO|19|03|2020	B.1.1	0	0	0	1	0	0	0		99.9					91.6								99.6		0	1	0	0	0	0	1	0	0	0	0	0	0	0	1	0
L145|NoITCO|19|03|2020	B.1.1	0	0	0	1	0	0	0		100		45.6			97.1								99.6		0	1	0	1	0	0	1	0	0	0	0	0	0	0	1	0
L146|NoITCO|19|03|2020	B.1.1	0	0	0	1	0	0	0		100					97.2								99.6		0	1	0	0	0	0	1	0	0	0	0	0	0	0	1	0
L147|NoITLC|20|03|2020	B.1	0	0	1	0	0	0	0		99.9					96.4										0	1	0	0	0	0	1	0	0	0	0	0	0	0	0	0
L148|NoITMI|07|03|2020	B.1	0	0	1	0	0	0	0		99.9	99.7				96.2	66.1									0	1	1	0	0	0	1	1	0	0	0	0	0	0	0	0
L149|NoITMI|19|03|2020	B.1.1	0	0	0	1	0	0	0		99.9					95.4								99.6		0	1	0	0	0	0	1	0	0	0	0	0	0	0	1	0
L150|NoITLC|13|03|2020	B.1.1	0	0	0	1	0	0	0		99.9					97.3			99.8					99.7		0	1	0	0	0	0	1	0	0	1	0	0	0	0	1	0
L151|NoITCO|10|03|2020	B.1.1	0	0	0	1	0	0	0		99.7					97.2								99.3		0	1	0	0	0	0	1	0	0	0	0	0	0	0	1	0
L152|NoITCO|16|03|2020	B.1.1	0	0	0	1	0	0	0		99.7					95.7								99.7		0	1	0	0	0	0	1	0	0	0	0	0	0	0	1	0
L153|NoITCO|15|03|2020	B.1.1	0	0	0	1	0	0	0		100		46.2			98								99.2		0	1	0	1	0	0	1	0	0	0	0	0	0	0	1	0
L154|NoITMI|21|03|2020	B.1	0	0	1	0	0	0	0		100					95.6										0	1	0	0	0	0	1	0	0	0	0	0	0	0	0	0
L155|NoITMI|18|03|2020	B.1	0	0	1	0	0	0	0		99.9					92.1										0	1	0	0	0	0	1	0	0	0	0	0	0	0	0	0
L156|NoITMI|19|03|2020	B.1	0	0	1	0	0	0	0		99.9					91.6										0	1	0	0	0	0	1	0	0	0	0	0	0	0	0	0
L157|NoITLC|19|03|2020	B.1.1	0	0	0	1	0	0	0		99.9					98.9								99.4		0	1	0	0	0	0	1	0	0	0	0	0	0	0	1	0
L158|NoITMI|19|03|2020	B.1	0	0	1	0	0	0	0		100					98.8										0	1	0	0	0	0	1	0	0	0	0	0	0	0	0	0
L159|NoITMI|13|03|2020	B.1.1	0	0	0	1	0	0	0		99.9					97								99.8		0	1	0	0	0	0	1	0	0	0	0	0	0	0	1	0
L160|NoITMI|25|03|2020	B.1.5	0	0	0	0	0	1	0		99.9					97.2		100								0	1	0	0	0	0	1	0	1	0	0	0	0	0	0	0
L162|NoITMI|08|03|2020	B.1.1.1	0	0	0	0	1	0	0		100				82.4	96.3				99.9	41.5			99.5		0	1	0	0	0	1	1	0	0	0	1	1	0	0	1	0
L163|NoITLC|03|03|2020	B.1.1	0	0	0	1	0	0	0		99.9					96.2								99.3		0	1	0	0	0	0	1	0	0	0	0	0	0	0	1	0
L164|NoITMI|21|03|2020	B.1.1	0	0	0	1	0	0	0		100					97.3								99.7		0	1	0	0	0	0	1	0	0	0	0	0	0	0	1	0
L165|NoITMI|18|03|2020	B.1	0	0	1	0	0	0	0		99.9					97.9										0	1	0	0	0	0	1	0	0	0	0	0	0	0	0	0
L166|NoITLC|20|03|2020	B.1.1	0	0	0	1	0	0	0		100					97.1								99.5		0	1	0	0	0	0	1	0	0	0	0	0	0	0	1	0
L167|NoITCO|15|03|2020	B.1.1	0	0	0	1	0	0	0		99.9					97.3								99.5		0	1	0	0	0	0	1	0	0	0	0	0	0	0	1	0
L168|NoITMI|21|03|2020	B.1.1	0	0	0	1	0	0	0		100					96.9								99.5		0	1	0	0	0	0	1	0	0	0	0	0	0	0	1	0
L169|NoITCO|14|03|2020	B.1	0	0	1	0	0	0	0		100					97										0	1	0	0	0	0	1	0	0	0	0	0	0	0	0	0
L170|NoITMI|20|03|2020	B.1	0	0	1	0	0	0	0		99.8					95.4										0	1	0	0	0	0	1	0	0	0	0	0	0	0	0	0
L171|NoITMI|21|03|2020	B.1	0	0	1	0	0	0	0		99.9					97										0	1	0	0	0	0	1	0	0	0	0	0	0	0	0	0
L172|NoITCO|19|03|2020	B.1.1	0	0	0	1	0	0	0		99.7					97.6								99.8		0	1	0	0	0	0	1	0	0	0	0	0	0	0	1	0
L173|NoITMI|19|03|2020	B.1	0	0	1	0	0	0	0		100					97.1										0	1	0	0	0	0	1	0	0	0	0	0	0	0	0	0
L174|NoITMI|21|03|2020	B.1	0	0	1	0	0	0	0		99.9					97.4										0	1	0	0	0	0	1	0	0	0	0	0	0	0	0	0
L175|NoITLC|16|03|2020	B.1	0	0	1	0	0	0	0		99.9			65.6		96.5										0	1	0	0	1	0	1	0	0	0	0	0	0	0	0	0
L176|NoITMI|21|03|2020	B.1.1	0	0	0	1	0	0	0		99.9					97.9								99.5		0	1	0	0	0	0	1	0	0	0	0	0	0	0	1	0
L177|NoITCO|16|03|2020	B.1	0	0	1	0	0	0	0		100					96.8										0	1	0	0	0	0	1	0	0	0	0	0	0	0	0	0
L178|NoITMI|21|03|2020	B.1.1	0	0	0	1	0	0	0		99.9					98.6								99.5		0	1	0	0	0	0	1	0	0	0	0	0	0	0	1	0
L182|NoITCO|12|03|2020	B.1.1	0	0	0	1	0	0	0		99.8					96.5								100		0	1	0	0	0	0	1	0	0	0	0	0	0	0	1	0
L183|NoITMI|21|03|2020	B.1	0	0	1	0	0	0	0		100					97.8										0	1	0	0	0	0	1	0	0	0	0	0	0	0	0	0
L184|NoITCO|14|03|2020	B.1.1	0	0	0	1	0	0	0		100					96.2								99.5		0	1	0	0	0	0	1	0	0	0	0	0	0	0	1	0
L185|NoITMI|19|03|2020	B.1	0	0	1	0	0	0	0		99.9					98										0	1	0	0	0	0	1	0	0	0	0	0	0	0	0	0
L186|NoITLC|20|03|2020	B.1	0	0	1	0	0	0	0		100	97.3				96.1	63.3									0	1	1	0	0	0	1	1	0	0	0	0	0	0	0	0
L187|NoITCO|18|03|2020	B.1.1	0	0	0	1	0	0	0		99.9					97.7								99.9		0	1	0	0	0	0	1	0	0	0	0	0	0	0	1	0
L189|NoITCO|15|03|2020	B.1.1	0	0	0	1	0	0	0		100					97								100		0	1	0	0	0	0	1	0	0	0	0	0	0	0	1	0
L190|NoITMI|10|03|2020	B.1.1	0	0	0	1	0	0	0		99.8					97.5								99.8		0	1	0	0	0	0	1	0	0	0	0	0	0	0	1	0
L191|NoITMI|21|03|2020	B.1	0	0	1	0	0	0	0		100					97.1										0	1	0	0	0	0	1	0	0	0	0	0	0	0	0	0
L192|NoITMI|21|03|2020	B.1	0	0	1	0	0	0	0		99.7					97.2										0	1	0	0	0	0	1	0	0	0	0	0	0	0	0	0
L193|NoITCO|22|03|2020	B.1	0	0	1	0	0	0	0		99.9			72.8		96.8										0	1	0	0	1	0	1	0	0	0	0	0	0	0	0	0
L194|NoITLC|22|03|2020	B.1.1	0	0	0	1	0	0	0		99.9					97.1								99.6		0	1	0	0	0	0	1	0	0	0	0	0	0	0	1	0
L195|NoITMI|21|03|2020	B.1	0	0	1	0	0	0	0		99.8					96.9										0	1	0	0	0	0	1	0	0	0	0	0	0	0	0	0
L196|NoITCO|22|03|2020	B.1	0	0	1	0	0	0	0		99.9					96.1										0	1	0	0	0	0	1	0	0	0	0	0	0	0	0	0
L197|NoITCO|22|03|2020	B.1.1	0	0	0	1	0	0	0		99.8					97.7								99.6		0	1	0	0	0	0	1	0	0	0	0	0	0	0	1	0
L198|NoITCO|21|03|2020	B.1	0	0	1	0	0	0	0		100			82.9		94.3										0	1	0	0	1	0	1	0	0	0	0	0	0	0	0	0
L199|NoITMI|21|03|2020	B.1	0	0	1	0	0	0	0		99.9					95.9										0	1	0	0	0	0	1	0	0	0	0	0	0	0	0	0
L201|NoITMI|22|03|2020	B.1	0	0	1	0	0	0	0		99.9					94.4										0	1	0	0	0	0	1	0	0	0	0	0	0	0	0	0
L203|NoITLC|22|03|2020	B.1.1	0	0	0	1	0	0	0		100					95.8								99.9		0	1	0	0	0	0	1	0	0	0	0	0	0	0	1	0
L204|NoITMI|08|03|2020	B.1.5	0	0	0	0	0	1	0	48.5	99.9					95.5										1	1	0	0	0	0	1	0	0	0	0	0	0	0	0	0
L205|NoITMI|03|03|2020	B.1.1	0	0	0	1	0	0	0		99.9					94.5								99.7		0	1	0	0	0	0	1	0	0	0	0	0	0	0	1	0
L206|NoITMI|08|03|2020	B.1	0	0	1	0	0	0	0		99.9	97.8				95.7	65.9									0	1	1	0	0	0	1	1	0	0	0	0	0	0	0	0
L207|NoITMI|10|03|2020	B.1.1	0	0	0	1	0	0	0		100					98								99.3		0	1	0	0	0	0	1	0	0	0	0	0	0	0	1	0
L208|NoITMI|07|03|2020	B.1	0	0	1	0	0	0	0		100					95.9										0	1	0	0	0	0	1	0	0	0	0	0	0	0	0	0
L210|NoITMI|12|03|2020	B.1	0	0	1	0	0	0	0		99.9					95.2										0	1	0	0	0	0	1	0	0	0	0	0	0	0	0	0
L211|NoITCO|12|03|2020	B.1.1	0	0	0	1	0	0	0		100					98.1								99.5		0	1	0	0	0	0	1	0	0	0	0	0	0	0	1	0
L212|NoITMI|14|03|2020	B.1.1	0	0	0	1	0	0	0		99.9					96.9								99.7		0	1	0	0	0	0	1	0	0	0	0	0	0	0	1	0
L213|NoITMI|12|03|2020	B.1.1	0	0	0	1	0	0	0		100					97.8								99.9		0	1	0	0	0	0	1	0	0	0	0	0	0	0	1	0
L214|NoITMI|12|03|2020	B.1.1	0	0	0	1	0	0	0		99.9					93.6								99.8		0	1	0	0	0	0	1	0	0	0	0	0	0	0	1	0
L215|NoITMI|12|03|2020	B.1	0	0	1	0	0	0	0		99.9					94.8										0	1	0	0	0	0	1	0	0	0	0	0	0	0	0	0
L216|NoITMI|13|03|2020	B.1	0	0	1	0	0	0	0		100					95.5										0	1	0	0	0	0	1	0	0	0	0	0	0	0	0	0
L217|NoITMI|15|03|2020	B.1	0	0	1	0	0	0	0		99.9					94.9										0	1	0	0	0	0	1	0	0	0	0	0	0	0	0	0
L218|NoITMI|10|03|2020	B.1	0	0	1	0	0	0	0		99.8					95.7										0	1	0	0	0	0	1	0	0	0	0	0	0	0	0	0
L219|NoITMI|15|03|2020	B.1.1	0	0	0	1	0	0	0		99.9					97.2								99.4		0	1	0	0	0	0	1	0	0	0	0	0	0	0	1	0
L220|NoITMI|11|03|2020	B.1	0	0	1	0	0	0	0		100	100				95	67.8									0	1	1	0	0	0	1	1	0	0	0	0	0	0	0	0
L221|NoITMI|14|03|2020	B.1	0	0	1	0	0	0	0		99.9					94.3										0	1	0	0	0	0	1	0	0	0	0	0	0	0	0	0
L222|NoITMI|13|03|2020	B.1.1	0	0	0	1	0	0	0		100					95.3								99.4		0	1	0	0	0	0	1	0	0	0	0	0	0	0	1	0
L223|NoITMI|13|03|2020	B.1.1	0	0	0	1	0	0	0		99.9					99.1								99.2		0	1	0	0	0	0	1	0	0	0	0	0	0	0	1	0
L224|NoITCO|13|03|2020	B.1.1	0	0	0	1	0	0	0		99.9					94.4						99.8		99.4	54.8	0	1	0	0	0	0	1	0	0	0	0	0	1	0	1	1
L225|NoITMI|14|03|2020	B.1	0	0	1	0	0	0	0		100	95.3				94.2	64.4									0	1	1	0	0	0	1	1	0	0	0	0	0	0	0	0
L226|NoITMI|14|03|2020	B.1	0	0	1	0	0	0	0		99.9					95.3										0	1	0	0	0	0	1	0	0	0	0	0	0	0	0	0
L227|NoITMI|14|03|2020	B.1.1	0	0	0	1	0	0	0		99.9					96.6								99.4		0	1	0	0	0	0	1	0	0	0	0	0	0	0	1	0
L228|NoITMI|11|03|2020	B	0	1	0	0	0	0	0																	0	0	0	0	0	0	0	0	0	0	0	0	0	0	0	0
L229|NoITMI|11|03|2020	B.1	0	0	1	0	0	0	0		99.9					97.5										0	1	0	0	0	0	1	0	0	0	0	0	0	0	0	0
L230|NoITMI|23|02|2020	B.1	0	0	1	0	0	0	0		100					95.4										0	1	0	0	0	0	1	0	0	0	0	0	0	0	0	0
L239|NoITMI|04|03|2020	B.1	0	0	1	0	0	0	0		100	98.1				97.8	68.8									0	1	1	0	0	0	1	1	0	0	0	0	0	0	0	0
L240|NoITMI|09|03|2020	B.1.1	0	0	0	1	0	0	0		100					95.5								99.4		0	1	0	0	0	0	1	0	0	0	0	0	0	0	1	0
L242|NoITMI|09|03|2020	B.1	0	0	1	0	0	0	0		100					93.8										0	1	0	0	0	0	1	0	0	0	0	0	0	0	0	0
L249|NoITCR|22|02|2020	B.1	0	0	1	0	0	0	0		99.9					96.7										0	1	0	0	0	0	1	0	0	0	0	0	0	0	0	0
L250|NoITCR|22|02|2020	B.1.5	0	0	0	0	0	1	0	50.6	99.8					96.2										1	1	0	0	0	0	1	0	0	0	0	0	0	0	0	0
L251|NoITCR|22|02|2020	B.1	0	0	1	0	0	0	0		99.9					97.3										0	1	0	0	0	0	1	0	0	0	0	0	0	0	0	0
L252|NoITLO|22|02|2020	B.1	0	0	1	0	0	0	0		99.8					97.1										0	1	0	0	0	0	1	0	0	0	0	0	0	0	0	0
L253|NoITCR|23|02|2020	B.1	0	0	1	0	0	0	0		100					96.7										0	1	0	0	0	0	1	0	0	0	0	0	0	0	0	0
L254|NoITCR|23|02|2020	B.1	0	0	1	0	0	0	0		99.9					95.4										0	1	0	0	0	0	1	0	0	0	0	0	0	0	0	0
L256|NoITPV|23|02|2020	B.1	0	0	1	0	0	0	0		100					99.6										0	1	0	0	0	0	1	0	0	0	0	0	0	0	0	0
L257|NoITPV|23|02|2020	B.1	0	0	1	0	0	0	0		100					99.5										0	1	0	0	0	0	1	0	0	0	0	0	0	0	0	0
L259|NoITBG|24|02|2020	B.1	0	0	1	0	0	0	0		99.9					99										0	1	0	0	0	0	1	0	0	0	0	0	0	0	0	0
L260|NoITCR|24|02|2020	B.1	0	0	1	0	0	0	0		99.9					98.5										0	1	0	0	0	0	1	0	0	0	0	0	0	0	0	0
L261|NoITCR|24|02|2020	B.1	0	0	1	0	0	0	0		100					98.7										0	1	0	0	0	0	1	0	0	0	0	0	0	0	0	0
L265|NoITCR|24|02|2020	B.1	0	0	1	0	0	0	0		100					99.7										0	1	0	0	0	0	1	0	0	0	0	0	0	0	0	0
L267|NoITPV|24|02|2020	B.1	0	0	1	0	0	0	0		99.9					99.3										0	1	0	0	0	0	1	0	0	0	0	0	0	0	0	0
L268|NoITLO|25|02|2020	B.1	0	0	1	0	0	0	0		99.9					97.7										0	1	0	0	0	0	1	0	0	0	0	0	0	0	0	0
L269|NoITBG|25|02|2020	B.1.1	0	0	0	1	0	0	0		99.9					98.6								99.8		0	1	0	0	0	0	1	0	0	0	0	0	0	0	1	0
L270|NoITBG|25|02|2020	B.1	0	0	1	0	0	0	0		99.8	99				95.8										0	1	1	0	0	0	1	0	0	0	0	0	0	0	0	0
L271|NoITBG|25|02|2020	B.1.1	0	0	0	1	0	0	0		99.9					97.6								99.9		0	1	0	0	0	0	1	0	0	0	0	0	0	0	1	0
L272|NoITBG|25|02|2020	B.1.1	0	0	0	1	0	0	0		100					97.4								99.3		0	1	0	0	0	0	1	0	0	0	0	0	0	0	1	0
L273|NoITCR|25|02|2020	B.1	0	0	1	0	0	0	0		100					99.3										0	1	0	0	0	0	1	0	0	0	0	0	0	0	0	0
L274|NoITPV|25|02|2020	B.1.5	0	0	0	0	0	1	0		100					99.8		99.7								0	1	0	0	0	0	1	0	1	0	0	0	0	0	0	0
L276|NoITBG|26|02|2020	B.1	0	0	1	0	0	0	0		100	98.3				98.4										0	1	1	0	0	0	1	0	0	0	0	0	0	0	0	0
L278|NoITBG|27|02|2020	B.1.1	0	0	0	1	0	0	0		99.9					97.2								99.5		0	1	0	0	0	0	1	0	0	0	0	0	0	0	1	0
L279|NoITOT|28|02|2020	B.1	0	0	1	0	0	0	0		99.9					96.9										0	1	0	0	0	0	1	0	0	0	0	0	0	0	0	0
L280|NoITBG|28|02|2020	B.1.1	0	0	0	1	0	0	0		100					96.7								99.9		0	1	0	0	0	0	1	0	0	0	0	0	0	0	1	0
L281|NoITLO|28|02|2020	B.1	0	0	1	0	0	0	0		99.9					98.8							100			0	1	0	0	0	0	1	0	0	0	0	0	0	1	0	0
L282|NoITBG|28|02|2020	B.1.1	0	0	0	1	0	0	0		100					96.3								99.3		0	1	0	0	0	0	1	0	0	0	0	0	0	0	1	0
L283|NoITOT|28|02|2020	B.1	0	0	1	0	0	0	0		100					94.9										0	1	0	0	0	0	1	0	0	0	0	0	0	0	0	0
L284|NoITCR|28|02|2020	B.1.5	0	0	0	0	0	1	0	57.8	99.9					98.9										1	1	0	0	0	0	1	0	0	0	0	0	0	0	0	0
L285|NoITBG|28|02|2020	B.1.1	0	0	0	1	0	0	0		100					98.6								99.7		0	1	0	0	0	0	1	0	0	0	0	0	0	0	1	0
L286|NoITLO|28|02|2020	B.1	0	0	1	0	0	0	0		99.9					98.2							99.8			0	1	0	0	0	0	1	0	0	0	0	0	0	1	0	0
L287|NoITLO|28|02|2020	B.1	0	0	1	0	0	0	0		100					96.2							99.9			0	1	0	0	0	0	1	0	0	0	0	0	0	1	0	0
L288|NoITCR|28|02|2020	B.1	0	0	1	0	0	0	0		99.8					98										0	1	0	0	0	0	1	0	0	0	0	0	0	0	0	0
L289|NoITOT|29|02|2020	B.1	0	0	1	0	0	0	0		99.9					97										0	1	0	0	0	0	1	0	0	0	0	0	0	0	0	0
L290|NoITLO|29|02|2020	B.1	0	0	1	0	0	0	0		99.9					97.2										0	1	0	0	0	0	1	0	0	0	0	0	0	0	0	0
L292|NoITLO|29|02|2020	B.1	0	0	1	0	0	0	0		100					95.9							99.9			0	1	0	0	0	0	1	0	0	0	0	0	0	1	0	0
L293|NoITBG|29|02|2020	B.1.1	0	0	0	1	0	0	0		99.9					98.5								99.6		0	1	0	0	0	0	1	0	0	0	0	0	0	0	1	0
L294|NoITOT|29|02|2020	B.1	0	0	1	0	0	0	0		100					97.1										0	1	0	0	0	0	1	0	0	0	0	0	0	0	0	0
L295|NoITBG|29|02|2020	B.1.1	0	0	0	1	0	0	0		99.8					98.3								99.6		0	1	0	0	0	0	1	0	0	0	0	0	0	0	1	0
L296|NoITBG|29|02|2020	B.1.1	0	0	0	1	0	0	0		99.9					97.7								99.7		0	1	0	0	0	0	1	0	0	0	0	0	0	0	1	0
L299|NoITOT|29|02|2020	B.1.5	0	0	0	0	0	1	0	51.6	99.9					97.3										1	1	0	0	0	0	1	0	0	0	0	0	0	0	0	0
L302|NoITLO|29|02|2020	B.1	0	0	1	0	0	0	0		100					97										0	1	0	0	0	0	1	0	0	0	0	0	0	0	0	0
L309|NoITBG|29|02|2020	B.1.1	0	0	0	1	0	0	0		99.8					97.2								99.7		0	1	0	0	0	0	1	0	0	0	0	0	0	0	1	0
L310|NoITBG|29|02|2020	B.1.1	0	0	0	1	0	0	0		100					98						99.8		100	49.2	0	1	0	0	0	0	1	0	0	0	0	0	1	0	1	1
L311|NoITMI|01|03|2020	B.1	0	0	1	0	0	0	0		100					98.7										0	1	0	0	0	0	1	0	0	0	0	0	0	0	0	0
L313|NoITBG|01|03|2020	B.1.1	0	0	0	1	0	0	0		100					97								99.4		0	1	0	0	0	0	1	0	0	0	0	0	0	0	1	0
L314|NoITBG|01|03|2020	B.1.1	0	0	0	1	0	0	0		99.9					99.1								97.8		0	1	0	0	0	0	1	0	0	0	0	0	0	0	1	0
L316|NoITLO|01|03|2020	B.1	0	0	1	0	0	0	0		100					96.3							99.9			0	1	0	0	0	0	1	0	0	0	0	0	0	1	0	0
L317|NoITCR|01|03|2020	B.1	0	0	1	0	0	0	0		99.8					96.1										0	1	0	0	0	0	1	0	0	0	0	0	0	0	0	0
L318|NoITCR|01|03|2020	B.1.5	0	0	0	0	0	1	0		99.8					95.9		98.8								0	1	0	0	0	0	1	0	1	0	0	0	0	0	0	0
L319|NoITBG|01|03|2020	B.1.1	0	0	0	1	0	0	0		99.9					97.4						99.9		99.8	55.3	0	1	0	0	0	0	1	0	0	0	0	0	1	0	1	1
L321|NoITBG|01|03|2020	B.1.1	0	0	0	1	0	0	0		99.9					96.5								99.6		0	1	0	0	0	0	1	0	0	0	0	0	0	0	1	0
L322|NoITBG|01|03|2020	B.1.1	0	0	0	1	0	0	0		99.9					96.7								99.5		0	1	0	0	0	0	1	0	0	0	0	0	0	0	1	0
L325|NoITBG|01|03|2020	B.1	0	0	1	0	0	0	0		99.8	96.5				97.6										0	1	1	0	0	0	1	0	0	0	0	0	0	0	0	0
L327|NoITPV|02|03|2020	B.1	0	0	1	0	0	0	0		100					96.1										0	1	0	0	0	0	1	0	0	0	0	0	0	0	0	0
L328|NoITPV|02|03|2020	B.1.5	0	0	0	0	0	1	0		99.9					96.2										0	1	0	0	0	0	1	0	0	0	0	0	0	0	0	0
L329|NoITLO|02|03|2020	B.1	0	0	1	0	0	0	0		99.9					96.7										0	1	0	0	0	0	1	0	0	0	0	0	0	0	0	0
L330|NoITLO|02|03|2020	B.1	0	0	1	0	0	0	0		100					96.3							100			0	1	0	0	0	0	1	0	0	0	0	0	0	1	0	0
L331|NoITOT|03|03|2020	B.1	0	0	1	0	0	0	0		99.9					96.7										0	1	0	0	0	0	1	0	0	0	0	0	0	0	0	0
L334|NoITCR|03|03|2020	B.1	0	0	1	0	0	0	0		99.9					96.9										0	1	0	0	0	0	1	0	0	0	0	0	0	0	0	0
L335|NoITCR|03|03|2020	B.1	0	0	1	0	0	0	0		99.8					98.3										0	1	0	0	0	0	1	0	0	0	0	0	0	0	0	0
L342|NoITCR|04|03|2020	B.1	0	0	1	0	0	0	0		100					97.3										0	1	0	0	0	0	1	0	0	0	0	0	0	0	0	0
L343|NoITCR|04|03|2020	B.1	0	0	1	0	0	0	0		99.9					97.8										0	1	0	0	0	0	1	0	0	0	0	0	0	0	0	0
L345|NoITBG|04|03|2020	B.1	0	0	1	0	0	0	0		99.9	97.6				96.4										0	1	1	0	0	0	1	0	0	0	0	0	0	0	0	0
L346|NoITMI|04|03|2020	B.1.5	0	0	0	0	0	1	0		100					96.5		99.2								0	1	0	0	0	0	1	0	1	0	0	0	0	0	0	0
L347|NoITPV|04|03|2020	B.1	0	0	1	0	0	0	0		99.9					96.9										0	1	0	0	0	0	1	0	0	0	0	0	0	0	0	0
L348|NoITCO|05|03|2020	B.1	0	0	1	0	0	0	0		100					96.7										0	1	0	0	0	0	1	0	0	0	0	0	0	0	0	0
L350|NoITPV|05|03|2020	B.1.1	0	0	0	1	0	0	0		99.8					95.4								99.6		0	1	0	0	0	0	1	0	0	0	0	0	0	0	1	0
L352|NoITLO|05|03|2020	B.1	0	0	1	0	0	0	0		99.9					96.3										0	1	0	0	0	0	1	0	0	0	0	0	0	0	0	0
L354|NoITCO|05|03|2020	B.1	0	0	1	0	0	0	0		99.8					98.2										0	1	0	0	0	0	1	0	0	0	0	0	0	0	0	0
L356|NoITPV|05|03|2020	B.1.5	0	0	0	0	0	1	0		99.9					98.3		99.9								0	1	0	0	0	0	1	0	1	0	0	0	0	0	0	0
L357|NoITCR|05|03|2020	B.1	0	0	1	0	0	0	0		99.9					97										0	1	0	0	0	0	1	0	0	0	0	0	0	0	0	0
L358|NoITLO|05|03|2020	B.1.8	0	0	0	0	0	0	1		99.9					97.1										0	1	0	0	0	0	1	0	0	0	0	0	0	0	0	0
L361|NoITPV|05|03|2020	B.1.1	0	0	0	1	0	0	0		99.9					97.8			99.8					99.9		0	1	0	0	0	0	1	0	0	1	0	0	0	0	1	0
L362|NoITPV|05|03|2020	B.1.5	0	0	0	0	0	1	0		100					97.2		99.6								0	1	0	0	0	0	1	0	1	0	0	0	0	0	0	0
L363|NoITCR|06|03|2020	B.1	0	0	1	0	0	0	0		99.7					97										0	1	0	0	0	0	1	0	0	0	0	0	0	0	0	0
L364|NoITCR|06|03|2020	B.1	0	0	1	0	0	0	0		99.8					97.7										0	1	0	0	0	0	1	0	0	0	0	0	0	0	0	0
L366|NoITLO|07|03|2020	B.1	0	0	1	0	0	0	0		100					96.9										0	1	0	0	0	0	1	0	0	0	0	0	0	0	0	0
L367|NoITPV|07|03|2020	B.1.5	0	0	0	0	0	1	0	51.9	99.9					96										1	1	0	0	0	0	1	0	0	0	0	0	0	0	0	0
L368|NoITLO|07|03|2020	B.1	0	0	1	0	0	0	0		99.9					96.6										0	1	0	0	0	0	1	0	0	0	0	0	0	0	0	0
L369|NoITPV|07|03|2020	B.1.5	0	0	0	0	0	1	0		100					97.3		99.3								0	1	0	0	0	0	1	0	1	0	0	0	0	0	0	0
L370|NoITPV|07|03|2020	B.1.5	0	0	0	0	0	1	0		99.9					96.4		99.7								0	1	0	0	0	0	1	0	1	0	0	0	0	0	0	0
L371|NoITCO|07|03|2020	B.1	0	0	1	0	0	0	0		99.9					98.5										0	1	0	0	0	0	1	0	0	0	0	0	0	0	0	0
L372|NoITCR|07|03|2020	B.1	0	0	1	0	0	0	0		99.9					96.7										0	1	0	0	0	0	1	0	0	0	0	0	0	0	0	0
L373|NoITPV|08|03|2020	B.1.5	0	0	0	0	0	1	0		99.9					98.2		99.9								0	1	0	0	0	0	1	0	1	0	0	0	0	0	0	0
L378|NoITPV|08|03|2020	B.1.5	0	0	0	0	0	1	0		99.9					97.5		99.6								0	1	0	0	0	0	1	0	1	0	0	0	0	0	0	0
L380|NoITPV|08|03|2020	B.1.1	0	0	0	1	0	0	0		99.8		45.5			97								99.8		0	1	0	1	0	0	1	0	0	0	0	0	0	0	1	0
L384|NoITPV|09|03|2020	B.1	0	0	1	0	0	0	0		100					96										0	1	0	0	0	0	1	0	0	0	0	0	0	0	0	0
L385|NoITLO|09|03|2020	B.1	0	0	1	0	0	0	0		99.8					97.1										0	1	0	0	0	0	1	0	0	0	0	0	0	0	0	0
L386|NoITLO|09|03|2020	B.1	0	0	1	0	0	0	0		99.9					96.7										0	1	0	0	0	0	1	0	0	0	0	0	0	0	0	0
L387|NoITCO|09|03|2020	B.1	0	0	1	0	0	0	0		100					95.3										0	1	0	0	0	0	1	0	0	0	0	0	0	0	0	0
L388|NoITPV|09|03|2020	B.1.1	0	0	0	1	0	0	0		99.9					97.4								99.7		0	1	0	0	0	0	1	0	0	0	0	0	0	0	1	0
L389|NoITLO|09|03|2020	B.1	0	0	1	0	0	0	0		99.9					98.1										0	1	0	0	0	0	1	0	0	0	0	0	0	0	0	0
L390|NoITLO|09|03|2020	B.1	0	0	1	0	0	0	0		99.9					99.3										0	1	0	0	0	0	1	0	0	0	0	0	0	0	0	0
L391|NoITLO|09|03|2020	B.1	0	0	1	0	0	0	0		99.9					97.2										0	1	0	0	0	0	1	0	0	0	0	0	0	0	0	0
L393|NoITPV|09|03|2020	B.1.5	0	0	0	0	0	1	0		99.9					97.3		98.8								0	1	0	0	0	0	1	0	1	0	0	0	0	0	0	0
L394|NoITCR|09|03|2020	B.1	0	0	1	0	0	0	0		99.9					97										0	1	0	0	0	0	1	0	0	0	0	0	0	0	0	0
L395|NoITCO|09|03|2020	B.1.1	0	0	0	1	0	0	0		100					98.4			100					99.3		0	1	0	0	0	0	1	0	0	1	0	0	0	0	1	0
L396|NoITCO|09|03|2020	B.1	0	0	1	0	0	0	0		100	98.2				96.9										0	1	1	0	0	0	1	0	0	0	0	0	0	0	0	0
L397|NoITCO|09|03|2020	B.1.1	0	0	0	1	0	0	0		99.9					99.3								99.5		0	1	0	0	0	0	1	0	0	0	0	0	0	0	1	0
L398|NoITPV|13|03|2020	B.1.5	0	0	0	0	0	1	0	46.8	99.9					97.5										1	1	0	0	0	0	1	0	0	0	0	0	0	0	0	0
L399|NoITPV|06|03|2020	B.1.1	0	0	0	1	0	0	0		99.9					97.5								99.6		0	1	0	0	0	0	1	0	0	0	0	0	0	0	1	0
L400|NoITLO|12|03|2020	B.1	0	0	1	0	0	0	0		99.9					97.9										0	1	0	0	0	0	1	0	0	0	0	0	0	0	0	0
L401|NoITLO|14|03|2020	B.1	0	0	1	0	0	0	0		99.9					97.2										0	1	0	0	0	0	1	0	0	0	0	0	0	0	0	0
L402|NoITLO|13|03|2020	B.1	0	0	1	0	0	0	0		100					98.5										0	1	0	0	0	0	1	0	0	0	0	0	0	0	0	0
L403|NoITPV|15|03|2020	B.1.5	0	0	0	0	0	1	0		100					96.7		99.1								0	1	0	0	0	0	1	0	1	0	0	0	0	0	0	0
L404|NoITCO|14|03|2020	B.1.1	0	0	0	1	0	0	0		99.9					98.3								99.7		0	1	0	0	0	0	1	0	0	0	0	0	0	0	1	0
L406|NoITPV|16|03|2020	B.1	0	0	1	0	0	0	0		99.9					98										0	1	0	0	0	0	1	0	0	0	0	0	0	0	0	0
L407|NoITPV|13|03|2020	B.1.5	0	0	0	0	0	1	0		100					97.5		99.8								0	1	0	0	0	0	1	0	1	0	0	0	0	0	0	0
L409|NoITOT|12|03|2020	B.1	0	0	1	0	0	0	0		99.8					95.6		95.8								0	1	0	0	0	0	1	0	1	0	0	0	0	0	0	0
L410|NoITCR|03|03|2020	B.1	0	0	1	0	0	0	0		100					97.7										0	1	0	0	0	0	1	0	0	0	0	0	0	0	0	0
L411|NoITLO|01|03|2020	B.1	0	0	1	0	0	0	0		100					97.7							100			0	1	0	0	0	0	1	0	0	0	0	0	0	1	0	0
L412|NoITPV|14|03|2020	B.1.1	0	0	0	1	0	0	0		99.9					96.4								99.3		0	1	0	0	0	0	1	0	0	0	0	0	0	0	1	0
L413|NoITCO|16|03|2020	B.1	0	0	1	0	0	0	0		99.9					97.5										0	1	0	0	0	0	1	0	0	0	0	0	0	0	0	0
L414|NoITCO|16|03|2020	B.1	0	0	1	0	0	0	0		100					95.9										0	1	0	0	0	0	1	0	0	0	0	0	0	0	0	0
L415|NoITLO|17|03|2020	B.1	0	0	1	0	0	0	0		99.9					96.4										0	1	0	0	0	0	1	0	0	0	0	0	0	0	0	0
L416|NoITOT|16|03|2020	B.1	0	0	1	0	0	0	0		99.9					96.7										0	1	0	0	0	0	1	0	0	0	0	0	0	0	0	0
L418|NoITPV|18|03|2020	B.1.5	0	0	0	0	0	1	0		99.9					98		99.9								0	1	0	0	0	0	1	0	1	0	0	0	0	0	0	0
L419|NoITPV|12|03|2020	B.1.5	0	0	0	0	0	1	0		100					97.3		99.3								0	1	0	0	0	0	1	0	1	0	0	0	0	0	0	0
L420|NoITPV|18|03|2020	B.1.1.1	0	0	0	0	1	0	0		100				178	98.1				99.7	49.6			100		0	1	0	0	0	1	1	0	0	0	1	1	0	0	1	0
L421|NoITPV|17|03|2020	B.1	0	0	1	0	0	0	0		99.9					97.8										0	1	0	0	0	0	1	0	0	0	0	0	0	0	0	0
L422|NoITPV|18|03|2020	B.1.5	0	0	0	0	0	1	0	49.4	100					96.4										1	1	0	0	0	0	1	0	0	0	0	0	0	0	0	0
L423|NoITPV|19|03|2020	B.1	0	0	1	0	0	0	0		100					97.3										0	1	0	0	0	0	1	0	0	0	0	0	0	0	0	0
L424|NoITOT|17|03|2020	B.1.5	0	0	0	0	0	1	0		100					97.3		99.1								0	1	0	0	0	0	1	0	1	0	0	0	0	0	0	0
L425|NoITBG|10|03|2020	B.1.1	0	0	0	1	0	0	0		99.9					96.9								100		0	1	0	0	0	0	1	0	0	0	0	0	0	0	1	0
L426|NoITBG|10|03|2020	B.1	0	0	1	0	0	0	0		100	95.7				98.6										0	1	1	0	0	0	1	0	0	0	0	0	0	0	0	0
L427|NoITLO|15|03|2020	A.2	1	0	0	0	0	0	0																	0	0	0	0	0	0	0	0	0	0	0	0	0	0	0	0
L428|NoITLO|05|03|2020	B.1	0	0	1	0	0	0	0		99.9					97.6										0	1	0	0	0	0	1	0	0	0	0	0	0	0	0	0
L429|NoITMI|17|03|2020	B.1.1	0	0	0	1	0	0	0		99.9					95.9								99.3		0	1	0	0	0	0	1	0	0	0	0	0	0	0	1	0
L430|NoITPV|19|03|2020	B.1.1	0	0	0	1	0	0	0		99.9					97.1			99.3					99.6		0	1	0	0	0	0	1	0	0	1	0	0	0	0	1	0
L431|NoITPV|20|03|2020	B.1	0	0	1	0	0	0	0		99.8					97.6										0	1	0	0	0	0	1	0	0	0	0	0	0	0	0	0
L432|NoITPV|19|03|2020	B.1.5	0	0	0	0	0	1	0		100					98		99.6								0	1	0	0	0	0	1	0	1	0	0	0	0	0	0	0
L433|NoITMI|20|03|2020	B.1	0	0	1	0	0	0	0		99.9					98										0	1	0	0	0	0	1	0	0	0	0	0	0	0	0	0
L434|NoITPV|20|03|2020	B.1.5	0	0	0	0	0	1	0		99.9					98.4		99								0	1	0	0	0	0	1	0	1	0	0	0	0	0	0	0
L435|NoITPV|20|03|2020	B.1.1	0	0	0	1	0	0	0		99.9					97.8								99.8		0	1	0	0	0	0	1	0	0	0	0	0	0	0	1	0
L436|NoITPV|19|03|2020	B.1.5	0	0	0	0	0	1	0		99.9					96.5		98.1								0	1	0	0	0	0	1	0	1	0	0	0	0	0	0	0
L437|NoITPV|19|03|2020	B.1.1	0	0	0	1	0	0	0		100					97.9								99.7		0	1	0	0	0	0	1	0	0	0	0	0	0	0	1	0
L438|NoITPV|21|03|2020	B.1.5	0	0	0	0	0	1	0		99.9					97.3		99.3								0	1	0	0	0	0	1	0	1	0	0	0	0	0	0	0
L439|NoITPV|28|03|2020	B.1.1	0	0	0	1	0	0	0		99.9					98.1			99.8					99.5		0	1	0	0	0	0	1	0	0	1	0	0	0	0	1	0
L440|NoITLO|22|03|2020	B.1	0	0	1	0	0	0	0		100					97.3										0	1	0	0	0	0	1	0	0	0	0	0	0	0	0	0
L441|NoITLO|02|03|2020	B.1	0	0	1	0	0	0	0		100					96.7										0	1	0	0	0	0	1	0	0	0	0	0	0	0	0	0
L442|NoITCO|22|03|2020	B.1.1	0	0	0	1	0	0	0		99.8		44.3			97.1								99.5		0	1	0	1	0	0	1	0	0	0	0	0	0	0	1	0
L443|NoITLO|25|03|2020	B.1.1	0	0	0	1	0	0	0		100					97.4								100		0	1	0	0	0	0	1	0	0	0	0	0	0	0	1	0
L444|NoITPV|20|03|2020	B.1.1	0	0	0	1	0	0	0		99.9					96.4			99.6					99.7		0	1	0	0	0	0	1	0	0	1	0	0	0	0	1	0
L445|NoITCO|14|03|2020	B.1.1	0	0	0	1	0	0	0		99.9					95.7								99.1		0	1	0	0	0	0	1	0	0	0	0	0	0	0	1	0
L447|NoITCR|23|03|2020	B.1	0	0	1	0	0	0	0		100					97.6										0	1	0	0	0	0	1	0	0	0	0	0	0	0	0	0
L448|NoITCR|18|03|2020	B.1	0	0	1	0	0	0	0		100					97.3										0	1	0	0	0	0	1	0	0	0	0	0	0	0	0	0
L449|NoITPV|22|03|2020	B.1.1.1	0	0	0	0	1	0	0		99.9				167.2	96.7				99.9	46.3			99.5		0	1	0	0	0	1	1	0	0	0	1	1	0	0	1	0
L450|NoITPV|23|03|2020	B.1	0	0	1	0	0	0	0		99.8					96.5										0	1	0	0	0	0	1	0	0	0	0	0	0	0	0	0
L451|NoITPV|13|03|2020	B.1	0	0	1	0	0	0	0		99.9					96.6										0	1	0	0	0	0	1	0	0	0	0	0	0	0	0	0
L452|NoITPV|24|03|2020	B.1.5	0	0	0	0	0	1	0		100					97.5		98.5								0	1	0	0	0	0	1	0	1	0	0	0	0	0	0	0
L453|NoITCO|21|03|2020	B.1.1	0	0	0	1	0	0	0		99.8					97								99.7		0	1	0	0	0	0	1	0	0	0	0	0	0	0	1	0
L454|NoITCO|25|03|2020	B.1.1	0	0	0	1	0	0	0		99.9					97.4								99.4		0	1	0	0	0	0	1	0	0	0	0	0	0	0	1	0
L455|NoITPV|25|03|2020	B.1	0	0	1	0	0	0	0		99.9					97.5										0	1	0	0	0	0	1	0	0	0	0	0	0	0	0	0
L457|NoITPV|25|03|2020	B.1	0	0	1	0	0	0	0		100					97.3										0	1	0	0	0	0	1	0	0	0	0	0	0	0	0	0
L458|NoITPV|25|03|2020	B.1	0	0	1	0	0	0	0	42.29	99.95					99.07										1	1	0	0	0	0	1	0	0	0	0	0	0	0	0	0
L459|NoITPV|13|03|2020	B.1.5	0	0	0	0	0	1	0	46.7	100					97.5										1	1	0	0	0	0	1	0	0	0	0	0	0	0	0	0
L461|NoITPV|25|03|2020	B.1.1	0	0	0	1	0	0	0		99.8					96.5								98.9		0	1	0	0	0	0	1	0	0	0	0	0	0	0	1	0
L462|NoITPV|16|03|2020	B.1.5	0	0	0	0	0	1	0		99.9					97		98.3								0	1	0	0	0	0	1	0	1	0	0	0	0	0	0	0
L463|NoITPV|23|03|2020	B.1	0	0	1	0	0	0	0		99.8					97.5										0	1	0	0	0	0	1	0	0	0	0	0	0	0	0	0
L464|NoITPV|27|03|2020	B.1.1.1	0	0	0	0	1	0	0		99.9				164.6	98.1				99.9	53.2			99		0	1	0	0	0	1	1	0	0	0	1	1	0	0	1	0
L465|NoITLO|20|03|2020	B.1	0	0	1	0	0	0	0		99.9					97.4										0	1	0	0	0	0	1	0	0	0	0	0	0	0	0	0
L469|NoITPV|28|03|2020	B.1	0	0	1	0	0	0	0		99.9					98.1										0	1	0	0	0	0	1	0	0	0	0	0	0	0	0	0
L470|NoITCO|23|03|2020	B.1.1	0	0	0	1	0	0	0		100					98.2								99.5		0	1	0	0	0	0	1	0	0	0	0	0	0	0	1	0
L471|NoITCO|28|03|2020	B.1.1	0	0	0	1	0	0	0		99.9					98								99.8		0	1	0	0	0	0	1	0	0	0	0	0	0	0	1	0
L472|NoITPV|18|03|2020	B.1	0	0	1	0	0	0	0		99.9					97.8										0	1	0	0	0	0	1	0	0	0	0	0	0	0	0	0
L473|NoITMI|30|03|2020	B.1.1	0	0	0	1	0	0	0		100					97.3								100		0	1	0	0	0	0	1	0	0	0	0	0	0	0	1	0
L474|NoITPV|30|03|2020	B.1	0	0	1	0	0	0	0		99.9					97.9										0	1	0	0	0	0	1	0	0	0	0	0	0	0	0	0
L475|NoITPV|30|03|2020	B.1.1	0	0	0	1	0	0	0		99.9					97.1								99.8		0	1	0	0	0	0	1	0	0	0	0	0	0	0	1	0
L476|NoITPV|01|04|2020	B.1.1	0	0	0	1	0	0	0		100					97.6								99.6		0	1	0	0	0	0	1	0	0	0	0	0	0	0	1	0
L477|NoITPV|31|03|2020	B.1	0	0	1	0	0	0	0		100					98.2										0	1	0	0	0	0	1	0	0	0	0	0	0	0	0	0
L478|NoITCO|12|03|2020	B.1	0	0	1	0	0	0	0		99.9					97.9										0	1	0	0	0	0	1	0	0	0	0	0	0	0	0	0
L480|NoITPV|31|03|2020	B.1.1	0	0	0	1	0	0	0		99.9					97.7								99.4		0	1	0	0	0	0	1	0	0	0	0	0	0	0	1	0
L485|NoITOT|17|03|2020	B.1	0	0	1	0	0	0	0		99.9					92.5										0	1	0	0	0	0	1	0	0	0	0	0	0	0	0	0
L486|NoITOT|17|03|2020	B.1	0	0	1	0	0	0	0		99.9					87.4										0	1	0	0	0	0	1	0	0	0	0	0	0	0	0	0
L487|NoITLO|27|03|2020	B.1	0	0	1	0	0	0	0		99.9					97.3										0	1	0	0	0	0	1	0	0	0	0	0	0	0	0	0
L491|NoITOT|20|03|2020	B.1	0	0	1	0	0	0	0		100					95										0	1	0	0	0	0	1	0	0	0	0	0	0	0	0	0
L492|NoITOT|20|03|2020	B.1	0	0	1	0	0	0	0		100					94.9										0	1	0	0	0	0	1	0	0	0	0	0	0	0	0	0
L493|NoITOT|21|03|2020	B.1	0	0	1	0	0	0	0		100					89.2										0	1	0	0	0	0	1	0	0	0	0	0	0	0	0	0
L494|NoITOT|21|03|2020	B.1	0	0	1	0	0	0	0		99.9					94.5										0	1	0	0	0	0	1	0	0	0	0	0	0	0	0	0
L53|NoITBG|02|03|2020	B.1.5	0	0	0	0	0	1	0	54.3	99.9					97.6										1	1	0	0	0	0	1	0	0	0	0	0	0	0	0	0
L54|NoITBG|26|02|2020	B.1	0	0	1	0	0	0	0		100	98.5				97.2										0	1	1	0	0	0	1	0	0	0	0	0	0	0	0	0
L55|NoITBG|02|03|2020	B.1.1	0	0	0	1	0	0	0		99.9					98.2								100		0	1	0	0	0	0	1	0	0	0	0	0	0	0	1	0
L56|NoITBG|03|03|2020	B.1.1	0	0	0	1	0	0	0		99.9					97								99.5		0	1	0	0	0	0	1	0	0	0	0	0	0	0	1	0
L57|NoITLC|04|03|2020	B.1.1	0	0	0	1	0	0	0		100					97.1						99.8		99.6	42.9	0	1	0	0	0	0	1	0	0	0	0	0	1	0	1	1
L58|NoITLC|04|03|2020	B.1	0	0	1	0	0	0	0		99.9	98.9				98.6										0	1	1	0	0	0	1	0	0	0	0	0	0	0	0	0
L60|NoITBG|27|02|2020	B.1	0	0	1	0	0	0	0		99.9	98.8				98.8										0	1	1	0	0	0	1	0	0	0	0	0	0	0	0	0
L61|NoITBG|02|03|2020	B.1.1	0	0	0	1	0	0	0		99.9					97.1								100		0	1	0	0	0	0	1	0	0	0	0	0	0	0	1	0
L62|NoITBG|04|03|2020	B.1	0	0	1	0	0	0	0		100	97.5				97.6										0	1	1	0	0	0	1	0	0	0	0	0	0	0	0	0
L63|NoITBG|03|03|2020	B.1	0	0	1	0	0	0	0		99.9	97.8				97.9										0	1	1	0	0	0	1	0	0	0	0	0	0	0	0	0
L64|NoITBG|25|02|2020	B.1.1	0	0	0	1	0	0	0		100					97.4								99.8		0	1	0	0	0	0	1	0	0	0	0	0	0	0	1	0
L65|NoITMI|02|03|2020	B.1	0	0	1	0	0	0	0		100					97.4										0	1	0	0	0	0	1	0	0	0	0	0	0	0	0	0
L66|NoITBG|29|02|2020	B.1	0	0	1	0	0	0	0		99.9					98.7										0	1	0	0	0	0	1	0	0	0	0	0	0	0	0	0
L67|NoITMI|05|03|2020	B.1	0	0	1	0	0	0	0		99.9					97.7										0	1	0	0	0	0	1	0	0	0	0	0	0	0	0	0
L68|NoITMI|04|03|2020	B.1	0	0	1	0	0	0	0		100					99.2										0	1	0	0	0	0	1	0	0	0	0	0	0	0	0	0
L69|NoITMI|01|03|2020	B.1.1	0	0	0	1	0	0	0		99.9					98.1								99.7		0	1	0	0	0	0	1	0	0	0	0	0	0	0	1	0
L70|NoITLO|06|03|2020	B.1	0	0	1	0	0	0	0		99.9					97.1										0	1	0	0	0	0	1	0	0	0	0	0	0	0	0	0
L71|NoITCR|04|03|2020	B.1	0	0	1	0	0	0	0		99.9					97.3										0	1	0	0	0	0	1	0	0	0	0	0	0	0	0	0
L73|NoITLC|09|03|2020	B.1.1	0	0	0	1	0	0	0		100					96.7								97.9		0	1	0	0	0	0	1	0	0	0	0	0	0	0	1	0
L74|NoITLC|08|03|2020	B.1	0	0	1	0	0	0	0		99.9					97.6										0	1	0	0	0	0	1	0	0	0	0	0	0	0	0	0
L75|NoITOT|03|03|2020	B.1.1	0	0	0	1	0	0	0		100					98.7								99.5		0	1	0	0	0	0	1	0	0	0	0	0	0	0	1	0
L76|NoITCO|05|03|2020	B.1	0	0	1	0	0	0	0		99.9	98.2				97.4										0	1	1	0	0	0	1	0	0	0	0	0	0	0	0	0
L77|NoITMI|06|03|2020	B.1.1	0	0	0	1	0	0	0		100					96.6								99.7		0	1	0	0	0	0	1	0	0	0	0	0	0	0	1	0
L78|NoITMI|06|03|2020	B.1	0	0	1	0	0	0	0		100					97.3										0	1	0	0	0	0	1	0	0	0	0	0	0	0	0	0
L79|NoITCO|03|03|2020	B.1	0	0	1	0	0	0	0		100	96.9				97.6										0	1	1	0	0	0	1	0	0	0	0	0	0	0	0	0
L80|NoITCO|10|03|2020	B.1.5	0	0	0	0	0	1	0	55	100					95.4										1	1	0	0	0	0	1	0	0	0	0	0	0	0	0	0
L81|NoITLC|08|03|2020	B.1.1	0	0	0	1	0	0	0		100					97.6								99.7		0	1	0	0	0	0	1	0	0	0	0	0	0	0	1	0
L83|NoITCO|11|03|2020	B.1.1	0	0	0	1	0	0	0		99.9					97.8								99.6		0	1	0	0	0	0	1	0	0	0	0	0	0	0	1	0
L84|NoITLC|10|03|2020	B.1.1	0	0	0	1	0	0	0		99.9					99.1								99.3		0	1	0	0	0	0	1	0	0	0	0	0	0	0	1	0
L85|NoITCO|02|03|2020	B.1	0	0	1	0	0	0	0		99.9					97.7										0	1	0	0	0	0	1	0	0	0	0	0	0	0	0	0
L86|NoITCO|04|03|2020	B.1.1	0	0	0	1	0	0	0		99.9		46.1			98.1								99.7		0	1	0	1	0	0	1	0	0	0	0	0	0	0	1	0
L87|NoITLC|10|03|2020	B.1.1	0	0	0	1	0	0	0		100					97.5								99.6		0	1	0	0	0	0	1	0	0	0	0	0	0	0	1	0
L88|NoITCO|08|03|2020	B.1	0	0	1	0	0	0	0		100	97.8				96.9										0	1	1	0	0	0	1	0	0	0	0	0	0	0	0	0
L89|NoITCO|10|03|2020	B.1.1	0	0	0	1	0	0	0		99.9					97.9								99.7		0	1	0	0	0	0	1	0	0	0	0	0	0	0	1	0
L90|NoITCO|09|03|2020	B.1	0	0	1	0	0	0	0		100					96.6										0	1	0	0	0	0	1	0	0	0	0	0	0	0	0	0
L91|NoITLC|11|03|2020	B.1	0	0	1	0	0	0	0		99.9					97.5										0	1	0	0	0	0	1	0	0	0	0	0	0	0	0	0
L92|NoITLC|10|03|2020	B.1.1	0	0	0	1	0	0	0		99.8					98.1								99.6		0	1	0	0	0	0	1	0	0	0	0	0	0	0	1	0
L93|NoITLC|08|03|2020	B.1.1	0	0	0	1	0	0	0		99.8					96.7								99.7		0	1	0	0	0	0	1	0	0	0	0	0	0	0	1	0
L94|NoITMI|10|03|2020	B.1.1	0	0	0	1	0	0	0		99.9					97.9								99.5		0	1	0	0	0	0	1	0	0	0	0	0	0	0	1	0
L95|NoITLC|08|03|2020	B.1.1	0	0	0	1	0	0	0		99.9					96.8								99.6		0	1	0	0	0	0	1	0	0	0	0	0	0	0	1	0
L96|NoITBG|06|03|2020	B.1.1	0	0	0	1	0	0	0		99.9					98						99.4		99.4	47	0	1	0	0	0	0	1	0	0	0	0	0	1	0	1	1
L97|NoITLC|09|03|2020	B.1.1	0	0	0	1	0	0	0		99.9					97.9								99.9		0	1	0	0	0	0	1	0	0	0	0	0	0	0	1	0
L98|NoITMI|26|02|2020	B.1	0	0	1	0	0	0	0		99.9					98.2										0	1	0	0	0	0	1	0	0	0	0	0	0	0	0	0
L99|NoITMI|10|03|2020	B.1	0	0	1	0	0	0	0		99.9					97.8										0	1	0	0	0	0	1	0	0	0	0	0	0	0	0	0

## Sheet: SupplementaryFigure2ab
Sequence name	Reads	%GC	mapped on amplicons	% mapped reads	Log10Mappedreads	CT	Coverage
L100|NoITOT|08|03|2020	460800	39	459933	99.63	5.66269	17.8	98.7961
L101|NoITCO|08|03|2020	482094	39	481720	99.72	5.68279	17.17	98.8162
L102|NoITLC|09|03|2020	392740	39	392240	99.69	5.59355	16.78	98.97
L103|NoITLC|09|03|2020	466782	39	466393	99.73	5.66875	15.76	98.6423
L104|NoITCO|06|03|2020	461593	39	444228	96.06	5.64761	17.2	98.6858
L105|NoITMI|02|03|2020	425144	39	418150	98.18	5.62133	20.84	98.8563
L106|NoITBG|09|03|2020	477842	39	471059	98.4	5.67308	21.8	98.97
L107|NoITMI|05|03|2020	464622	39	452470	97.21	5.65559	19.15	98.8295
L108|NoITLC|02|03|2020	517302	39	512993	98.99	5.71011	21.21	98.97
L109|NoITMI|10|03|2020	491699	39	483366	98.09	5.68428	21.95	98.97
L111|NoITMI|05|03|2020	465917	39	465210	99.65	5.66765	17.41	98.9265
L112|NoITLC|02|03|2020	411135	39	406303	98.66	5.60885	17.76	98.4985
L113|NoITLC|09|03|2020	442667	39	441994	99.66	5.64542	11.24	98.97
L115|NoITLC|07|03|2020	500420	38	497766	99.27	5.69703	20.35	98.853
L116|NoITMI|02|03|2020	468756	39	467261	99.5	5.66956	19.48	98.6791
L117|NoITLC|09|03|2020	316995	39	316850	99.78	5.50085	16.24	98.6791
L118|NoITCO|16|03|2020	455610	39	455252	99.75	5.65825	16.17	98.7961
L119|NoITLC|14|03|2020	470813	39	470635	99.79	5.67268	14.27	98.9265
L120|NoITCO|12|03|2020	386128	39	385969	99.8	5.58655	14.89	98.6423
L121|NoITCO|17|03|2020	371497	39	371340	99.78	5.56977	14.44	98.7961
L122|NoITCO|09|03|2020	327650	39	324420	98.84	5.51111	20.63	98.7961
L123|NoITCO|10|03|2020	419526	39	418100	99.49	5.62128	19.97	98.97
L124|NoITCO|10|03|2020	263125	39	263005	99.79	5.41996	16.27	98.4583
L125|NoITCO|13|03|2020	419260	39	416614	99.18	5.61973	19.08	98.6791
L126|NoITCO|18|03|2020	449204	39	444839	98.84	5.6482	21.46	98.97
L127|NoITCO|17|03|2020	432259	39	432141	99.8	5.63563	13.01	98.7961
L128|NoITMI|23|03|2020	446789	39	446699	99.79	5.65001	11.32	98.7961
L129|NoITCO|28|02|2020	538141	39	537486	99.7	5.73037	18.16	98.97
L130|NoITCO|10|03|2020	472137	39	470765	99.54	5.6728	18.28	98.7092
L131|NoITCO|20|03|2020	460670	39	460589	99.81	5.66331	10.13	98.97
L132|NoITCO|21|03|2020	399830	39	399758	99.8	5.6018	11.14	98.7961
L133|NoITCO|18|03|2020	487019	39	485863	99.57	5.68651	19.76	99.1004
L134|NoITCO|17|03|2020	491982	39	490405	99.5	5.69055	20.5	98.97
L135|NoITCO|19|03|2020	470979	39	470589	99.74	5.67264	18.52	98.9366
L136|NoITMI|22|03|2020	295503	39	294679	99.54	5.46935	19.09	98.6356
L137|NoITMI|23|03|2020	227852	39	227172	99.52	5.35635	20.72	98.3513
L138|NoITCO|16|03|2020	193118	40	174122	90.01	5.24085	21.68	97.9868
L139|NoITCO|18|03|2020	205069	39	205024	99.8	5.3118	8.87	98.0805
L140|NoITCO|19|03|2020	170679	39	170257	99.57	5.2311	19.38	97.9801
L141|NoITCO|19|03|2020	334129	40	332722	99.4	5.52208	18.86	98.5119
L142|NoITLC|19|03|2020	317873	39	317684	99.78	5.502	16.51	98.4884
L144|NoITCO|19|03|2020	407625	39	407537	99.81	5.61017	13.33	98.9265
L145|NoITCO|19|03|2020	446350	39	446169	99.77	5.6495	15.94	98.7961
L146|NoITCO|19|03|2020	443854	39	442472	99.5	5.64589	19.97	98.7995
L147|NoITLC|20|03|2020	494396	39	493635	99.66	5.69341	17.46	98.97
L148|NoITMI|07|03|2020	481039	39	471673	97.89	5.67364	11.93	98.8563
L149|NoITMI|19|03|2020	486115	39	486010	99.79	5.68665	13.64	98.9265
L150|NoITLC|13|03|2020	480750	39	479569	99.59	5.68085	21.32	98.7961
L151|NoITCO|10|03|2020	551971	39	549458	99.37	5.73993	20.45	98.97
L152|NoITCO|16|03|2020	483961	39	483582	99.76	5.68447	19.67	98.9733
L153|NoITCO|15|03|2020	547627	39	547161	99.75	5.73812	16.19	98.7961
L154|NoITMI|21|03|2020	454030	39	452021	99.4	5.65516	19.63	98.9265
L155|NoITMI|18|03|2020	490330	38	489783	99.73	5.69	17.92	98.9265
L156|NoITMI|19|03|2020	434710	39	434202	99.73	5.63769	17.72	99.1004
L157|NoITLC|19|03|2020	430214	39	429066	99.56	5.63252	20.66	98.4818
L158|NoITMI|19|03|2020	411737	39	411156	99.69	5.61401	18.74	98.6356
L159|NoITMI|13|03|2020	466325	39	466259	99.83	5.66863	11.92	99.1004
L160|NoITMI|25|03|2020	406674	40	364505	89.37	5.5617	26	98.8195
L162|NoITMI|08|03|2020	437439	38	437078	99.74	5.64056	18.2	98.97
L163|NoITLC|03|03|2020	446491	39	442227	98.86	5.64565	21.2	98.7961
L164|NoITMI|21|03|2020	563229	39	562292	99.65	5.74996	17.19	98.7961
L165|NoITMI|18|03|2020	312136	39	312006	99.77	5.49416	12.66	98.3513
L166|NoITLC|20|03|2020	289804	39	289424	99.7	5.46153	16.51	98.6389
L167|NoITCO|15|03|2020	510990	39	510874	99.79	5.70831	10.85	98.97
L168|NoITMI|21|03|2020	550053	39	549846	99.78	5.74024	14.77	98.7961
L169|NoITCO|14|03|2020	274833	38	274115	99.56	5.43793	19.28	98.7961
L170|NoITMI|20|03|2020	213065	39	212721	99.66	5.32781	18.45	98.3513
L171|NoITMI|21|03|2020	642981	39	642769	99.78	5.80805	11.71	99.1004
L172|NoITCO|19|03|2020	715367	39	715195	99.77	5.85442	11.65	98.97
L173|NoITMI|19|03|2020	619459	39	612244	98.64	5.78692	21.38	98.97
L174|NoITMI|21|03|2020	205417	39	205268	99.73	5.31232	16.12	98.2343
L175|NoITLC|16|03|2020	549162	39	531339	96.54	5.72537	21.4	99.1004
L176|NoITMI|21|03|2020	211930	39	211851	99.76	5.32603	15.13	98.1975
L177|NoITCO|16|03|2020	187765	39	187094	99.45	5.27206	19.06	97.8363
L178|NoITMI|21|03|2020	560103	38	559872	99.73	5.74809	17.07	98.97
L182|NoITCO|12|03|2020	464425	39	463427	99.62	5.66598	18.82	98.7961
L183|NoITMI|21|03|2020	473082	39	466784	98.49	5.66912	21.33	98.8295
L184|NoITCO|14|03|2020	536740	39	536592	99.8	5.72964	10.26	98.9265
L185|NoITMI|19|03|2020	275978	39	275707	99.72	5.44045	15.19	98.3446
L186|NoITLC|20|03|2020	540325	39	525337	97.05	5.72044	21.16	98.853
L187|NoITCO|18|03|2020	204653	39	204047	99.51	5.30973	18.86	98.0236
L189|NoITCO|15|03|2020	516940	39	508189	98.12	5.70603	21.92	98.97
L190|NoITMI|10|03|2020	248527	39	248188	99.64	5.39478	16.79	98.3848
L191|NoITMI|21|03|2020	490038	39	484379	98.6	5.68519	20.23	98.97
L192|NoITMI|21|03|2020	613938	39	613593	99.73	5.78788	15.85	98.97
L193|NoITCO|22|03|2020	668289	39	668073	99.76	5.82482	13.76	99.1004
L194|NoITLC|22|03|2020	586848	39	586431	99.7	5.76822	16.31	99.1004
L195|NoITMI|21|03|2020	611564	39	608600	99.29	5.78433	18.17	99.1004
L196|NoITCO|22|03|2020	426873	38	424235	99.1	5.62761	20.39	98.7961
L197|NoITCO|22|03|2020	856188	39	853531	99.44	5.93122	18.32	99.1004
L198|NoITCO|21|03|2020	495203	38	494957	99.76	5.69457	15.79	99.1004
L199|NoITMI|21|03|2020	448639	38	447613	99.59	5.6509	15.88	99.1004
L201|NoITMI|22|03|2020	454539	39	454457	99.81	5.65749	11.57	98.9533
L203|NoITLC|22|03|2020	380527	39	372332	97.67	5.57093	18.14	98.7961
L204|NoITMI|08|03|2020	523625	39	523491	99.81	5.71891	15.02	98.9265
L205|NoITMI|03|03|2020	505208	39	503400	99.47	5.70191	19.86	99.1004
L206|NoITMI|08|03|2020	518059	39	517637	99.72	5.71403	19.08	98.853
L207|NoITMI|10|03|2020	428142	39	428001	99.78	5.63144	15.63	98.97
L208|NoITMI|07|03|2020	408362	39	408085	99.74	5.61075	19.38	98.7961
L210|NoITMI|12|03|2020	366165	39	365501	99.65	5.56289	19.04	98.7961
L211|NoITCO|12|03|2020	399312	39	398620	99.63	5.60056	21.21	98.7961
L212|NoITMI|14|03|2020	425879	39	425724	99.8	5.62913	16.36	98.7961
L213|NoITMI|12|03|2020	418348	39	418256	99.79	5.62144	15.65	98.7961
L214|NoITMI|12|03|2020	530239	39	529638	99.71	5.72398	19.52	98.9265
L215|NoITMI|12|03|2020	404098	39	403843	99.77	5.60621	19.28	99.1004
L216|NoITMI|13|03|2020	369670	39	369604	99.81	5.56774	17.17	98.7961
L217|NoITMI|15|03|2020	431301	39	431079	99.78	5.63456	19.35	99.1004
L218|NoITMI|10|03|2020	389968	39	389804	99.8	5.59085	18	98.6623
L219|NoITMI|15|03|2020	431078	39	431021	99.8	5.6345	14.35	98.649
L220|NoITMI|11|03|2020	429314	39	429177	99.8	5.63264	16.03	98.8095
L221|NoITMI|14|03|2020	422392	39	422321	99.82	5.62564	15.08	98.9466
L222|NoITMI|13|03|2020	469614	39	469530	99.81	5.67166	17.08	98.9499
L223|NoITMI|13|03|2020	468049	39	467008	99.61	5.66932	19.24	98.863
L224|NoITCO|13|03|2020	427696	39	427261	99.73	5.63069	15.12	98.9265
L225|NoITMI|14|03|2020	377608	39	377370	99.74	5.57677	14.68	98.2778
L226|NoITMI|14|03|2020	359333	39	359190	99.79	5.55532	18.18	98.659
L227|NoITMI|14|03|2020	442449	39	441632	99.64	5.64506	19.65	98.7961
L228|NoITMI|11|03|2020	387839	39	382715	98.48	5.58288	19.9	99.4883
L229|NoITMI|11|03|2020	327762	39	327589	99.76	5.51533	18.15	98.6356
L230|NoITMI|23|02|2020	457299	38	455824	99.51	5.6588	21.74	99.1004
L239|NoITMI|04|03|2020	400929	39	400353	99.67	5.60244	20.55	98.6791
L240|NoITMI|09|03|2020	421147	39	420176	99.6	5.62343	18.16	99.0937
L242|NoITMI|09|03|2020	421887	38	421303	99.69	5.62459	20.2	98.9265
L249|NoITCR|22|02|2020	473100	39	472851	99.75	5.67472	19.8	98.7961
L250|NoITCR|22|02|2020	391578	39	391368	99.78	5.59259	15.03	98.6423
L251|NoITCR|22|02|2020	509817	38	509652	99.79	5.70727	18.5	98.97
L252|NoITLO|22|02|2020	523964	39	523830	99.78	5.71919	17.5	98.7961
L253|NoITCR|23|02|2020	535204	39	534891	99.75	5.72827	17.3	98.6858
L254|NoITCR|23|02|2020	455822	38	455668	99.8	5.65865	15.5	98.9332
L256|NoITPV|23|02|2020	384445	39	384070	99.73	5.58441	16.11	92.0944
L257|NoITPV|23|02|2020	384178	39	383841	99.68	5.58415	18	98.4818
L259|NoITBG|24|02|2020	396164	39	395990	99.73	5.59768	15.9	98.7058
L260|NoITCR|24|02|2020	478279	39	477164	99.55	5.67867	19.3	98.8162
L261|NoITCR|24|02|2020	433266	39	433016	99.7	5.6365	16	98.6423
L265|NoITCR|24|02|2020	468349	39	468241	99.81	5.67047	15.6	93.8133
L267|NoITPV|24|02|2020	742165	39	741855	99.74	5.87032	19	98.8162
L268|NoITLO|25|02|2020	708297	39	708135	99.78	5.85012	15	98.97
L269|NoITBG|25|02|2020	441279	39	441033	99.76	5.64447	17.6	98.7961
L270|NoITBG|25|02|2020	448924	42	448073	99.51	5.65135	17.2	97.9634
L271|NoITBG|25|02|2020	463961	39	463765	99.74	5.6663	18.9	98.7961
L272|NoITBG|25|02|2020	432611	39	427986	98.71	5.63143	19	98.97
L273|NoITCR|25|02|2020	456174	39	454845	99.48	5.65786	17.5	98.3814
L274|NoITPV|25|02|2020	576989	39	576841	99.75	5.76106	15.6	98.3279
L276|NoITBG|26|02|2020	453378	39	453095	99.77	5.65619	19.5	98.4015
L278|NoITBG|27|02|2020	401499	40	400049	99.48	5.60211	23	98.5185
L279|NoITOT|28|02|2020	448416	39	448321	99.79	5.65159	17.9	98.7961
L280|NoITBG|28|02|2020	496820	39	496709	99.8	5.6961	21	98.7961
L281|NoITLO|28|02|2020	445431	39	445284	99.75	5.64864	19	98.6356
L282|NoITBG|28|02|2020	476526	39	476405	99.78	5.67798	20	98.9265
L283|NoITOT|28|02|2020	448238	39	448046	99.76	5.65132	22	98.7861
L284|NoITCR|28|02|2020	527734	39	526193	99.5	5.72115	22	98.8195
L285|NoITBG|28|02|2020	490730	39	490605	99.75	5.69073	23	98.7961
L286|NoITLO|28|02|2020	453453	39	453159	99.74	5.65625	20	98.97
L287|NoITLO|28|02|2020	426196	39	426061	99.77	5.62947	20	98.7961
L288|NoITCR|28|02|2020	451522	39	451281	99.74	5.65445	23	98.7961
L289|NoITOT|29|02|2020	483782	39	483640	99.77	5.68452	19.1	98.7961
L290|NoITLO|29|02|2020	470491	39	470259	99.74	5.67234	21.9	98.7961
L292|NoITLO|29|02|2020	493356	39	493191	99.76	5.69302	21.5	99.1004
L293|NoITBG|29|02|2020	450875	39	450700	99.75	5.65389	17.8	98.97
L294|NoITOT|29|02|2020	436601	39	436116	99.68	5.6396	22.5	98.7961
L295|NoITBG|29|02|2020	508234	39	508026	99.75	5.70589	18.6	98.97
L296|NoITBG|29|02|2020	529351	39	528938	99.75	5.7234	20.5	98.9332
L299|NoITOT|29|02|2020	464566	39	464215	99.71	5.66672	18.1	98.9366
L302|NoITLO|29|02|2020	480159	39	480030	99.79	5.68127	20	98.7961
L309|NoITBG|29|02|2020	460236	39	459793	99.69	5.66256	22.3	98.97
L310|NoITBG|29|02|2020	427353	39	427291	99.8	5.63072	21.8	98.7961
L311|NoITMI|01|03|2020	499753	39	499579	99.75	5.6986	18.3	98.97
L313|NoITBG|01|03|2020	446698	39	445885	99.62	5.64922	20	98.7961
L314|NoITBG|01|03|2020	489004	39	488859	99.78	5.68918	18	98.669
L316|NoITLO|01|03|2020	422099	39	415118	98.15	5.61817	22	98.97
L317|NoITCR|01|03|2020	465936	39	465399	99.69	5.66783	19	98.8864
L318|NoITCR|01|03|2020	613792	39	612938	99.66	5.78742	21	99.1004
L319|NoITBG|01|03|2020	369146	39	369061	99.79	5.5671	13	98.7961
L321|NoITBG|01|03|2020	486536	39	486271	99.74	5.68688	16	98.8864
L322|NoITBG|01|03|2020	458040	39	457896	99.77	5.66077	20	98.97
L325|NoITBG|01|03|2020	433064	39	429061	98.88	5.63252	23	98.659
L327|NoITPV|02|03|2020	464301	39	463670	99.67	5.66621	20	98.97
L328|NoITPV|02|03|2020	493961	39	493500	99.7	5.69329	18	98.97
L329|NoITLO|02|03|2020	481592	39	480906	99.67	5.68206	22	98.7961
L330|NoITLO|02|03|2020	489209	39	487840	99.54	5.68828	22	99.1004
L331|NoITOT|03|03|2020	477938	39	477476	99.71	5.67895	18	98.97
L334|NoITCR|03|03|2020	503724	38	503573	99.76	5.70206	22.1	98.97
L335|NoITCR|03|03|2020	434445	40	403461	92.65	5.6058	19.6	98.97
L342|NoITCR|04|03|2020	453817	39	453665	99.76	5.65674	19.4	98.7961
L343|NoITCR|04|03|2020	457100	38	456706	99.71	5.65964	21.5	98.7961
L345|NoITBG|04|03|2020	456313	39	456150	99.76	5.65911	21	98.6791
L346|NoITMI|04|03|2020	437786	39	437582	99.75	5.64106	21	98.97
L347|NoITPV|04|03|2020	521550	39	521374	99.78	5.71715	20.5	98.5185
L348|NoITCO|05|03|2020	493517	39	493076	99.68	5.69291	20.4	98.97
L350|NoITPV|05|03|2020	392471	39	392356	99.75	5.59368	17	98.7961
L352|NoITLO|05|03|2020	471796	39	471542	99.72	5.67352	16.7	98.7961
L354|NoITCO|05|03|2020	445983	39	445778	99.75	5.64912	20.9	98.97
L356|NoITPV|05|03|2020	491243	39	491072	99.76	5.69115	18.4	98.97
L357|NoITCR|05|03|2020	489285	39	489091	99.77	5.68939	20.8	98.7961
L358|NoITLO|05|03|2020	438604	39	438453	99.76	5.64192	15.9	98.97
L361|NoITPV|05|03|2020	451676	39	451535	99.79	5.65469	17	98.97
L362|NoITPV|05|03|2020	472002	39	471789	99.74	5.67375	22.7	98.7961
L363|NoITCR|06|03|2020	430474	39	430353	99.78	5.63382	21	98.97
L364|NoITCR|06|03|2020	484072	39	483855	99.75	5.68472	22.3	98.97
L366|NoITLO|07|03|2020	455612	39	455397	99.75	5.65839	20.2	98.97
L367|NoITPV|07|03|2020	448994	39	448896	99.77	5.65215	22	98.7961
L368|NoITLO|07|03|2020	505346	39	505248	99.78	5.7035	18.7	98.9265
L369|NoITPV|07|03|2020	464417	39	464274	99.77	5.66677	19.9	98.7961
L370|NoITPV|07|03|2020	423239	39	423177	99.81	5.62652	19.5	98.7995
L371|NoITCO|07|03|2020	463601	39	463374	99.75	5.66593	19.9	98.97
L372|NoITCR|07|03|2020	447715	38	447572	99.77	5.65086	20.1	98.7961
L373|NoITPV|08|03|2020	461359	39	461067	99.74	5.66376	20	98.97
L378|NoITPV|08|03|2020	461468	39	461378	99.78	5.66406	18	98.97
L380|NoITPV|08|03|2020	463178	39	463028	99.71	5.66561	13.6	98.7961
L384|NoITPV|09|03|2020	468299	39	467613	99.65	5.66989	19.1	98.8095
L385|NoITLO|09|03|2020	467452	39	467357	99.78	5.66965	13.4	98.7961
L386|NoITLO|09|03|2020	496226	39	496085	99.79	5.69556	14.8	98.97
L387|NoITCO|09|03|2020	416790	39	412897	98.87	5.61584	21	98.9265
L388|NoITPV|09|03|2020	406642	39	406469	99.74	5.60903	17.3	98.6858
L389|NoITLO|09|03|2020	440723	39	431525	97.72	5.63501	21.2	98.7961
L390|NoITLO|09|03|2020	510836	39	510675	99.72	5.70814	17.2	98.8162
L391|NoITLO|09|03|2020	501182	39	501050	99.6	5.69988	13.8	98.7961
L393|NoITPV|09|03|2020	424102	39	423910	99.74	5.62727	16.1	98.6791
L394|NoITCR|09|03|2020	526220	39	526073	99.76	5.72105	17.2	98.6389
L395|NoITCO|09|03|2020	459418	39	458843	99.64	5.66166	21.7	98.6423
L396|NoITCO|09|03|2020	486046	39	485969	99.72	5.68661	14.3	98.853
L397|NoITCO|09|03|2020	470241	39	469781	99.67	5.6719	18.1	98.8162
L398|NoITPV|13|03|2020	338577	39	337262	99.4	5.52797	19.3	98.6858
L399|NoITPV|06|03|2020	374979	39	373701	99.45	5.57252	18.5	98.659
L400|NoITLO|12|03|2020	367083	39	366795	99.72	5.56442	15.3	98.97
L401|NoITLO|14|03|2020	519334	39	519165	99.77	5.71531	17.8	98.6657
L402|NoITLO|13|03|2020	436293	38	436212	99.79	5.6397	18.8	98.7961
L403|NoITPV|15|03|2020	473230	38	470327	99.22	5.6724	34.9	98.97
L404|NoITCO|14|03|2020	455657	39	455552	99.78	5.65854	18.3	98.5119
L406|NoITPV|16|03|2020	480562	38	480439	99.79	5.68164	20	98.97
L407|NoITPV|13|03|2020	368755	39	368462	99.73	5.56639	16.9	98.97
L409|NoITOT|12|03|2020	319033	39	318812	99.74	5.50353	20.1	98.5854
L410|NoITCR|03|03|2020	490853	39	490118	99.65	5.6903	16	98.7961
L411|NoITLO|01|03|2020	313191	39	311525	99.26	5.49349	18.5	98.97
L412|NoITPV|14|03|2020	441492	39	440718	99.61	5.64416	18.5	99.1004
L413|NoITCO|16|03|2020	356071	39	355630	99.67	5.551	18.5	98.7961
L414|NoITCO|16|03|2020	365752	39	364706	99.5	5.56194	19.2	99.1004
L415|NoITLO|17|03|2020	358841	39	348957	97.03	5.54277	19.2	98.7259
L416|NoITOT|16|03|2020	330185	39	329999	99.73	5.51851	17.2	98.9633
L418|NoITPV|18|03|2020	464417	39	464244	99.77	5.66675	19.1	98.6623
L419|NoITPV|12|03|2020	467686	39	467514	99.78	5.66979	20	98.97
L420|NoITPV|18|03|2020	316153	39	314867	99.39	5.49813	33.2	98.97
L421|NoITPV|17|03|2020	369983	39	369704	99.72	5.56785	19.4	98.7961
L422|NoITPV|18|03|2020	328213	39	326161	99.18	5.51343	20	98.9633
L423|NoITPV|19|03|2020	376296	39	375799	99.65	5.57496	22.5	98.7961
L424|NoITOT|17|03|2020	412564	39	412306	99.69	5.61522	18	98.97
L425|NoITBG|10|03|2020	373353	39	373126	99.74	5.57186	16	98.7961
L426|NoITBG|10|03|2020	359528	39	358962	99.61	5.55505	19	98.6791
L427|NoITLO|15|03|2020	329475	40	323594	98	5.51	20.1	98.7426
L428|NoITLO|05|03|2020	347012	39	346728	99.72	5.53999	17.7	98.7961
L429|NoITMI|17|03|2020	375115	39	374815	99.72	5.57382	17.2	98.97
L430|NoITPV|19|03|2020	376220	39	376007	99.74	5.5752	15.4	98.7961
L431|NoITPV|20|03|2020	357597	40	339454	94.67	5.53078	20	98.97
L432|NoITPV|19|03|2020	370638	39	370211	99.68	5.56845	18.8	98.7961
L433|NoITMI|20|03|2020	414580	39	413732	99.61	5.61672	19.8	98.7961
L434|NoITPV|20|03|2020	348319	39	348033	99.73	5.54162	16	98.7961
L435|NoITPV|20|03|2020	388756	39	388373	99.72	5.58925	17	98.7961
L436|NoITPV|19|03|2020	332958	39	332296	99.61	5.52153	20.3	98.7961
L437|NoITPV|19|03|2020	398829	39	397782	99.56	5.59965	16.9	98.97
L438|NoITPV|21|03|2020	410609	39	410301	99.7	5.6131	15	98.97
L439|NoITPV|28|03|2020	411334	39	408484	99.09	5.61118	15.9	98.97
L440|NoITLO|22|03|2020	392568	39	391633	99.55	5.59288	17.7	98.97
L441|NoITLO|02|03|2020	370978	39	365774	98.4	5.56321	19.8	98.7961
L442|NoITCO|22|03|2020	401111	39	400668	99.68	5.60278	17	98.6958
L443|NoITLO|25|03|2020	336645	39	336183	99.66	5.52658	17	98.97
L444|NoITPV|20|03|2020	322232	39	321994	99.71	5.50785	14.8	98.7961
L445|NoITCO|14|03|2020	500176	44	378664	75.37	5.57825	20.1	98.97
L447|NoITCR|23|03|2020	369966	47	226048	60.5	5.3542	18.6	97.95
L448|NoITCR|18|03|2020	397412	39	396164	99.48	5.59788	19.4	98.7961
L449|NoITPV|22|03|2020	407887	42	350822	85.71	5.54509	21.3	98.97
L450|NoITPV|23|03|2020	433295	39	427705	98.5	5.63114	20.5	98.8295
L451|NoITPV|13|03|2020	470325	39	469922	99.71	5.67203	18	98.97
L452|NoITPV|24|03|2020	387181	39	386278	99.59	5.5869	19	98.97
L453|NoITCO|21|03|2020	390303	39	386479	98.83	5.58713	19	98.97
L454|NoITCO|25|03|2020	363438	40	347814	95.48	5.54135	19.3	98.97
L455|NoITPV|25|03|2020	380890	39	379382	99.39	5.57908	14.7	98.7961
L457|NoITPV|25|03|2020	436228	38	435110	99.53	5.6386	17.9	99.1004
L458|NoITPV|25|03|2020	495777	39	495669	99.8	5.69519	16.31	98.9165
L459|NoITPV|13|03|2020	439733	39	437105	99.19	5.64059	20.6	98.97
L461|NoITPV|25|03|2020	394175	39	392913	99.48	5.5943	20.3	99.1004
L462|NoITPV|16|03|2020	356163	39	355834	99.72	5.55125	17.8	98.7961
L463|NoITPV|23|03|2020	469209	39	469106	99.8	5.67127	18.6	98.7961
L464|NoITPV|27|03|2020	389050	39	382534	98.14	5.58267	19	98.6858
L465|NoITLO|20|03|2020	323033	39	322192	99.56	5.50811	20	98.97
L469|NoITPV|28|03|2020	397940	39	397799	99.74	5.59966	14	98.97
L470|NoITCO|23|03|2020	483801	39	483328	99.7	5.68424	18.8	98.97
L471|NoITCO|28|03|2020	545745	39	534506	97.74	5.72795	18.5	98.97
L472|NoITPV|18|03|2020	409282	39	408819	99.68	5.61153	19.6	98.97
L473|NoITMI|30|03|2020	391563	39	391397	99.76	5.59262	19.6	98.7961
L474|NoITPV|30|03|2020	507005	39	506539	99.72	5.70461	20.1	98.97
L475|NoITPV|30|03|2020	456971	39	456797	99.77	5.65972	16.9	98.97
L476|NoITPV|01|04|2020	390335	38	390146	99.78	5.59123	20.6	98.6991
L477|NoITPV|31|03|2020	419760	39	419541	99.75	5.62277	20.2	98.7961
L478|NoITCO|12|03|2020	396913	39	396240	99.65	5.59796	17.6	98.5353
L480|NoITPV|31|03|2020	432903	38	432690	99.75	5.63618	19.6	98.97
L485|NoITOT|17|03|2020	355623	38	346768	97.31	5.54004	25.3	99.1004
L486|NoITOT|17|03|2020	410485	38	392930	95.5	5.59432	32.1	98.8329
L487|NoITLO|27|03|2020	403938	38	403803	99.75	5.60617	26.7	98.97
L491|NoITOT|20|03|2020	517131	39	509262	98.22	5.70694	28.9	99.1004
L492|NoITOT|20|03|2020	454541	39	453446	99.56	5.65653	31.8	98.9265
L493|NoITOT|21|03|2020	411351	43	344285	83.24	5.53692	19	99.0971
L494|NoITOT|21|03|2020	410934	40	379089	92.01	5.57874	27.1	98.7995
L53|NoITBG|02|03|2020	727916	39	727552	99.77	5.86186	14.38	98.97
L54|NoITBG|26|02|2020	397097	38	396942	99.78	5.59873	15.83	98.853
L55|NoITBG|02|03|2020	436938	39	433668	99.07	5.63716	20.22	98.7961
L56|NoITBG|03|03|2020	414123	39	413932	99.78	5.61693	17.79	98.7961
L57|NoITLC|04|03|2020	669307	39	667984	99.63	5.82477	19.89	99.1004
L58|NoITLC|04|03|2020	476121	39	475969	99.78	5.67758	20.98	98.853
L60|NoITBG|27|02|2020	497132	39	490616	98.49	5.69074	21.65	98.853
L61|NoITBG|02|03|2020	663954	39	663626	99.78	5.82192	16.58	99.1004
L62|NoITBG|04|03|2020	572673	39	572129	99.73	5.75749	20.52	98.853
L63|NoITBG|03|03|2020	680482	39	680371	99.82	5.83275	14.12	98.853
L64|NoITBG|25|02|2020	674870	39	674452	99.75	5.82895	17.07	99.0971
L65|NoITMI|02|03|2020	705607	38	704756	99.7	5.84804	19.43	98.97
L66|NoITBG|29|02|2020	736818	39	720540	97.58	5.85766	21.53	98.97
L67|NoITMI|05|03|2020	499669	39	498449	99.55	5.69762	19.31	98.97
L68|NoITMI|04|03|2020	340468	39	338268	99.14	5.52926	20.39	98.3513
L69|NoITMI|01|03|2020	470617	39	470514	99.78	5.67257	12.2	98.7961
L70|NoITLO|06|03|2020	395148	39	394930	99.75	5.59652	15.89	98.7961
L71|NoITCR|04|03|2020	500639	39	500545	99.78	5.69944	16.76	98.97
L73|NoITLC|09|03|2020	516098	39	514418	99.46	5.71132	19.17	98.97
L74|NoITLC|08|03|2020	707829	39	707317	99.72	5.84961	17.21	98.97
L75|NoITOT|03|03|2020	712567	39	711056	99.61	5.8519	17.51	98.7961
L76|NoITCO|05|03|2020	622376	39	620109	99.45	5.79247	19.06	98.853
L77|NoITMI|06|03|2020	630721	39	630554	99.79	5.79972	12.03	98.97
L78|NoITMI|06|03|2020	581799	39	579168	99.37	5.7628	19.86	98.9767
L79|NoITCO|03|03|2020	561769	39	560611	99.62	5.74866	18.66	98.6791
L80|NoITCO|10|03|2020	513234	39	507302	98.65	5.70527	20.73	98.9265
L81|NoITLC|08|03|2020	623909	39	623066	99.66	5.79453	17.24	98.97
L83|NoITCO|11|03|2020	713678	39	703365	98.36	5.84718	20.45	98.97
L84|NoITLC|10|03|2020	622973	40	621731	99.6	5.7936	11.68	98.8162
L85|NoITCO|02|03|2020	560435	39	556311	99.06	5.74532	19.86	98.97
L86|NoITCO|04|03|2020	649339	39	645709	99.26	5.81004	20.72	98.97
L87|NoITLC|10|03|2020	516736	39	516465	99.76	5.71304	16.12	98.7961
L88|NoITCO|08|03|2020	403241	39	400260	99.08	5.60234	19.44	98.6791
L89|NoITCO|10|03|2020	645885	39	643048	99.37	5.80824	19.4	98.97
L90|NoITCO|09|03|2020	646447	39	644653	99.52	5.80933	18.57	99.1004
L91|NoITLC|11|03|2020	718583	39	718287	99.75	5.8563	16.02	99.1004
L92|NoITLC|10|03|2020	304587	39	303877	99.61	5.4827	16.83	98.6356
L93|NoITLC|08|03|2020	273259	39	273191	99.81	5.43647	13.34	98.1975
L94|NoITMI|10|03|2020	456813	39	456667	99.81	5.6596	17	98.7961
L95|NoITLC|08|03|2020	430818	39	428775	99.36	5.63223	19.17	98.7961
L96|NoITBG|06|03|2020	245819	39	242876	98.65	5.38538	21.14	98.3513
L97|NoITLC|09|03|2020	432342	39	428949	99.06	5.63241	18.35	98.9265
L98|NoITMI|26|02|2020	351404	42	290968	82.45	5.46385	17.35	98.7961
L99|NoITMI|10|03|2020	461819	39	461663	99.81	5.66433	14.54	98.7995

## Sheet: Figure5
Sequence name	CollectionDate	Clusters_Letter	Lineage_Text	Color	Subtree
G1183|EaAs|22|01|2020	2020-01-22	0	A
G1230|CeEu|02|03|2020	2020-03-02	0	A		1
G1579|Chi|10|01|2020	2020-01-10	0	A
G1695|Chi|14|01|2020	2020-01-14	0	A
G1696|Chi|15|01|2020	2020-01-15	0	A
G1760|EaAs|22|01|2020	2020-01-22	0	A
G1761|SoAs|31|01|2020	2020-01-31	0	A
G2194|Chi|05|01|2020	2020-01-05	0	A		1
G2233|CeEu|02|03|2020	2020-03-02	0	A
G2261|Ja|29|01|2020	2020-01-29	0	A
G2562|NoAm|19|01|2020	2020-01-19	0	A		1
G2621|SoEaAs|24|01|2020	2020-01-24	0	A
G2622|SoEaAs|24|01|2020	2020-01-24	0	A
G2645|Chi|11|01|2020	2020-01-11	0	A
G2647|Chi|13|01|2020	2020-01-13	0	A
G3178|Briti|29|01|2020	2020-01-29	0	A		1
G3179|Briti|29|01|2020	2020-01-29	0	A
G34|SoEaAs|18|02|2020	2020-02-18	0	A
G637|EuLC|08|03|2020	2020-03-08	0	A
G733|OC|24|01|2020	2020-01-24	0	A		1
G735|OC|24|01|2020	2020-01-24	0	A
G13|OC|10|03|2020	2020-03-10	0	A.1
G268|OC|15|03|2020	2020-03-15	0	A.1
G2705|NoAm|28|02|2020	2020-02-28	0	A.1
G1134|SoAm|16|03|2020	2020-03-16	0	A.2		1
G1145|SoAm|03|03|2020	2020-03-03	0	A.2		1
G1424|WeAs|08|03|2020	2020-03-08	0	A.2		1
G1900|CeEu|26|02|2020	2020-02-26	0	A.2		1
G2742|OC|21|03|2020	2020-03-21	0	A.2
G304|NoAm|04|03|2020	2020-03-04	0	A.2		1
G627|EuLC|09|03|2020	2020-03-09	0	A.2		1
G812|Briti|17|03|2020	2020-03-17	0	A.2
L427|NoITLO|15|03|2020	2020-03-15	0	A.2		1
G1916|NoAm|26|03|2020	2020-03-26	0	A.3
G2088|EaAs|17|03|2020	2020-03-17	0	A.3
G2432|NoAm|03|03|2020	2020-03-03	0	A.3
G799|Briti|15|03|2020	2020-03-15	0	A.3
G958|NoAm|13|03|2020	2020-03-13	0	A.4
G1232|CeEu|03|03|2020	2020-03-03	0	A.5
G1748|SoAm|02|03|2020	2020-03-02	0	A.5
G2204|NoAm|04|03|2020	2020-03-04	0	A.5
G1038|EuLC|02|03|2020	2020-03-02	0	B
G1039|EuLC|01|03|2020	2020-03-01	0	B
G1041|EuLC|02|03|2020	2020-03-02	0	B		1
G1143|EaAs|01|02|2020	2020-02-01	0	B
G1191|SoAs|13|01|2020	2020-01-13	0	B
G1310|Chi|30|12|2019	2019-12-30	0	B
G1358|Ja|15|02|2020	2020-02-15	0	B
G1365|SoEaAs|06|03|2020	2020-03-06	0	B
G1400|Chi|20|01|2020	2020-01-20	0	B
G1409|SoEaAs|10|03|2020	2020-03-10	0	B		1
G1432|SoEaAs|11|03|2020	2020-03-11	0	B		1
G1450|Chi|05|02|2020	2020-02-05	0	B
G1523|Chi|19|01|2020	2020-01-19	0	B
G1526|Chi|21|01|2020	2020-01-21	0	B
G1528|Chi|21|01|2020	2020-01-21	0	B
G1531|Chi|22|01|2020	2020-01-22	0	B
G1537|SoAs|12|03|2020	2020-03-12	0	B
G1697|Chi|15|01|2020	2020-01-15	0	B
G1731|SoEaAs|08|01|2020	2020-01-08	0	B
G1735|Chi|30|12|2019	2019-12-30	0	B
G1759|CeEu|29|01|2020	2020-01-29	0	B
G1763|WeAs|23|02|2020	2020-02-23	0	B
G1777|Chi|30|12|2019	2019-12-30	0	B
G1799|Chi|30|12|2019	2019-12-30	0	B		1
G1831|Chi|30|12|2019	2019-12-30	0	B
G1841|NoAm|27|01|2020	2020-01-27	0	B
G1851|SoEaAs|13|01|2020	2020-01-13	0	B
G1856|Chi|17|01|2020	2020-01-17	0	B
G1882|Chi|25|02|2020	2020-02-25	0	B
G1907|EaAs|25|01|2020	2020-01-25	0	B
G2002|Chi|26|12|2019	2019-12-26	0	B
G2024|Chi|11|01|2020	2020-01-11	0	B
G2033|EaAs|13|03|2020	2020-03-13	0	B
G2074|Chi|23|02|2020	2020-02-23	0	B
G2114|EaAs|04|02|2020	2020-02-04	0	B
G2234|EaAs|02|02|2020	2020-02-02	0	B
G2259|Ja|25|01|2020	2020-01-25	0	B
G2260|Ja|23|01|2020	2020-01-23	0	B
G2279|NoAm|21|02|2020	2020-02-21	0	B
G2312|Chi|02|01|2020	2020-01-02	0	B
G2313|Chi|02|01|2020	2020-01-02	0	B
G2401|NoAm|20|02|2020	2020-02-20	0	B
G2402|NoAm|20|02|2020	2020-02-20	0	B
G2404|NoAm|18|02|2020	2020-02-18	0	B
G2407|NoAm|18|02|2020	2020-02-18	0	B
G2416|NoAm|21|02|2020	2020-02-21	0	B
G2457|NoAm|21|01|2020	2020-01-21	0	B
G2462|NoAm|01|03|2020	2020-03-01	0	B
G2588|Chi|01|01|2020	2020-01-01	0	B
G2611|EaAs|05|02|2020	2020-02-05	0	B
G262|OC|22|01|2020	2020-01-22	0	B
G2623|Chi|30|12|2019	2019-12-30	0	B		1
G2629|EaAs|28|01|2020	2020-01-28	0	B
G2634|Chi|30|12|2019	2019-12-30	0	B
G2638|Chi|23|01|2020	2020-01-23	0	B
G2659|Chi|30|12|2019	2019-12-30	0	B
G2693|Chi|01|01|2020	2020-01-01	0	B		1
G2728|Chi|24|12|2019	2019-12-24	0	B
G2729|Chi|30|12|2019	2019-12-30	0	B		1
G2731|EaEu|25|03|2020	2020-03-25	0	B
G2887|Chi|31|12|2019	2019-12-31	0	B		1
G2893|Chi|08|01|2020	2020-01-08	0	B		1
G2900|Chi|22|01|2020	2020-01-22	0	B
G2908|Chi|24|01|2020	2020-01-24	0	B		1
G3072|Briti|05|02|2020	2020-02-05	0	B
G3073|Briti|08|02|2020	2020-02-08	0	B		1
G3074|Briti|08|02|2020	2020-02-08	0	B
G3075|Briti|08|02|2020	2020-02-08	0	B
G3076|Briti|07|02|2020	2020-02-07	0	B
G4|OC|28|02|2020	2020-02-28	0	B		1
G447|EuLC|19|03|2020	2020-03-19	0	B
G453|NoEu|15|03|2020	2020-03-15	0	B
G693|Briti|15|03|2020	2020-03-15	0	B		1
G709|Chi|23|01|2020	2020-01-23	0	B
G711|Chi|23|01|2020	2020-01-23	0	B
G712|Chi|24|01|2020	2020-01-24	0	B
G713|Chi|21|01|2020	2020-01-21	0	B
G714|Chi|25|01|2020	2020-01-25	0	B
G715|Chi|21|01|2020	2020-01-21	0	B
G716|Chi|25|01|2020	2020-01-25	0	B
G719|Chi|22|01|2020	2020-01-22	0	B
G723|Chi|21|01|2020	2020-01-21	0	B
G785|CeEu|28|01|2020	2020-01-28	0	B		1
G789|Briti|04|03|2020	2020-03-04	0	B
L228|NoITMI|11|03|2020	2020-03-11	0	B		1
CDG|21|02|2020	2020-02-21	0	B.1		1
G1020|Briti|27|02|2020	2020-02-27	0	B.1
G1136|Afr|26|03|2020	2020-03-26	0	B.1
G1171|CeIT|03|03|2020	2020-03-03	A	B.1	Red	1
G1305|WeAs|10|03|2020	2020-03-10	0	B.1
G1338|Afr|18|03|2020	2020-03-18	0	B.1
G1429|CeIT|23|03|2020	2020-03-23	0	B.1
G1534|NoIT|24|02|2020	2020-02-24	0	B.1		1
G1573|NoEu|02|03|2020	2020-03-02	0	B.1
G1625|NoEu|28|02|2020	2020-02-28	0	B.1
G1627|NoIT|24|02|2020	2020-02-24	0	B.1
G1636|OC|26|03|2020	2020-03-26	0	B.1
G1648|EuLC|29|02|2020	2020-02-29	0	B.1
G1657|EuLC|01|03|2020	2020-03-01	0	B.1
G1741|EuLC|05|03|2020	2020-03-05	0	B.1
G1762|SoAs|03|03|2020	2020-03-03	0	B.1
G1811|SoAs|03|03|2020	2020-03-03	0	B.1
G1814|SoEaAs|13|03|2020	2020-03-13	0	B.1
G1832|EuLC|06|03|2020	2020-03-06	0	B.1
G1835|SoAs|03|03|2020	2020-03-03	0	B.1
G1863|EaEu|2020|02	2020-02	A	B.1		1
G1876|NoAm|12|03|2020	2020-03-12	0	B.1
G1903|SoAs|03|03|2020	2020-03-03	0	B.1
G2068|SoAs|03|03|2020	2020-03-03	0	B.1
G2080|EaAs|02|03|2020	2020-03-02	0	B.1
G2113|SoAs|03|03|2020	2020-03-03	0	B.1
G2158|CeEu|24|02|2020	2020-02-24	0	B.1
G2362|NoAm|26|03|2020	2020-03-26	0	B.1
G2495|NoAm|29|02|2020	2020-02-29	0	B.1
G257|Ja|20|03|2020	2020-03-20	0	B.1
G2607|CeEu|27|02|2020	2020-02-27	A	B.1	Red	1
G2635|SoAm|25|02|2020	2020-02-25	0	B.1
G2640|NoIT|01|03|2020	2020-03-01	0	B.1
G2706|CeIT|18|03|2020	2020-03-18	0	B.1
G2716|CeIT|14|03|2020	2020-03-14	0	B.1
G274|Afr|22|03|2020	2020-03-22	0	B.1
G2778|SoAs|05|04|2020	2020-04-05	0	B.1		1
G2801|Afr|07|03|2020	2020-03-07	0	B.1
G283|OC|22|02|2020	2020-02-22	0	B.1
G2896|EaEu|06|03|2020	2020-03-06	0	B.1
G2902|NoIT|01|03|2020	2020-03-01	0	B.1
G2905|NoIT|01|03|2020	2020-03-01	0	B.1
G2912|NoIT|01|03|2020	2020-03-01	0	B.1
G300|Chi|01|03|2020	2020-03-01	0	B.1
G3142|Briti|01|04|2020	2020-04-01	0	B.1
G3174|Briti|27|02|2020	2020-02-27	0	B.1
G389|NoIT|25|03|2020	2020-03-25	0	B.1
G586|EuLC|02|04|2020	2020-04-02	0	B.1
G790|Ja|08|03|2020	2020-03-08	0	B.1
G903|NoEu|20|03|2020	2020-03-20	0	B.1
L104|NoITCO|06|03|2020	2020-03-06	0	B.1
L106|NoITBG|09|03|2020	2020-03-09	0	B.1
L107|NoITMI|05|03|2020	2020-03-05	A	B.1	Red	1
L109|NoITMI|10|03|2020	2020-03-10	0	B.1
L115|NoITLC|07|03|2020	2020-03-07	A	B.1	Red	1
L116|NoITMI|02|03|2020	2020-03-02	A	B.1	Red	1
L117|NoITLC|09|03|2020	2020-03-09	A	B.1	Red	1
L118|NoITCO|16|03|2020	2020-03-16	0	B.1
L119|NoITLC|14|03|2020	2020-03-14	0	B.1
L120|NoITCO|12|03|2020	2020-03-12	0	B.1
L125|NoITCO|13|03|2020	2020-03-13	A	B.1	Red	1
L127|NoITCO|17|03|2020	2020-03-17	0	B.1
L128|NoITMI|23|03|2020	2020-03-23	0	B.1
L130|NoITCO|10|03|2020	2020-03-10	0	B.1
L131|NoITCO|20|03|2020	2020-03-20	0	B.1
L132|NoITCO|21|03|2020	2020-03-21	0	B.1
L136|NoITMI|22|03|2020	2020-03-22	0	B.1
L137|NoITMI|23|03|2020	2020-03-23	0	B.1
L147|NoITLC|20|03|2020	2020-03-20	0	B.1
L148|NoITMI|07|03|2020	2020-03-07	A	B.1	Red	1
L154|NoITMI|21|03|2020	2020-03-21	0	B.1
L155|NoITMI|18|03|2020	2020-03-18	0	B.1
L156|NoITMI|19|03|2020	2020-03-19	0	B.1
L158|NoITMI|19|03|2020	2020-03-19	0	B.1
L165|NoITMI|18|03|2020	2020-03-18	0	B.1
L169|NoITCO|14|03|2020	2020-03-14	0	B.1
L170|NoITMI|20|03|2020	2020-03-20	0	B.1
L171|NoITMI|21|03|2020	2020-03-21	0	B.1
L173|NoITMI|19|03|2020	2020-03-19	0	B.1
L174|NoITMI|21|03|2020	2020-03-21	0	B.1
L175|NoITLC|16|03|2020	2020-03-16	0	B.1
L177|NoITCO|16|03|2020	2020-03-16	0	B.1
L183|NoITMI|21|03|2020	2020-03-21	0	B.1
L185|NoITMI|19|03|2020	2020-03-19	0	B.1
L186|NoITLC|20|03|2020	2020-03-20	A	B.1	Red	1
L191|NoITMI|21|03|2020	2020-03-21	0	B.1
L192|NoITMI|21|03|2020	2020-03-21	0	B.1
L193|NoITCO|22|03|2020	2020-03-22	0	B.1
L195|NoITMI|21|03|2020	2020-03-21	0	B.1
L196|NoITCO|22|03|2020	2020-03-22	0	B.1
L198|NoITCO|21|03|2020	2020-03-21	0	B.1
L199|NoITMI|21|03|2020	2020-03-21	0	B.1
L201|NoITMI|22|03|2020	2020-03-22	0	B.1
L206|NoITMI|08|03|2020	2020-03-08	A	B.1	Red	1
L208|NoITMI|07|03|2020	2020-03-07	0	B.1
L210|NoITMI|12|03|2020	2020-03-12	0	B.1
L215|NoITMI|12|03|2020	2020-03-12	0	B.1
L216|NoITMI|13|03|2020	2020-03-13	0	B.1
L217|NoITMI|15|03|2020	2020-03-15	0	B.1
L218|NoITMI|10|03|2020	2020-03-10	0	B.1
L220|NoITMI|11|03|2020	2020-03-11	A	B.1	Red	1
L221|NoITMI|14|03|2020	2020-03-14	0	B.1
L225|NoITMI|14|03|2020	2020-03-14	A	B.1	Red	1
L226|NoITMI|14|03|2020	2020-03-14	0	B.1
L229|NoITMI|11|03|2020	2020-03-11	0	B.1
L230|NoITMI|23|02|2020	2020-02-23	0	B.1		1
L239|NoITMI|04|03|2020	2020-03-04	A	B.1	Red	1
L242|NoITMI|09|03|2020	2020-03-09	0	B.1
L249|NoITCR|22|02|2020	2020-02-22	0	B.1		1
L251|NoITCR|22|02|2020	2020-02-22	0	B.1		1
L252|NoITLO|22|02|2020	2020-02-22	0	B.1
L253|NoITCR|23|02|2020	2020-02-23	0	B.1
L254|NoITCR|23|02|2020	2020-02-23	0	B.1		1
L256|NoITPV|23|02|2020	2020-02-23	0	B.1		1
L257|NoITPV|23|02|2020	2020-02-23	0	B.1
L259|NoITBG|24|02|2020	2020-02-24	0	B.1
L260|NoITCR|24|02|2020	2020-02-24	0	B.1
L261|NoITCR|24|02|2020	2020-02-24	0	B.1
L265|NoITCR|24|02|2020	2020-02-24	0	B.1		1
L267|NoITPV|24|02|2020	2020-02-24	0	B.1
L268|NoITLO|25|02|2020	2020-02-25	0	B.1
L270|NoITBG|25|02|2020	2020-02-25	A	B.1	Red	1
L273|NoITCR|25|02|2020	2020-02-25	0	B.1		1
L276|NoITBG|26|02|2020	2020-02-26	A	B.1	Red	1
L279|NoITOT|28|02|2020	2020-02-28	0	B.1
L281|NoITLO|28|02|2020	2020-02-28	0	B.1
L283|NoITOT|28|02|2020	2020-02-28	0	B.1
L286|NoITLO|28|02|2020	2020-02-28	0	B.1
L287|NoITLO|28|02|2020	2020-02-28	0	B.1
L288|NoITCR|28|02|2020	2020-02-28	0	B.1
L289|NoITOT|29|02|2020	2020-02-29	0	B.1
L290|NoITLO|29|02|2020	2020-02-29	0	B.1
L292|NoITLO|29|02|2020	2020-02-29	0	B.1
L294|NoITOT|29|02|2020	2020-02-29	0	B.1
L302|NoITLO|29|02|2020	2020-02-29	0	B.1
L311|NoITMI|01|03|2020	2020-03-01	0	B.1
L316|NoITLO|01|03|2020	2020-03-01	0	B.1
L317|NoITCR|01|03|2020	2020-03-01	0	B.1
L325|NoITBG|01|03|2020	2020-03-01	A	B.1	Red	1
L327|NoITPV|02|03|2020	2020-03-02	0	B.1
L329|NoITLO|02|03|2020	2020-03-02	0	B.1
L330|NoITLO|02|03|2020	2020-03-02	0	B.1
L331|NoITOT|03|03|2020	2020-03-03	0	B.1
L334|NoITCR|03|03|2020	2020-03-03	0	B.1
L335|NoITCR|03|03|2020	2020-03-03	0	B.1
L342|NoITCR|04|03|2020	2020-03-04	0	B.1
L343|NoITCR|04|03|2020	2020-03-04	0	B.1
L345|NoITBG|04|03|2020	2020-03-04	A	B.1	Red	1
L347|NoITPV|04|03|2020	2020-03-04	0	B.1
L348|NoITCO|05|03|2020	2020-03-05	0	B.1
L352|NoITLO|05|03|2020	2020-03-05	0	B.1
L354|NoITCO|05|03|2020	2020-03-05	0	B.1
L357|NoITCR|05|03|2020	2020-03-05	0	B.1
L363|NoITCR|06|03|2020	2020-03-06	0	B.1
L364|NoITCR|06|03|2020	2020-03-06	0	B.1
L366|NoITLO|07|03|2020	2020-03-07	0	B.1
L368|NoITLO|07|03|2020	2020-03-07	0	B.1
L371|NoITCO|07|03|2020	2020-03-07	0	B.1
L372|NoITCR|07|03|2020	2020-03-07	0	B.1
L384|NoITPV|09|03|2020	2020-03-09	0	B.1
L385|NoITLO|09|03|2020	2020-03-09	0	B.1
L386|NoITLO|09|03|2020	2020-03-09	0	B.1
L387|NoITCO|09|03|2020	2020-03-09	0	B.1
L389|NoITLO|09|03|2020	2020-03-09	0	B.1
L390|NoITLO|09|03|2020	2020-03-09	0	B.1
L391|NoITLO|09|03|2020	2020-03-09	0	B.1
L394|NoITCR|09|03|2020	2020-03-09	0	B.1
L396|NoITCO|09|03|2020	2020-03-09	A	B.1	Red	1
L400|NoITLO|12|03|2020	2020-03-12	0	B.1
L401|NoITLO|14|03|2020	2020-03-14	0	B.1
L402|NoITLO|13|03|2020	2020-03-13	0	B.1
L406|NoITPV|16|03|2020	2020-03-16	0	B.1
L409|NoITOT|12|03|2020	2020-03-12	0	B.1
L410|NoITCR|03|03|2020	2020-03-03	0	B.1
L411|NoITLO|01|03|2020	2020-03-01	0	B.1
L413|NoITCO|16|03|2020	2020-03-16	0	B.1
L414|NoITCO|16|03|2020	2020-03-16	0	B.1
L415|NoITLO|17|03|2020	2020-03-17	0	B.1		1
L416|NoITOT|16|03|2020	2020-03-16	0	B.1
L421|NoITPV|17|03|2020	2020-03-17	0	B.1
L423|NoITPV|19|03|2020	2020-03-19	0	B.1
L426|NoITBG|10|03|2020	2020-03-10	A	B.1	Red	1
L428|NoITLO|05|03|2020	2020-03-05	0	B.1
L431|NoITPV|20|03|2020	2020-03-20	0	B.1
L433|NoITMI|20|03|2020	2020-03-20	0	B.1
L440|NoITLO|22|03|2020	2020-03-22	0	B.1
L441|NoITLO|02|03|2020	2020-03-02	0	B.1		1
L447|NoITCR|23|03|2020	2020-03-23	0	B.1
L448|NoITCR|18|03|2020	2020-03-18	0	B.1
L450|NoITPV|23|03|2020	2020-03-23	0	B.1
L451|NoITPV|13|03|2020	2020-03-13	0	B.1
L455|NoITPV|25|03|2020	2020-03-25	0	B.1
L457|NoITPV|25|03|2020	2020-03-25	0	B.1
L458|NoITPV|25|03|2020	2020-03-25	0	B.1
L463|NoITPV|23|03|2020	2020-03-23	0	B.1
L465|NoITLO|20|03|2020	2020-03-20	0	B.1
L469|NoITPV|28|03|2020	2020-03-28	0	B.1
L472|NoITPV|18|03|2020	2020-03-18	0	B.1
L474|NoITPV|30|03|2020	2020-03-30	0	B.1
L477|NoITPV|31|03|2020	2020-03-31	0	B.1
L478|NoITCO|12|03|2020	2020-03-12	0	B.1
L485|NoITOT|17|03|2020	2020-03-17	0	B.1
L486|NoITOT|17|03|2020	2020-03-17	0	B.1
L487|NoITLO|27|03|2020	2020-03-27	0	B.1
L491|NoITOT|20|03|2020	2020-03-20	0	B.1		1
L492|NoITOT|20|03|2020	2020-03-20	0	B.1
L493|NoITOT|21|03|2020	2020-03-21	0	B.1
L494|NoITOT|21|03|2020	2020-03-21	0	B.1
L54|NoITBG|26|02|2020	2020-02-26	A	B.1	Red	1
L58|NoITLC|04|03|2020	2020-03-04	A	B.1	Red	1
L60|NoITBG|27|02|2020	2020-02-27	A	B.1	Red	1
L62|NoITBG|04|03|2020	2020-03-04	A	B.1	Red	1
L63|NoITBG|03|03|2020	2020-03-03	A	B.1	Red	1
L65|NoITMI|02|03|2020	2020-03-02	0	B.1
L66|NoITBG|29|02|2020	2020-02-29	0	B.1
L67|NoITMI|05|03|2020	2020-03-05	0	B.1
L68|NoITMI|04|03|2020	2020-03-04	0	B.1
L70|NoITLO|06|03|2020	2020-03-06	0	B.1
L71|NoITCR|04|03|2020	2020-03-04	0	B.1
L74|NoITLC|08|03|2020	2020-03-08	0	B.1
L76|NoITCO|05|03|2020	2020-03-05	A	B.1	Red	1
L78|NoITMI|06|03|2020	2020-03-06	0	B.1
L79|NoITCO|03|03|2020	2020-03-03	A	B.1	Red	1
L85|NoITCO|02|03|2020	2020-03-02	0	B.1
L88|NoITCO|08|03|2020	2020-03-08	A	B.1	Red	1
L90|NoITCO|09|03|2020	2020-03-09	0	B.1
L91|NoITLC|11|03|2020	2020-03-11	0	B.1
L98|NoITMI|26|02|2020	2020-02-26	0	B.1		1
L99|NoITMI|10|03|2020	2020-03-10	0	B.1
G1156|Ja|20|03|2020	2020-03-20	0	B.1.1
G1314|NoAm|22|03|2020	2020-03-22	0	B.1.1		1
G1319|Ja|11|03|2020	2020-03-11	0	B.1.1
G1331|Ja|20|03|2020	2020-03-20	0	B.1.1
G1397|WeAs|01|04|2020	2020-04-01	0	B.1.1
G144|Afr|22|03|2020	2020-03-22	0	B.1.1
G1488|EuLC|07|03|2020	2020-03-07	0	B.1.1
G1489|EuLC|05|03|2020	2020-03-05	C	B.1.1	Cyan	1
G1504|EuLC|06|03|2020	2020-03-06	0	B.1.1
G1520|EuLC|06|03|2020	2020-03-06	C	B.1.1	Cyan	1
G1649|EuLC|01|03|2020	2020-03-01	0	B.1.1
G1655|EuLC|01|03|2020	2020-03-01	0	B.1.1
G1663|NoEu|26|02|2020	2020-02-26	0	B.1.1
G1744|SoAm|05|03|2020	2020-03-05	0	B.1.1		1
G1747|SoAm|02|03|2020	2020-03-02	0	B.1.1
G1861|SoAs|02|03|2020	2020-03-02	0	B.1.1
G1881|EaEu|02|04|2020	2020-04-02	0	B.1.1
G1894|SoEaAs|06|03|2020	2020-03-06	0	B.1.1
G2075|WeAs|01|03|2020	2020-03-01	0	B.1.1
G2282|NoAm|11|03|2020	2020-03-11	0	B.1.1		1
G2309|SoEaAs|31|03|2020	2020-03-31	0	B.1.1
G2445|NoAm|29|02|2020	2020-02-29	D	B.1.1	Orange	1
G2594|SoEaAs|31|03|2020	2020-03-31	0	B.1.1
G2614|SoEaAs|06|03|2020	2020-03-06	0	B.1.1
G2744|EaAs|14|03|2020	2020-03-14	0	B.1.1
G2791|NoAm|27|02|2020	2020-02-27	0	B.1.1
G289|EaEu|21|03|2020	2020-03-21	0	B.1.1
G2894|EaAs|14|03|2020	2020-03-14	0	B.1.1
G292|EaEu|17|03|2020	2020-03-17	0	B.1.1
G294|CeEu|25|02|2020	2020-02-25	0	B.1.1
G301|CeIT|28|02|2020	2020-02-28	0	B.1.1
G3019|Briti|01|04|2020	2020-04-01	0	B.1.1
G3080|Briti|27|02|2020	2020-02-27	0	B.1.1
G311|CeEu|07|03|2020	2020-03-07	0	B.1.1		1
G314|CeEu|08|03|2020	2020-03-08	0	B.1.1		1
G3155|Briti|01|04|2020	2020-04-01	0	B.1.1
G318|CeEu|10|03|2020	2020-03-10	0	B.1.1		1
G330|CeEu|07|03|2020	2020-03-07	0	B.1.1		1
G386|Ja|19|03|2020	2020-03-19	0	B.1.1
G462|EuLC|28|03|2020	2020-03-28	0	B.1.1		1
G583|EuLC|02|04|2020	2020-04-02	0	B.1.1
G686|NoIT|25|03|2020	2020-03-25	0	B.1.1
G746|OC|08|03|2020	2020-03-08	0	B.1.1
G838|Briti|13|03|2020	2020-03-13	0	B.1.1		1
L100|NoITOT|08|03|2020	2020-03-08	0	B.1.1		1
L101|NoITCO|08|03|2020	2020-03-08	0	B.1.1
L102|NoITLC|09|03|2020	2020-03-09	0	B.1.1
L103|NoITLC|09|03|2020	2020-03-09	0	B.1.1
L105|NoITMI|02|03|2020	2020-03-02	0	B.1.1
L108|NoITLC|02|03|2020	2020-03-02	0	B.1.1
L111|NoITMI|05|03|2020	2020-03-05	0	B.1.1
L112|NoITLC|02|03|2020	2020-03-02	0	B.1.1
L113|NoITLC|09|03|2020	2020-03-09	D	B.1.1	Orange	1
L121|NoITCO|17|03|2020	2020-03-17	0	B.1.1
L122|NoITCO|09|03|2020	2020-03-09	0	B.1.1
L123|NoITCO|10|03|2020	2020-03-10	0	B.1.1
L124|NoITCO|10|03|2020	2020-03-10	0	B.1.1
L126|NoITCO|18|03|2020	2020-03-18	0	B.1.1
L129|NoITCO|28|02|2020	2020-02-28	0	B.1.1
L133|NoITCO|18|03|2020	2020-03-18	0	B.1.1
L135|NoITCO|19|03|2020	2020-03-19	0	B.1.1
L138|NoITCO|16|03|2020	2020-03-16	C	B.1.1	Cyan	1
L139|NoITCO|18|03|2020	2020-03-18	0	B.1.1
L140|NoITCO|19|03|2020	2020-03-19	0	B.1.1
L141|NoITCO|19|03|2020	2020-03-19	0	B.1.1
L142|NoITLC|19|03|2020	2020-03-19	0	B.1.1
L144|NoITCO|19|03|2020	2020-03-19	0	B.1.1
L145|NoITCO|19|03|2020	2020-03-19	C	B.1.1	Cyan	1
L146|NoITCO|19|03|2020	2020-03-19	0	B.1.1
L149|NoITMI|19|03|2020	2020-03-19	0	B.1.1
L150|NoITLC|13|03|2020	2020-03-13	0	B.1.1		1
L151|NoITCO|10|03|2020	2020-03-10	0	B.1.1
L152|NoITCO|16|03|2020	2020-03-16	0	B.1.1
L153|NoITCO|15|03|2020	2020-03-15	C	B.1.1	Cyan	1
L157|NoITLC|19|03|2020	2020-03-19	0	B.1.1
L159|NoITMI|13|03|2020	2020-03-13	0	B.1.1
L163|NoITLC|03|03|2020	2020-03-03	0	B.1.1
L164|NoITMI|21|03|2020	2020-03-21	0	B.1.1
L166|NoITLC|20|03|2020	2020-03-20	0	B.1.1		1
L167|NoITCO|15|03|2020	2020-03-15	0	B.1.1
L168|NoITMI|21|03|2020	2020-03-21	0	B.1.1
L172|NoITCO|19|03|2020	2020-03-19	0	B.1.1
L176|NoITMI|21|03|2020	2020-03-21	0	B.1.1
L178|NoITMI|21|03|2020	2020-03-21	0	B.1.1
L182|NoITCO|12|03|2020	2020-03-12	0	B.1.1
L184|NoITCO|14|03|2020	2020-03-14	0	B.1.1
L187|NoITCO|18|03|2020	2020-03-18	0	B.1.1
L189|NoITCO|15|03|2020	2020-03-15	0	B.1.1
L190|NoITMI|10|03|2020	2020-03-10	0	B.1.1
L194|NoITLC|22|03|2020	2020-03-22	0	B.1.1
L197|NoITCO|22|03|2020	2020-03-22	0	B.1.1
L203|NoITLC|22|03|2020	2020-03-22	0	B.1.1
L205|NoITMI|03|03|2020	2020-03-03	0	B.1.1
L207|NoITMI|10|03|2020	2020-03-10	0	B.1.1
L211|NoITCO|12|03|2020	2020-03-12	0	B.1.1
L212|NoITMI|14|03|2020	2020-03-14	0	B.1.1
L213|NoITMI|12|03|2020	2020-03-12	0	B.1.1
L214|NoITMI|12|03|2020	2020-03-12	0	B.1.1
L219|NoITMI|15|03|2020	2020-03-15	0	B.1.1
L222|NoITMI|13|03|2020	2020-03-13	0	B.1.1
L223|NoITMI|13|03|2020	2020-03-13	0	B.1.1
L224|NoITCO|13|03|2020	2020-03-13	D	B.1.1	Orange	1
L227|NoITMI|14|03|2020	2020-03-14	0	B.1.1
L240|NoITMI|09|03|2020	2020-03-09	0	B.1.1
L269|NoITBG|25|02|2020	2020-02-25	0	B.1.1
L271|NoITBG|25|02|2020	2020-02-25	0	B.1.1
L272|NoITBG|25|02|2020	2020-02-25	0	B.1.1		1
L278|NoITBG|27|02|2020	2020-02-27	0	B.1.1
L280|NoITBG|28|02|2020	2020-02-28	0	B.1.1
L282|NoITBG|28|02|2020	2020-02-28	0	B.1.1
L285|NoITBG|28|02|2020	2020-02-28	0	B.1.1
L293|NoITBG|29|02|2020	2020-02-29	0	B.1.1
L295|NoITBG|29|02|2020	2020-02-29	0	B.1.1
L296|NoITBG|29|02|2020	2020-02-29	0	B.1.1
L309|NoITBG|29|02|2020	2020-02-29	0	B.1.1
L310|NoITBG|29|02|2020	2020-02-29	D	B.1.1	Orange	1
L313|NoITBG|01|03|2020	2020-03-01	0	B.1.1
L314|NoITBG|01|03|2020	2020-03-01	0	B.1.1
L319|NoITBG|01|03|2020	2020-03-01	D	B.1.1	Orange	1
L321|NoITBG|01|03|2020	2020-03-01	0	B.1.1
L322|NoITBG|01|03|2020	2020-03-01	0	B.1.1
L350|NoITPV|05|03|2020	2020-03-05	0	B.1.1
L361|NoITPV|05|03|2020	2020-03-05	0	B.1.1		1
L380|NoITPV|08|03|2020	2020-03-08	C	B.1.1	Cyan	1
L388|NoITPV|09|03|2020	2020-03-09	0	B.1.1
L395|NoITCO|09|03|2020	2020-03-09	0	B.1.1		1
L397|NoITCO|09|03|2020	2020-03-09	0	B.1.1
L399|NoITPV|06|03|2020	2020-03-06	0	B.1.1
L404|NoITCO|14|03|2020	2020-03-14	0	B.1.1
L412|NoITPV|14|03|2020	2020-03-14	0	B.1.1
L425|NoITBG|10|03|2020	2020-03-10	0	B.1.1
L429|NoITMI|17|03|2020	2020-03-17	0	B.1.1
L430|NoITPV|19|03|2020	2020-03-19	0	B.1.1		1
L435|NoITPV|20|03|2020	2020-03-20	0	B.1.1
L437|NoITPV|19|03|2020	2020-03-19	0	B.1.1
L439|NoITPV|28|03|2020	2020-03-28	0	B.1.1		1
L442|NoITCO|22|03|2020	2020-03-22	C	B.1.1	Cyan	1
L443|NoITLO|25|03|2020	2020-03-25	0	B.1.1
L444|NoITPV|20|03|2020	2020-03-20	0	B.1.1		1
L445|NoITCO|14|03|2020	2020-03-14	0	B.1.1
L453|NoITCO|21|03|2020	2020-03-21	0	B.1.1
L454|NoITCO|25|03|2020	2020-03-25	0	B.1.1
L461|NoITPV|25|03|2020	2020-03-25	0	B.1.1
L470|NoITCO|23|03|2020	2020-03-23	0	B.1.1
L471|NoITCO|28|03|2020	2020-03-28	0	B.1.1
L473|NoITMI|30|03|2020	2020-03-30	0	B.1.1
L475|NoITPV|30|03|2020	2020-03-30	0	B.1.1
L476|NoITPV|01|04|2020	2020-04-01	0	B.1.1
L480|NoITPV|31|03|2020	2020-03-31	0	B.1.1
L55|NoITBG|02|03|2020	2020-03-02	0	B.1.1
L56|NoITBG|03|03|2020	2020-03-03	0	B.1.1
L57|NoITLC|04|03|2020	2020-03-04	D	B.1.1	Orange	1
L61|NoITBG|02|03|2020	2020-03-02	0	B.1.1
L64|NoITBG|25|02|2020	2020-02-25	0	B.1.1
L69|NoITMI|01|03|2020	2020-03-01	0	B.1.1
L73|NoITLC|09|03|2020	2020-03-09	0	B.1.1
L75|NoITOT|03|03|2020	2020-03-03	0	B.1.1
L77|NoITMI|06|03|2020	2020-03-06	0	B.1.1
L81|NoITLC|08|03|2020	2020-03-08	0	B.1.1		1
L83|NoITCO|11|03|2020	2020-03-11	0	B.1.1
L84|NoITLC|10|03|2020	2020-03-10	0	B.1.1
L86|NoITCO|04|03|2020	2020-03-04	C	B.1.1	Cyan	1
L87|NoITLC|10|03|2020	2020-03-10	0	B.1.1
L89|NoITCO|10|03|2020	2020-03-10	0	B.1.1
L92|NoITLC|10|03|2020	2020-03-10	0	B.1.1
L93|NoITLC|08|03|2020	2020-03-08	0	B.1.1
L94|NoITMI|10|03|2020	2020-03-10	0	B.1.1
L95|NoITLC|08|03|2020	2020-03-08	0	B.1.1
L96|NoITBG|06|03|2020	2020-03-06	D	B.1.1	Orange	1
L97|NoITLC|09|03|2020	2020-03-09	0	B.1.1		1
G1350|NoEu|02|03|2020	2020-03-02	0	B.1.1.1	Green	1
G253|Afr|28|03|2020	2020-03-28	0	B.1.1.1	Green	1
G2644|EaEu|18|03|2020	2020-03-18	0	B.1.1.1	Green	1
G3144|Briti|31|03|2020	2020-03-31	0	B.1.1.1	Green	1
G487|EuLC|19|03|2020	2020-03-19	0	B.1.1.1	Green	1
G832|Briti|13|03|2020	2020-03-13	0	B.1.1.1	Green	1
L162|NoITMI|08|03|2020	2020-03-08	0	B.1.1.1	Green	1
L420|NoITPV|18|03|2020	2020-03-18	0	B.1.1.1	Green	1
L449|NoITPV|22|03|2020	2020-03-22	0	B.1.1.1	Green	1
L464|NoITPV|27|03|2020	2020-03-27	0	B.1.1.1	Green	1
G1906|EaAs|22|03|2020	2020-03-22	0	B.1.1.10
G2306|NoAm|14|03|2020	2020-03-14	0	B.1.1.10
G1979|Briti|23|03|2020	2020-03-23	0	B.1.1.2
G277|SoAm|18|03|2020	2020-03-18	0	B.1.1.28		1
G263|SoAm|13|03|2020	2020-03-13	0	B.1.1.33
G264|SoAm|13|03|2020	2020-03-13	0	B.1.1.33
G3004|Briti|19|03|2020	2020-03-19	0	B.1.1.33
G455|SoAm|26|03|2020	2020-03-26	0	B.1.1.33
G923|NoAm|30|03|2020	2020-03-30	0	B.1.1.33
G1510|EuLC|24|03|2020	2020-03-24	0	B.1.1.5
G3243|Briti|28|03|2020	2020-03-28	0	B.1.1.5
G787|EaEu|20|03|2020	2020-03-20	0	B.1.1.5
G3040|Briti|01|04|2020	2020-04-01	0	B.1.1.7		1
G2269|CeEu|21|03|2020	2020-03-21	0	B.1.102
G81|NoAm|19|03|2020	2020-03-19	0	B.1.104
G3029|Briti|30|03|2020	2020-03-30	0	B.1.105
G2800|Afr|01|04|2020	2020-04-01	0	B.1.106
G156|NoAm|18|03|2020	2020-03-18	0	B.1.108
G226|NoAm|18|03|2020	2020-03-18	0	B.1.108
G3050|Briti|16|03|2020	2020-03-16	0	B.1.11
G2427|NoAm|02|03|2020	2020-03-02	0	B.1.110
G2459|NoAm|07|03|2020	2020-03-07	0	B.1.111
G1464|EuLC|04|03|2020	2020-03-04	0	B.1.12
G1486|EuLC|20|03|2020	2020-03-20	0	B.1.125
G2730|OC|23|03|2020	2020-03-23	0	B.1.13
G3134|Briti|19|03|2020	2020-03-19	0	B.1.13
G987|NoAm|19|03|2020	2020-03-19	0	B.1.19
G2465|NoAm|09|03|2020	2020-03-09	0	B.1.2
G2517|NoAm|09|03|2020	2020-03-09	0	B.1.2
G1071|EuLC|09|03|2020	2020-03-09	0	B.1.22
G1072|EuLC|09|03|2020	2020-03-09	0	B.1.22
G98|CeEu|20|03|2020	2020-03-20	0	B.1.22
G2715|OC|23|03|2020	2020-03-23	0	B.1.25
G220|NoAm|17|03|2020	2020-03-17	0	B.1.26
G2377|NoAm|31|03|2020	2020-03-31	0	B.1.29
G2378|NoAm|31|03|2020	2020-03-31	0	B.1.29
G2379|NoAm|31|03|2020	2020-03-31	0	B.1.29
G1992|Chi|23|03|2020	2020-03-23	0	B.1.3
G2302|NoAm|12|03|2020	2020-03-12	0	B.1.3
G2303|NoAm|12|03|2020	2020-03-12	0	B.1.3
G1961|OC|21|03|2020	2020-03-21	0	B.1.31
G2963|Briti|17|03|2020	2020-03-17	0	B.1.34
G3047|Briti|17|03|2020	2020-03-17	0	B.1.34
G46|Briti|06|03|2020	2020-03-06	0	B.1.35
G2720|WeAs|10|03|2020	2020-03-10	0	B.1.36
G2721|WeAs|10|03|2020	2020-03-10	0	B.1.36
G1972|NoAm|23|03|2020	2020-03-23	0	B.1.37
G1203|NoAm|20|03|2020	2020-03-20	0	B.1.38
G1569|NoAm|21|03|2020	2020-03-21	0	B.1.41
G2102|NoAm|21|03|2020	2020-03-21	0	B.1.41
G1694|NoEu|03|03|2020	2020-03-03	0	B.1.42
G2531|NoAm|07|03|2020	2020-03-07	0	B.1.43
G1047|CeEu|12|03|2020	2020-03-12	0	B.1.5		1
G1055|EuLC|29|02|2020	2020-02-29	B	B.1.5	Blue	1
G1154|CeIT|04|03|2020	2020-03-04	0	B.1.5		1
G1426|WeAs|16|03|2020	2020-03-16	0	B.1.5		1
G1968|CeEu|27|02|2020	2020-02-27	0	B.1.5		1
G20|OC|13|03|2020	2020-03-13	0	B.1.5		1
G2118|CeEu|27|02|2020	2020-02-27	0	B.1.5		1
G2514|NoAm|28|02|2020	2020-02-28	0	B.1.5		1
G2685|NoEu|03|03|2020	2020-03-03	B	B.1.5	Blue	1
G2806|EaAs|17|03|2020	2020-03-17	0	B.1.5		1
G59|Chi|24|01|2020	2020-01-24	B	B.1.5	Blue	1
G786|EaEu|17|03|2020	2020-03-17	0	B.1.5		1
G788|EaEu|17|03|2020	2020-03-17	0	B.1.5		1
G844|Briti|13|03|2020	2020-03-13	B	B.1.5	Blue	1
G858|CeEu|29|03|2020	2020-03-29	0	B.1.5		1
G859|CeEu|29|03|2020	2020-03-29	0	B.1.5		1
G891|CeEu|20|03|2020	2020-03-20	0	B.1.5		1
L134|NoITCO|17|03|2020	2020-03-17	B	B.1.5	Blue	1
L160|NoITMI|25|03|2020	2020-03-25	B	B.1.5	Blue	1
L204|NoITMI|08|03|2020	2020-03-08	0	B.1.5		1
L250|NoITCR|22|02|2020	2020-02-22	0	B.1.5		1
L274|NoITPV|25|02|2020	2020-02-25	B	B.1.5	Blue	1
L284|NoITCR|28|02|2020	2020-02-28	0	B.1.5		1
L299|NoITOT|29|02|2020	2020-02-29	0	B.1.5		1
L318|NoITCR|01|03|2020	2020-03-01	B	B.1.5	Blue	1
L328|NoITPV|02|03|2020	2020-03-02	0	B.1.5		1
L346|NoITMI|04|03|2020	2020-03-04	B	B.1.5	Blue	1
L356|NoITPV|05|03|2020	2020-03-05	B	B.1.5	Blue	1
L362|NoITPV|05|03|2020	2020-03-05	B	B.1.5	Blue	1
L367|NoITPV|07|03|2020	2020-03-07	0	B.1.5		1
L369|NoITPV|07|03|2020	2020-03-07	B	B.1.5	Blue	1
L370|NoITPV|07|03|2020	2020-03-07	B	B.1.5	Blue	1
L373|NoITPV|08|03|2020	2020-03-08	B	B.1.5	Blue	1
L378|NoITPV|08|03|2020	2020-03-08	B	B.1.5	Blue	1
L393|NoITPV|09|03|2020	2020-03-09	B	B.1.5	Blue	1
L398|NoITPV|13|03|2020	2020-03-13	0	B.1.5		1
L403|NoITPV|15|03|2020	2020-03-15	B	B.1.5	Blue	1
L407|NoITPV|13|03|2020	2020-03-13	B	B.1.5	Blue	1
L418|NoITPV|18|03|2020	2020-03-18	B	B.1.5	Blue	1
L419|NoITPV|12|03|2020	2020-03-12	B	B.1.5	Blue	1
L422|NoITPV|18|03|2020	2020-03-18	0	B.1.5		1
L424|NoITOT|17|03|2020	2020-03-17	B	B.1.5	Blue	1
L432|NoITPV|19|03|2020	2020-03-19	B	B.1.5	Blue	1
L434|NoITPV|20|03|2020	2020-03-20	B	B.1.5	Blue	1
L436|NoITPV|19|03|2020	2020-03-19	B	B.1.5	Blue	1
L438|NoITPV|21|03|2020	2020-03-21	B	B.1.5	Blue	1
L452|NoITPV|24|03|2020	2020-03-24	B	B.1.5	Blue	1
L459|NoITPV|13|03|2020	2020-03-13	0	B.1.5		1
L462|NoITPV|16|03|2020	2020-03-16	B	B.1.5	Blue	1
L53|NoITBG|02|03|2020	2020-03-02	0	B.1.5		1
L80|NoITCO|10|03|2020	2020-03-10	0	B.1.5		1
G670|EuLC|24|03|2020	2020-03-24	0	B.1.5.2
G3139|Briti|31|03|2020	2020-03-31	0	B.1.5.3
G1477|EuLC|25|03|2020	2020-03-25	0	B.1.6
G3159|Briti|01|04|2020	2020-04-01	0	B.1.66
G851|Briti|06|03|2020	2020-03-06	0	B.1.69
G307|CeEu|03|03|2020	2020-03-03	0	B.1.74
G327|CeEu|03|03|2020	2020-03-03	0	B.1.74
G492|EuLC|20|03|2020	2020-03-20	0	B.1.78
G584|EuLC|02|04|2020	2020-04-02	0	B.1.78
G1946|EaAs|19|03|2020	2020-03-19	0	B.1.8		1
G3150|EuLC|04|03|2020	2020-03-04	0	B.1.8		1
G582|EuLC|02|04|2020	2020-04-02	0	B.1.8		1
G585|EuLC|02|04|2020	2020-04-02	0	B.1.8		1
G620|EuLC|08|03|2020	2020-03-08	0	B.1.8		1
L358|NoITLO|05|03|2020	2020-03-05	0	B.1.8		1
G1513|EuLC|24|03|2020	2020-03-24	0	B.1.83
G2785|EaEu|30|03|2020	2020-03-30	0	B.1.9
G754|EuLC|14|03|2020	2020-03-14	0	B.1.9
G2929|Briti|24|03|2020	2020-03-24	0	B.10
G3053|Briti|16|03|2020	2020-03-16	0	B.15		1
G702|Briti|14|03|2020	2020-03-14	0	B.16
G1186|CeEu|23|01|2020	2020-01-23	0	B.2
G1199|WeAs|10|03|2020	2020-03-10	0	B.2
G1427|EaAs|21|01|2020	2020-01-21	0	B.2
G1779|CeEu|23|01|2020	2020-01-23	0	B.2
G1815|EaEu|05|03|2020	2020-03-05	0	B.2
G1993|NoEu|01|03|2020	2020-03-01	0	B.2
G2003|SoAm|04|03|2020	2020-03-04	0	B.2
G2223|CeEu|23|01|2020	2020-01-23	0	B.2
G2583|NoAm|22|01|2020	2020-01-22	0	B.2
G2648|SoEaAs|27|01|2020	2020-01-27	0	B.2
G2670|OC|25|01|2020	2020-01-25	0	B.2
G2780|CeIT|29|01|2020	2020-01-29	0	B.2
G2793|WeAs|23|03|2020	2020-03-23	0	B.2
G2794|WeAs|23|03|2020	2020-03-23	0	B.2
G2914|Chi|25|01|2020	2020-01-25	0	B.2
G3042|Briti|01|04|2020	2020-04-01	0	B.2
G622|EuLC|02|03|2020	2020-03-02	0	B.2
G734|OC|25|01|2020	2020-01-25	0	B.2
G820|Briti|18|03|2020	2020-03-18	0	B.2
G854|Briti|12|03|2020	2020-03-12	0	B.2
G1075|EuLC|08|03|2020	2020-03-08	0	B.2.1
G12|OC|10|03|2020	2020-03-10	0	B.2.1
G1221|NoAm|04|03|2020	2020-03-04	0	B.2.1
G17|OC|10|03|2020	2020-03-10	0	B.2.1
G1715|Afr|20|03|2020	2020-03-20	0	B.2.1
G2917|EaAs|24|03|2020	2020-03-24	0	B.2.1
G3116|Briti|12|03|2020	2020-03-12	0	B.2.1
G3156|Briti|01|04|2020	2020-04-01	0	B.2.1
G337|CeEu|16|03|2020	2020-03-16	0	B.2.1
G338|CeEu|16|03|2020	2020-03-16	0	B.2.1
G1904|EaAs|18|02|2020	2020-02-18	0	B.2.10
G2717|EaAs|18|02|2020	2020-02-18	0	B.2.10
G2718|EaAs|18|02|2020	2020-02-18	0	B.2.10
G2884|NoAm|27|02|2020	2020-02-27	0	B.2.10
G1300|NoAm|11|03|2020	2020-03-11	0	B.2.2
G2083|EaAs|13|03|2020	2020-03-13	0	B.2.2
G26|OC|17|03|2020	2020-03-17	0	B.2.2
G3089|Briti|07|03|2020	2020-03-07	0	B.2.2
G752|EuLC|14|03|2020	2020-03-14	0	B.2.2
G70|OC|11|03|2020	2020-03-11	0	B.2.4
G1641|SoEaAs|05|03|2020	2020-03-05	0	B.2.6
G811|Briti|17|03|2020	2020-03-17	0	B.2.6
G374|EaAs|24|02|2020	2020-02-24	0	B.2.8
G1021|Briti|12|03|2020	2020-03-12	0	B.3
G1723|EuLC|01|03|2020	2020-03-01	0	B.3
G1988|SoAm|03|03|2020	2020-03-03	0	B.3
G2493|NoAm|05|03|2020	2020-03-05	0	B.3
G2783|EaEu|25|03|2020	2020-03-25	0	B.3
G2792|EaEu|03|03|2020	2020-03-03	0	B.3
G2910|EaAs|23|03|2020	2020-03-23	0	B.3
G30|OC|17|03|2020	2020-03-17	0	B.3
G347|CeEu|18|03|2020	2020-03-18	0	B.3
G1536|SoAs|04|03|2020	2020-03-04	0	B.4
G1675|Chi|18|01|2020	2020-01-18	0	B.4
G1821|SoAs|12|03|2020	2020-03-12	0	B.4
G1943|SoAs|10|03|2020	2020-03-10	0	B.4
G1966|NoEu|26|02|2020	2020-02-26	0	B.4
G2222|NoAm|20|02|2020	2020-02-20	0	B.4
G2224|CeEu|02|03|2020	2020-03-02	0	B.4
G2673|WeAs|02|03|2020	2020-03-02	0	B.4
G2677|WeAs|02|03|2020	2020-03-02	0	B.4
G2686|WeAs|02|03|2020	2020-03-02	0	B.4
G2732|EaAs|26|02|2020	2020-02-26	0	B.4
G2762|WeAs|02|03|2020	2020-03-02	0	B.4
G2895|WeAs|30|03|2020	2020-03-30	0	B.4
G3084|Briti|27|02|2020	2020-02-27	0	B.4
G5|OC|28|02|2020	2020-02-28	0	B.4
G645|EuLC|06|03|2020	2020-03-06	0	B.4
G736|OC|28|02|2020	2020-02-28	0	B.4
G1131|NoAm|13|03|2020	2020-03-13	0	B.6
G14|OC|10|03|2020	2020-03-10	0	B.6
G1666|WeAs|07|03|2020	2020-03-07	0	B.6
G2081|EaAs|04|03|2020	2020-03-04	0	B.6
G2271|SoEaAs|31|03|2020	2020-03-31	0	B.6
G2595|SoEaAs|31|03|2020	2020-03-31	0	B.6
G2605|SoEaAs|31|03|2020	2020-03-31	0	B.6
G2606|EaEu|29|03|2020	2020-03-29	0	B.6
G2790|SoEaAs|20|03|2020	2020-03-20	0	B.6
G284|SoAm|10|03|2020	2020-03-10	0	B.6
G2916|EaAs|25|03|2020	2020-03-25	0	B.6
G744|OC|05|03|2020	2020-03-05	0	B.6
G2923|Briti|22|03|2020	2020-03-22	0	B.9
